# Supplementary material for: TATA and paused promoters active in differentiated tissues have distinct expression characteristics
Source: Mol Syst Biol. 2021 Feb 5;17(2):e9866. doi: 10.15252/msb.20209866 (PMC7863008; doi:10.15252/msb.20209866)
Supplement: Supplementary file 3 — Dataset EV1 [file MSB-17-e9866-s003.xlsx]

## Sheet: Dataset_EV1_gene_groups
	flybase_gene_id	group_name
1	FBgn0040364	0 tissues
2	FBgn0030098	0 tissues
3	FBgn0030148	0 tissues
4	FBgn0030156	0 tissues
5	FBgn0035280	0 tissues
6	FBgn0040553	0 tissues
7	FBgn0035325	0 tissues
8	FBgn0035359	0 tissues
9	FBgn0030262	0 tissues
10	FBgn0040729	0 tissues
11	FBgn0031942	0 tissues
12	FBgn0040736	0 tissues
13	FBgn0040794	0 tissues
14	FBgn0030332	0 tissues
15	FBgn0000442	0 tissues
16	FBgn0000551	0 tissues
17	FBgn0040959	0 tissues
18	FBgn0035554	0 tissues
19	FBgn0035607	0 tissues
20	FBgn0035611	0 tissues
21	FBgn0035638	0 tissues
22	FBgn0001187	0 tissues
23	FBgn0030544	0 tissues
24	FBgn0035666	0 tissues
25	FBgn0042118	0 tissues
26	FBgn0030594	0 tissues
27	FBgn0001285	0 tissues
28	FBgn0030615	0 tissues
29	FBgn0035737	0 tissues
30	FBgn0035779	0 tissues
31	FBgn0035780	0 tissues
32	FBgn0035792	0 tissues
33	FBgn0043783	0 tissues
34	FBgn0002535	0 tissues
35	FBgn0002564	0 tissues
36	FBgn0002569	0 tissues
37	FBgn0002570	0 tissues
38	FBgn0030747	0 tissues
39	FBgn0030756	0 tissues
40	FBgn0030774	0 tissues
41	FBgn0030824	0 tissues
42	FBgn0030828	0 tissues
43	FBgn0003060	0 tissues
44	FBgn0003086	0 tissues
45	FBgn0036106	0 tissues
46	FBgn0030947	0 tissues
47	FBgn0036131	0 tissues
48	FBgn0030968	0 tissues
49	FBgn0003357	0 tissues
50	FBgn0003358	0 tissues
51	FBgn0030999	0 tissues
52	FBgn0031000	0 tissues
53	FBgn0031034	0 tissues
54	FBgn0036229	0 tissues
55	FBgn0031080	0 tissues
56	FBgn0003863	0 tissues
57	FBgn0036362	0 tissues
58	FBgn0050458	0 tissues
59	FBgn0036419	0 tissues
60	FBgn0036422	0 tissues
61	FBgn0031277	0 tissues
62	FBgn0051015	0 tissues
63	FBgn0036467	0 tissues
64	FBgn0004425	0 tissues
65	FBgn0004427	0 tissues
66	FBgn0004428	0 tissues
67	FBgn0004430	0 tissues
68	FBgn0262607	0 tissues
69	FBgn0004554	0 tissues
70	FBgn0038130	0 tissues
71	FBgn0004780	0 tissues
72	FBgn0004782	0 tissues
73	FBgn0004783	0 tissues
74	FBgn0036596	0 tissues
75	FBgn0036597	0 tissues
76	FBgn0036598	0 tissues
77	FBgn0036602	0 tissues
78	FBgn0031467	0 tissues
79	FBgn0036610	0 tissues
80	FBgn0036627	0 tissues
81	FBgn0031514	0 tissues
82	FBgn0031548	0 tissues
83	FBgn0031562	0 tissues
84	FBgn0036711	0 tissues
85	FBgn0031579	0 tissues
86	FBgn0031580	0 tissues
87	FBgn0051410	0 tissues
88	FBgn0010019	0 tissues
89	FBgn0010043	0 tissues
90	FBgn0010044	0 tissues
91	FBgn0031653	0 tissues
92	FBgn0031654	0 tissues
93	FBgn0036806	0 tissues
94	FBgn0051547	0 tissues
95	FBgn0036831	0 tissues
96	FBgn0036833	0 tissues
97	FBgn0031713	0 tissues
98	FBgn0010357	0 tissues
99	FBgn0010358	0 tissues
100	FBgn0010359	0 tissues
101	FBgn0036878	0 tissues
102	FBgn0263314	0 tissues
103	FBgn0010425	0 tissues
104	FBgn0031791	0 tissues
105	FBgn0036947	0 tissues
106	FBgn0036948	0 tissues
107	FBgn0036949	0 tissues
108	FBgn0051781	0 tissues
109	FBgn0031860	0 tissues
110	FBgn0036996	0 tissues
111	FBgn0011283	0 tissues
112	FBgn0031910	0 tissues
113	FBgn0031929	0 tissues
114	FBgn0031940	0 tissues
115	FBgn0033729	0 tissues
116	FBgn0051901	0 tissues
117	FBgn0011554	0 tissues
118	FBgn0011555	0 tissues
119	FBgn0011556	0 tissues
120	FBgn0031957	0 tissues
121	FBgn0011581	0 tissues
122	FBgn0051954	0 tissues
123	FBgn0051956	0 tissues
124	FBgn0032008	0 tissues
125	FBgn0037125	0 tissues
126	FBgn0037127	0 tissues
127	FBgn0037128	0 tissues
128	FBgn0032049	0 tissues
129	FBgn0011822	0 tissues
130	FBgn0032068	0 tissues
131	FBgn0011834	0 tissues
132	FBgn0037176	0 tissues
133	FBgn0037177	0 tissues
134	FBgn0052188	0 tissues
135	FBgn0052270	0 tissues
136	FBgn0037387	0 tissues
137	FBgn0013279	0 tissues
138	FBgn0013307	0 tissues
139	FBgn0032304	0 tissues
140	FBgn0032436	0 tissues
141	FBgn0037547	0 tissues
142	FBgn0052603	0 tissues
143	FBgn0015001	0 tissues
144	FBgn0015010	0 tissues
145	FBgn0052656	0 tissues
146	FBgn0037627	0 tissues
147	FBgn0032615	0 tissues
148	FBgn0037690	0 tissues
149	FBgn0015572	0 tissues
150	FBgn0032663	0 tissues
151	FBgn0034480	0 tissues
152	FBgn0037782	0 tissues
153	FBgn0016047	0 tissues
154	FBgn0037832	0 tissues
155	FBgn0016123	0 tissues
156	FBgn0037870	0 tissues
157	FBgn0034588	0 tissues
158	FBgn0053306	0 tissues
159	FBgn0019940	0 tissues
160	FBgn0020258	0 tissues
161	FBgn0020508	0 tissues
162	FBgn0020639	0 tissues
163	FBgn0020641	0 tissues
164	FBgn0020644	0 tissues
165	FBgn0020645	0 tissues
166	FBgn0020765	0 tissues
167	FBgn0053470	0 tissues
168	FBgn0020880	0 tissues
169	FBgn0020906	0 tissues
170	FBgn0033129	0 tissues
171	FBgn0034828	0 tissues
172	FBgn0033138	0 tissues
173	FBgn0038135	0 tissues
174	FBgn0038148	0 tissues
175	FBgn0033221	0 tissues
176	FBgn0029762	0 tissues
177	FBgn0023178	0 tissues
178	FBgn0033294	0 tissues
179	FBgn0053808	0 tissues
180	FBgn0038354	0 tissues
181	FBgn0033423	0 tissues
182	FBgn0038416	0 tissues
183	FBgn0033501	0 tissues
184	FBgn0035193	0 tissues
185	FBgn0038481	0 tissues
186	FBgn0038485	0 tissues
187	FBgn0053983	0 tissues
188	FBgn0053985	0 tissues
189	FBgn0024997	0 tissues
190	FBgn0025383	0 tissues
191	FBgn0033587	0 tissues
192	FBgn0033598	0 tissues
193	FBgn0025583	0 tissues
194	FBgn0058198	0 tissues
195	FBgn0025643	0 tissues
196	FBgn0038642	0 tissues
197	FBgn0033724	0 tissues
198	FBgn0033726	0 tissues
199	FBgn0033728	0 tissues
200	FBgn0033730	0 tissues
201	FBgn0025837	0 tissues
202	FBgn0038700	0 tissues
203	FBgn0025878	0 tissues
204	FBgn0038725	0 tissues
205	FBgn0033788	0 tissues
206	FBgn0265808	0 tissues
207	FBgn0040923	0 tissues
208	FBgn0038799	0 tissues
209	FBgn0033869	0 tissues
210	FBgn0038845	0 tissues
211	FBgn0038873	0 tissues
212	FBgn0038897	0 tissues
213	FBgn0265915	0 tissues
214	FBgn0034011	0 tissues
215	FBgn0034053	0 tissues
216	FBgn0035736	0 tissues
217	FBgn0083941	0 tissues
218	FBgn0032281	0 tissues
219	FBgn0034128	0 tissues
220	FBgn0039091	0 tissues
221	FBgn0030729	0 tissues
222	FBgn0085227	0 tissues
223	FBgn0267578	0 tissues
224	FBgn0034197	0 tissues
225	FBgn0085244	0 tissues
226	FBgn0039152	0 tissues
227	FBgn0034247	0 tissues
228	FBgn0034279	0 tissues
229	FBgn0085313	0 tissues
230	FBgn0034289	0 tissues
231	FBgn0034291	0 tissues
232	FBgn0034292	0 tissues
233	FBgn0034294	0 tissues
234	FBgn0034295	0 tissues
235	FBgn0034296	0 tissues
236	FBgn0039232	0 tissues
237	FBgn0085334	0 tissues
238	FBgn0034318	0 tissues
239	FBgn0034329	0 tissues
240	FBgn0034382	0 tissues
241	FBgn0039313	0 tissues
242	FBgn0266276	0 tissues
243	FBgn0039332	0 tissues
244	FBgn0028532	0 tissues
245	FBgn0028533	0 tissues
246	FBgn0028534	0 tissues
247	FBgn0028542	0 tissues
248	FBgn0034470	0 tissues
249	FBgn0085475	0 tissues
250	FBgn0034475	0 tissues
251	FBgn0039435	0 tissues
252	FBgn0039438	0 tissues
253	FBgn0039439	0 tissues
254	FBgn0039448	0 tissues
255	FBgn0028871	0 tissues
256	FBgn0028872	0 tissues
257	FBgn0028920	0 tissues
258	FBgn0050371	0 tissues
259	FBgn0028950	0 tissues
260	FBgn0034661	0 tissues
261	FBgn0034664	0 tissues
262	FBgn0031249	0 tissues
263	FBgn0039670	0 tissues
264	FBgn0039671	0 tissues
265	FBgn0029573	0 tissues
266	FBgn0029639	0 tissues
267	FBgn0038136	0 tissues
268	FBgn0034901	0 tissues
269	FBgn0029765	0 tissues
270	FBgn0029810	0 tissues
271	FBgn0039864	0 tissues
272	FBgn0029827	0 tissues
273	FBgn0029851	0 tissues
274	FBgn0035006	0 tissues
275	FBgn0035022	0 tissues
276	FBgn0029898	0 tissues
277	FBgn0040060	0 tissues
278	FBgn0051463	0 tissues
279	FBgn0040074	0 tissues
280	FBgn0029950	0 tissues
281	FBgn0040099	0 tissues
282	FBgn0031690	0 tissues
283	FBgn0040255	0 tissues
284	FBgn0030005	0 tissues
285	FBgn0035154	0 tissues
286	FBgn0040363	0 tissues
287	FBgn0033588	0 tissues
288	FBgn0030105	0 tissues
289	FBgn0035265	0 tissues
290	FBgn0030158	0 tissues
291	FBgn0033614	0 tissues
292	FBgn0051789	0 tissues
293	FBgn0030237	0 tissues
294	FBgn0040653	0 tissues
295	FBgn0040717	0 tissues
296	FBgn0040733	0 tissues
297	FBgn0030304	0 tissues
298	FBgn0040795	0 tissues
299	FBgn0037129	0 tissues
300	FBgn0040958	0 tissues
301	FBgn0030394	0 tissues
302	FBgn0267224	0 tissues
303	FBgn0035543	0 tissues
304	FBgn0032069	0 tissues
305	FBgn0035548	0 tissues
306	FBgn0037222	0 tissues
307	FBgn0052189	0 tissues
308	FBgn0041337	0 tissues
309	FBgn0030537	0 tissues
310	FBgn0035665	0 tissues
311	FBgn0035667	0 tissues
312	FBgn0042105	0 tissues
313	FBgn0042110	0 tissues
314	FBgn0042137	0 tissues
315	FBgn0035718	0 tissues
316	FBgn0035743	0 tissues
317	FBgn0052354	0 tissues
318	FBgn0035785	0 tissues
319	FBgn0035788	0 tissues
320	FBgn0043471	0 tissues
321	FBgn0035817	0 tissues
322	FBgn0035845	0 tissues
323	FBgn0266095	0 tissues
324	FBgn0030746	0 tissues
325	FBgn0030748	0 tissues
326	FBgn0030775	0 tissues
327	FBgn0030776	0 tissues
328	FBgn0052571	0 tissues
329	FBgn0035926	0 tissues
330	FBgn0085300	0 tissues
331	FBgn0030832	0 tissues
332	FBgn0085311	0 tissues
333	FBgn0030837	0 tissues
334	FBgn0267657	0 tissues
335	FBgn0262022	0 tissues
336	FBgn0036024	0 tissues
337	FBgn0050025	0 tissues
338	FBgn0050026	0 tissues
339	FBgn0050031	0 tissues
340	FBgn0050052	0 tissues
341	FBgn0030929	0 tissues
342	FBgn0262142	0 tissues
343	FBgn0036110	0 tissues
344	FBgn0266325	0 tissues
345	FBgn0050196	0 tissues
346	FBgn0036226	0 tissues
347	FBgn0036227	0 tissues
348	FBgn0039481	0 tissues
349	FBgn0034582	0 tissues
350	FBgn0036320	0 tissues
351	FBgn0264916	0 tissues
352	FBgn0036393	0 tissues
353	FBgn0036394	0 tissues
354	FBgn0050479	0 tissues
355	FBgn0050480	0 tissues
356	FBgn0262569	0 tissues
357	FBgn0051036	0 tissues
358	FBgn0038074	0 tissues
359	FBgn0031324	0 tissues
360	FBgn0031327	0 tissues
361	FBgn0051080	0 tissues
362	FBgn0051087	0 tissues
363	FBgn0284229	0 tissues
364	FBgn0033124	0 tissues
365	FBgn0262679	0 tissues
366	FBgn0265152	0 tissues
367	FBgn0036639	0 tissues
368	FBgn0051265	0 tissues
369	FBgn0051266	0 tissues
370	FBgn0051267	0 tissues
371	FBgn0031533	0 tissues
372	FBgn0051343	0 tissues
373	FBgn0262972	0 tissues
374	FBgn0051439	0 tissues
375	FBgn0051446	0 tissues
376	FBgn0036766	0 tissues
377	FBgn0036835	0 tissues
378	FBgn0036871	0 tissues
379	FBgn0036873	0 tissues
380	FBgn0036879	0 tissues
381	FBgn0052405	0 tissues
382	FBgn0033645	0 tissues
383	FBgn0036979	0 tissues
384	FBgn0051821	0 tissues
385	FBgn0038643	0 tissues
386	FBgn0035980	0 tissues
387	FBgn0033782	0 tissues
388	FBgn0267705	0 tissues
389	FBgn0265809	0 tissues
390	FBgn0037178	0 tissues
391	FBgn0037181	0 tissues
392	FBgn0032085	0 tissues
393	FBgn0037204	0 tissues
394	FBgn0037227	0 tissues
395	FBgn0032131	0 tissues
396	FBgn0032144	0 tissues
397	FBgn0032181	0 tissues
398	FBgn0032187	0 tissues
399	FBgn0052237	0 tissues
400	FBgn0052241	0 tissues
401	FBgn0042086	0 tissues
402	FBgn0052269	0 tissues
403	FBgn0052284	0 tissues
404	FBgn0053271	0 tissues
405	FBgn0037895	0 tissues
406	FBgn0052302	0 tissues
407	FBgn0039031	0 tissues
408	FBgn0037420	0 tissues
409	FBgn0039052	0 tissues
410	FBgn0037428	0 tissues
411	FBgn0039596	0 tissues
412	FBgn0085205	0 tissues
413	FBgn0039107	0 tissues
414	FBgn0046689	0 tissues
415	FBgn0037615	0 tissues
416	FBgn0264488	0 tissues
417	FBgn0039807	0 tissues
418	FBgn0039311	0 tissues
419	FBgn0085455	0 tissues
420	FBgn0037750	0 tissues
421	FBgn0266365	0 tissues
422	FBgn0053124	0 tissues
423	FBgn0053127	0 tissues
424	FBgn0053128	0 tissues
425	FBgn0053192	0 tissues
426	FBgn0259736	0 tissues
427	FBgn0039480	0 tissues
428	FBgn0053269	0 tissues
429	FBgn0266566	0 tissues
430	FBgn0039053	0 tissues
431	FBgn0039612	0 tissues
432	FBgn0044011	0 tissues
433	FBgn0039086	0 tissues
434	FBgn0038002	0 tissues
435	FBgn0038009	0 tissues
436	FBgn0264993	0 tissues
437	FBgn0038095	0 tissues
438	FBgn0250815	0 tissues
439	FBgn0038161	0 tissues
440	FBgn0034900	0 tissues
441	FBgn0262856	0 tissues
442	FBgn0038820	0 tissues
443	FBgn0033308	0 tissues
444	FBgn0262983	0 tissues
445	FBgn0263235	0 tissues
446	FBgn0051648	0 tissues
447	FBgn0054026	0 tissues
448	FBgn0267550	0 tissues
449	FBgn0034755	0 tissues
450	FBgn0266144	0 tissues
451	FBgn0063496	0 tissues
452	FBgn0085310	0 tissues
453	FBgn0262028	0 tissues
454	FBgn0033826	0 tissues
455	FBgn0038818	0 tissues
456	FBgn0085474	0 tissues
457	FBgn0052208	0 tissues
458	FBgn0266401	0 tissues
459	FBgn0037290	0 tissues
460	FBgn0039475	0 tissues
461	FBgn0039051	0 tissues
462	FBgn0267542	0 tissues
463	FBgn0266069	0 tissues
464	FBgn0052483	0 tissues
465	FBgn0039131	0 tissues
466	FBgn0267617	0 tissues
467	FBgn0035929	0 tissues
468	FBgn0052633	0 tissues
469	FBgn0085294	0 tissues
470	FBgn0085296	0 tissues
471	FBgn0085297	0 tissues
472	FBgn0261997	0 tissues
473	FBgn0053527	0 tissues
474	FBgn0039777	0 tissues
475	FBgn0085356	0 tissues
476	FBgn0039469	0 tissues
477	FBgn0039297	0 tissues
478	FBgn0036102	0 tissues
479	FBgn0039325	0 tissues
480	FBgn0034499	0 tissues
481	FBgn0053160	0 tissues
482	FBgn0039471	0 tissues
483	FBgn0039821	0 tissues
484	FBgn0054003	0 tissues
485	FBgn0034783	0 tissues
486	FBgn0040699	0 tissues
487	FBgn0039760	0 tissues
488	FBgn0250833	0 tissues
489	FBgn0039778	0 tissues
490	FBgn0039787	0 tissues
491	FBgn0039801	0 tissues
492	FBgn0040828	0 tissues
493	FBgn0039872	0 tissues
494	FBgn0051337	0 tissues
495	FBgn0263081	0 tissues
496	FBgn0259896	0 tissues
497	FBgn0259998	0 tissues
498	FBgn0035313	0 tissues
499	FBgn0052074	0 tissues
500	FBgn0040734	0 tissues
501	FBgn0052213	0 tissues
502	FBgn0267737	0 tissues
503	FBgn0261675	0 tissues
504	FBgn0038701	0 tissues
505	FBgn0052220	0 tissues
506	FBgn0035985	0 tissues
507	FBgn0267457	0 tissues
508	FBgn0085319	0 tissues
509	FBgn0267025	0 tissues
510	FBgn0264296	0 tissues
511	FBgn0263080	0 tissues
512	FBgn0267740	0 tissues
513	FBgn0262608	0 tissues
514	FBgn0037563	0 tissues
515	FBgn0266734	0 tissues
516	FBgn0050411	0 tissues
517	FBgn0038819	0 tissues
518	FBgn0036321	0 tissues
519	FBgn0266702	0 tissues
520	FBgn0265081	0 tissues
521	FBgn0266331	0 tissues
522	FBgn0046880	0 tissues
523	FBgn0037174	0 tissues
524	FBgn0266642	0 tissues
525	FBgn0038846	0 tissues
526	FBgn0266491	0 tissues
527	FBgn0053272	0 tissues
528	FBgn0039024	1-2 tissues
529	FBgn0085195	1-2 tissues
530	FBgn0038181	1-2 tissues
531	FBgn0034288	1-2 tissues
532	FBgn0003965	1-2 tissues
533	FBgn0037275	1-2 tissues
534	FBgn0037165	1-2 tissues
535	FBgn0033629	1-2 tissues
536	FBgn0040256	1-2 tissues
537	FBgn0034693	1-2 tissues
538	FBgn0259209	1-2 tissues
539	FBgn0051778	1-2 tissues
540	FBgn0031560	1-2 tissues
541	FBgn0038466	1-2 tissues
542	FBgn0037416	1-2 tissues
543	FBgn0032124	1-2 tissues
544	FBgn0020416	1-2 tissues
545	FBgn0024980	1-2 tissues
546	FBgn0035511	1-2 tissues
547	FBgn0051259	1-2 tissues
548	FBgn0035649	1-2 tissues
549	FBgn0040723	1-2 tissues
550	FBgn0033848	1-2 tissues
551	FBgn0032895	1-2 tissues
552	FBgn0040799	1-2 tissues
553	FBgn0033793	1-2 tissues
554	FBgn0243586	1-2 tissues
555	FBgn0004577	1-2 tissues
556	FBgn0038658	1-2 tissues
557	FBgn0034759	1-2 tissues
558	FBgn0053966	1-2 tissues
559	FBgn0037430	1-2 tissues
560	FBgn0032797	1-2 tissues
561	FBgn0011296	1-2 tissues
562	FBgn0042104	1-2 tissues
563	FBgn0039085	1-2 tissues
564	FBgn0046113	1-2 tissues
565	FBgn0037503	1-2 tissues
566	FBgn0052054	1-2 tissues
567	FBgn0263031	1-2 tissues
568	FBgn0036225	1-2 tissues
569	FBgn0030358	1-2 tissues
570	FBgn0017482	1-2 tissues
571	FBgn0004552	1-2 tissues
572	FBgn0038832	1-2 tissues
573	FBgn0005586	1-2 tissues
574	FBgn0031930	1-2 tissues
575	FBgn0031563	1-2 tissues
576	FBgn0036951	1-2 tissues
577	FBgn0267534	1-2 tissues
578	FBgn0038180	1-2 tissues
579	FBgn0040730	1-2 tissues
580	FBgn0038613	1-2 tissues
581	FBgn0035859	1-2 tissues
582	FBgn0035875	1-2 tissues
583	FBgn0032209	1-2 tissues
584	FBgn0024361	1-2 tissues
585	FBgn0037146	1-2 tissues
586	FBgn0040281	1-2 tissues
587	FBgn0030011	1-2 tissues
588	FBgn0265577	1-2 tissues
589	FBgn0037395	1-2 tissues
590	FBgn0036367	1-2 tissues
591	FBgn0037429	1-2 tissues
592	FBgn0039415	1-2 tissues
593	FBgn0031970	1-2 tissues
594	FBgn0035043	1-2 tissues
595	FBgn0036756	1-2 tissues
596	FBgn0002571	1-2 tissues
597	FBgn0039805	1-2 tissues
598	FBgn0035281	1-2 tissues
599	FBgn0037849	1-2 tissues
600	FBgn0035293	1-2 tissues
601	FBgn0052548	1-2 tissues
602	FBgn0034567	1-2 tissues
603	FBgn0034761	1-2 tissues
604	FBgn0052570	1-2 tissues
605	FBgn0038105	1-2 tissues
606	FBgn0030257	1-2 tissues
607	FBgn0036529	1-2 tissues
608	FBgn0039238	1-2 tissues
609	FBgn0039264	1-2 tissues
610	FBgn0266742	1-2 tissues
611	FBgn0026754	1-2 tissues
612	FBgn0260955	1-2 tissues
613	FBgn0266807	1-2 tissues
614	FBgn0260964	1-2 tissues
615	FBgn0052029	1-2 tissues
616	FBgn0030928	1-2 tissues
617	FBgn0266275	1-2 tissues
618	FBgn0015570	1-2 tissues
619	FBgn0031939	1-2 tissues
620	FBgn0259219	1-2 tissues
621	FBgn0033873	1-2 tissues
622	FBgn0023496	1-2 tissues
623	FBgn0015032	1-2 tissues
624	FBgn0032773	1-2 tissues
625	FBgn0041723	1-2 tissues
626	FBgn0026755	1-2 tissues
627	FBgn0038938	1-2 tissues
628	FBgn0030157	1-2 tissues
629	FBgn0034200	1-2 tissues
630	FBgn0036282	1-2 tissues
631	FBgn0034943	1-2 tissues
632	FBgn0038436	1-2 tissues
633	FBgn0039521	1-2 tissues
634	FBgn0053302	1-2 tissues
635	FBgn0036870	1-2 tissues
636	FBgn0035781	1-2 tissues
637	FBgn0037424	1-2 tissues
638	FBgn0051664	1-2 tissues
639	FBgn0039081	1-2 tissues
640	FBgn0037817	1-2 tissues
641	FBgn0029105	1-2 tissues
642	FBgn0054054	1-2 tissues
643	FBgn0037107	1-2 tissues
644	FBgn0036940	1-2 tissues
645	FBgn0035496	1-2 tissues
646	FBgn0045038	1-2 tissues
647	FBgn0031857	1-2 tissues
648	FBgn0031692	1-2 tissues
649	FBgn0034229	1-2 tissues
650	FBgn0040606	1-2 tissues
651	FBgn0033679	1-2 tissues
652	FBgn0262613	1-2 tissues
653	FBgn0027929	1-2 tissues
654	FBgn0036551	1-2 tissues
655	FBgn0034103	1-2 tissues
656	FBgn0035798	1-2 tissues
657	FBgn0034662	1-2 tissues
658	FBgn0040797	1-2 tissues
659	FBgn0004779	1-2 tissues
660	FBgn0036594	1-2 tissues
661	FBgn0036593	1-2 tissues
662	FBgn0051198	1-2 tissues
663	FBgn0032024	1-2 tissues
664	FBgn0032025	1-2 tissues
665	FBgn0051792	1-2 tissues
666	FBgn0038795	1-2 tissues
667	FBgn0085425	1-2 tissues
668	FBgn0032652	1-2 tissues
669	FBgn0085428	1-2 tissues
670	FBgn0036676	1-2 tissues
671	FBgn0023479	1-2 tissues
672	FBgn0033911	1-2 tissues
673	FBgn0033366	1-2 tissues
674	FBgn0259707	1-2 tissues
675	FBgn0039470	1-2 tissues
676	FBgn0038394	1-2 tissues
677	FBgn0266446	1-2 tissues
678	FBgn0035711	1-2 tissues
679	FBgn0040279	1-2 tissues
680	FBgn0024897	1-2 tissues
681	FBgn0030041	1-2 tissues
682	FBgn0262728	1-2 tissues
683	FBgn0261681	1-2 tissues
684	FBgn0033589	1-2 tissues
685	FBgn0044047	1-2 tissues
686	FBgn0032373	1-2 tissues
687	FBgn0035856	1-2 tissues
688	FBgn0030162	1-2 tissues
689	FBgn0039682	1-2 tissues
690	FBgn0031865	1-2 tissues
691	FBgn0034758	1-2 tissues
692	FBgn0040601	1-2 tissues
693	FBgn0020640	1-2 tissues
694	FBgn0085277	1-2 tissues
695	FBgn0051086	1-2 tissues
696	FBgn0033136	1-2 tissues
697	FBgn0260767	1-2 tissues
698	FBgn0262001	1-2 tissues
699	FBgn0039239	1-2 tissues
700	FBgn0034883	1-2 tissues
701	FBgn0260942	1-2 tissues
702	FBgn0035090	1-2 tissues
703	FBgn0262146	1-2 tissues
704	FBgn0029807	1-2 tissues
705	FBgn0040968	1-2 tissues
706	FBgn0033275	1-2 tissues
707	FBgn0034437	1-2 tissues
708	FBgn0039897	1-2 tissues
709	FBgn0037197	1-2 tissues
710	FBgn0038291	1-2 tissues
711	FBgn0039927	1-2 tissues
712	FBgn0037228	1-2 tissues
713	FBgn0035076	1-2 tissues
714	FBgn0035858	1-2 tissues
715	FBgn0031466	1-2 tissues
716	FBgn0038581	1-2 tissues
717	FBgn0036620	1-2 tissues
718	FBgn0033658	1-2 tissues
719	FBgn0035917	1-2 tissues
720	FBgn0034789	1-2 tissues
721	FBgn0028936	1-2 tissues
722	FBgn0051106	1-2 tissues
723	FBgn0038132	1-2 tissues
724	FBgn0040349	1-2 tissues
725	FBgn0260000	1-2 tissues
726	FBgn0032322	1-2 tissues
727	FBgn0039611	1-2 tissues
728	FBgn0266626	1-2 tissues
729	FBgn0028381	1-2 tissues
730	FBgn0039453	1-2 tissues
731	FBgn0040091	1-2 tissues
732	FBgn0038693	1-2 tissues
733	FBgn0034920	1-2 tissues
734	FBgn0267714	1-2 tissues
735	FBgn0036108	1-2 tissues
736	FBgn0032433	1-2 tissues
737	FBgn0039719	1-2 tissues
738	FBgn0004516	1-2 tissues
739	FBgn0085305	1-2 tissues
740	FBgn0052667	1-2 tissues
741	FBgn0046878	1-2 tissues
742	FBgn0037996	1-2 tissues
743	FBgn0030541	1-2 tissues
744	FBgn0039818	1-2 tissues
745	FBgn0052036	1-2 tissues
746	FBgn0004513	1-2 tissues
747	FBgn0038774	1-2 tissues
748	FBgn0036984	1-2 tissues
749	FBgn0050101	1-2 tissues
750	FBgn0028543	1-2 tissues
751	FBgn0032684	1-2 tissues
752	FBgn0033130	1-2 tissues
753	FBgn0035583	1-2 tissues
754	FBgn0051201	1-2 tissues
755	FBgn0039648	1-2 tissues
756	FBgn0259201	1-2 tissues
757	FBgn0053519	1-2 tissues
758	FBgn0030980	1-2 tissues
759	FBgn0085466	1-2 tissues
760	FBgn0031065	1-2 tissues
761	FBgn0031703	1-2 tissues
762	FBgn0040211	1-2 tissues
763	FBgn0031688	1-2 tissues
764	FBgn0036109	1-2 tissues
765	FBgn0039856	1-2 tissues
766	FBgn0020912	1-2 tissues
767	FBgn0004781	1-2 tissues
768	FBgn0266492	1-2 tissues
769	FBgn0263761	1-2 tissues
770	FBgn0064237	1-2 tissues
771	FBgn0250836	1-2 tissues
772	FBgn0264878	1-2 tissues
773	FBgn0030459	1-2 tissues
774	FBgn0004778	1-2 tissues
775	FBgn0029690	1-2 tissues
776	FBgn0003149	1-2 tissues
777	FBgn0034605	1-2 tissues
778	FBgn0037447	1-2 tissues
779	FBgn0034497	1-2 tissues
780	FBgn0032785	1-2 tissues
781	FBgn0034290	1-2 tissues
782	FBgn0284081	1-2 tissues
783	FBgn0265767	1-2 tissues
784	FBgn0030588	1-2 tissues
785	FBgn0037517	1-2 tissues
786	FBgn0259226	1-2 tissues
787	FBgn0039108	1-2 tissues
788	FBgn0036588	1-2 tissues
789	FBgn0030993	1-2 tissues
790	FBgn0264776	1-2 tissues
791	FBgn0034484	1-2 tissues
792	FBgn0031306	1-2 tissues
793	FBgn0051233	1-2 tissues
794	FBgn0040993	1-2 tissues
795	FBgn0264750	1-2 tissues
796	FBgn0031801	1-2 tissues
797	FBgn0036956	1-2 tissues
798	FBgn0025393	1-2 tissues
799	FBgn0032088	1-2 tissues
800	FBgn0038983	1-2 tissues
801	FBgn0261635	1-2 tissues
802	FBgn0023549	1-2 tissues
803	FBgn0035192	1-2 tissues
804	FBgn0036839	1-2 tissues
805	FBgn0051915	1-2 tissues
806	FBgn0032945	1-2 tissues
807	FBgn0039319	1-2 tissues
808	FBgn0053500	1-2 tissues
809	FBgn0260388	1-2 tissues
810	FBgn0260228	1-2 tissues
811	FBgn0029974	1-2 tissues
812	FBgn0010240	1-2 tissues
813	FBgn0034729	1-2 tissues
814	FBgn0010263	1-2 tissues
815	FBgn0014863	1-2 tissues
816	FBgn0033135	1-2 tissues
817	FBgn0051374	1-2 tissues
818	FBgn0030261	1-2 tissues
819	FBgn0031770	1-2 tissues
820	FBgn0039795	1-2 tissues
821	FBgn0038366	1-2 tissues
822	FBgn0035077	1-2 tissues
823	FBgn0038941	1-2 tissues
824	FBgn0030159	1-2 tissues
825	FBgn0036953	1-2 tissues
826	FBgn0033633	1-2 tissues
827	FBgn0035508	1-2 tissues
828	FBgn0039686	1-2 tissues
829	FBgn0015575	1-2 tissues
830	FBgn0040992	1-2 tissues
831	FBgn0034717	1-2 tissues
832	FBgn0033307	1-2 tissues
833	FBgn0039896	1-2 tissues
834	FBgn0024941	1-2 tissues
835	FBgn0039911	1-2 tissues
836	FBgn0029863	1-2 tissues
837	FBgn0039915	1-2 tissues
838	FBgn0040732	1-2 tissues
839	FBgn0260768	1-2 tissues
840	FBgn0065099	1-2 tissues
841	FBgn0026439	1-2 tissues
842	FBgn0010424	1-2 tissues
843	FBgn0038526	1-2 tissues
844	FBgn0263030	1-2 tissues
845	FBgn0035477	1-2 tissues
846	FBgn0265356	1-2 tissues
847	FBgn0035685	1-2 tissues
848	FBgn0024293	1-2 tissues
849	FBgn0028482	1-2 tissues
850	FBgn0038967	1-2 tissues
851	FBgn0031689	1-2 tissues
852	FBgn0029994	1-2 tissues
853	FBgn0038977	1-2 tissues
854	FBgn0036836	1-2 tissues
855	FBgn0039008	1-2 tissues
856	FBgn0259977	1-2 tissues
857	FBgn0035777	1-2 tissues
858	FBgn0259989	1-2 tissues
859	FBgn0083977	1-2 tissues
860	FBgn0036890	1-2 tissues
861	FBgn0036891	1-2 tissues
862	FBgn0040359	1-2 tissues
863	FBgn0040360	1-2 tissues
864	FBgn0085194	1-2 tissues
865	FBgn0040377	1-2 tissues
866	FBgn0041707	1-2 tissues
867	FBgn0036945	1-2 tissues
868	FBgn0261508	1-2 tissues
869	FBgn0030737	1-2 tissues
870	FBgn0033437	1-2 tissues
871	FBgn0024315	1-2 tissues
872	FBgn0030186	1-2 tissues
873	FBgn0037548	1-2 tissues
874	FBgn0042206	1-2 tissues
875	FBgn0037565	1-2 tissues
876	FBgn0031908	1-2 tissues
877	FBgn0039203	1-2 tissues
878	FBgn0035410	1-2 tissues
879	FBgn0032299	1-2 tissues
880	FBgn0046875	1-2 tissues
881	FBgn0259680	1-2 tissues
882	FBgn0015039	1-2 tissues
883	FBgn0032506	1-2 tissues
884	FBgn0033760	1-2 tissues
885	FBgn0028400	1-2 tissues
886	FBgn0030706	1-2 tissues
887	FBgn0032013	1-2 tissues
888	FBgn0034365	1-2 tissues
889	FBgn0030161	1-2 tissues
890	FBgn0034390	1-2 tissues
891	FBgn0085411	1-2 tissues
892	FBgn0266277	1-2 tissues
893	FBgn0267223	1-2 tissues
894	FBgn0037163	1-2 tissues
895	FBgn0028518	1-2 tissues
896	FBgn0042179	1-2 tissues
897	FBgn0266316	1-2 tissues
898	FBgn0030981	1-2 tissues
899	FBgn0015663	1-2 tissues
900	FBgn0037736	1-2 tissues
901	FBgn0038292	1-2 tissues
902	FBgn0261262	1-2 tissues
903	FBgn0028573	1-2 tissues
904	FBgn0037754	1-2 tissues
905	FBgn0050195	1-2 tissues
906	FBgn0036208	1-2 tissues
907	FBgn0026592	1-2 tissues
908	FBgn0053178	1-2 tissues
909	FBgn0032774	1-2 tissues
910	FBgn0001208	1-2 tissues
911	FBgn0266430	1-2 tissues
912	FBgn0034031	1-2 tissues
913	FBgn0263456	1-2 tissues
914	FBgn0037386	1-2 tissues
915	FBgn0267465	1-2 tissues
916	FBgn0037934	1-2 tissues
917	FBgn0037935	1-2 tissues
918	FBgn0004034	1-2 tissues
919	FBgn0043470	1-2 tissues
920	FBgn0036377	1-2 tissues
921	FBgn0043806	1-2 tissues
922	FBgn0050456	1-2 tissues
923	FBgn0283471	1-2 tissues
924	FBgn0031064	1-2 tissues
925	FBgn0027562	1-2 tissues
926	FBgn0029170	1-2 tissues
927	FBgn0042102	1-2 tissues
928	FBgn0050502	1-2 tissues
929	FBgn0262563	1-2 tissues
930	FBgn0036466	1-2 tissues
931	FBgn0051051	1-2 tissues
932	FBgn0033139	1-2 tissues
933	FBgn0003065	1-2 tissues
934	FBgn0038165	1-2 tissues
935	FBgn0004777	1-2 tissues
936	FBgn0036595	1-2 tissues
937	FBgn0285944	1-2 tissues
938	FBgn0033214	1-2 tissues
939	FBgn0039667	1-2 tissues
940	FBgn0039832	1-2 tissues
941	FBgn0033257	1-2 tissues
942	FBgn0039326	1-2 tissues
943	FBgn0262810	3-4 tissues
944	FBgn0000037	3-4 tissues
945	FBgn0038652	3-4 tissues
946	FBgn0053988	3-4 tissues
947	FBgn0002930	3-4 tissues
948	FBgn0030634	3-4 tissues
949	FBgn0037683	3-4 tissues
950	FBgn0267037	3-4 tissues
951	FBgn0031734	3-4 tissues
952	FBgn0015714	3-4 tissues
953	FBgn0031012	3-4 tissues
954	FBgn0010482	3-4 tissues
955	FBgn0032116	3-4 tissues
956	FBgn0038986	3-4 tissues
957	FBgn0046302	3-4 tissues
958	FBgn0033031	3-4 tissues
959	FBgn0263994	3-4 tissues
960	FBgn0032402	3-4 tissues
961	FBgn0042696	3-4 tissues
962	FBgn0034140	3-4 tissues
963	FBgn0037015	3-4 tissues
964	FBgn0270928	3-4 tissues
965	FBgn0033936	3-4 tissues
966	FBgn0038294	3-4 tissues
967	FBgn0262508	3-4 tissues
968	FBgn0016976	3-4 tissues
969	FBgn0038681	3-4 tissues
970	FBgn0029836	3-4 tissues
971	FBgn0032741	3-4 tissues
972	FBgn0031424	3-4 tissues
973	FBgn0032538	3-4 tissues
974	FBgn0039789	3-4 tissues
975	FBgn0046876	3-4 tissues
976	FBgn0265185	3-4 tissues
977	FBgn0263397	3-4 tissues
978	FBgn0033874	3-4 tissues
979	FBgn0053547	3-4 tissues
980	FBgn0030040	3-4 tissues
981	FBgn0033958	3-4 tissues
982	FBgn0031468	3-4 tissues
983	FBgn0019985	3-4 tissues
984	FBgn0052645	3-4 tissues
985	FBgn0031697	3-4 tissues
986	FBgn0259110	3-4 tissues
987	FBgn0039054	3-4 tissues
988	FBgn0034691	3-4 tissues
989	FBgn0030390	3-4 tissues
990	FBgn0016975	3-4 tissues
991	FBgn0032435	3-4 tissues
992	FBgn0036319	3-4 tissues
993	FBgn0034974	3-4 tissues
994	FBgn0033484	3-4 tissues
995	FBgn0032087	3-4 tissues
996	FBgn0040252	3-4 tissues
997	FBgn0030876	3-4 tissues
998	FBgn0265186	3-4 tissues
999	FBgn0035504	3-4 tissues
1000	FBgn0038966	3-4 tissues
1001	FBgn0037487	3-4 tissues
1002	FBgn0266721	3-4 tissues
1003	FBgn0028544	3-4 tissues
1004	FBgn0032100	3-4 tissues
1005	FBgn0086906	3-4 tissues
1006	FBgn0036364	3-4 tissues
1007	FBgn0040348	3-4 tissues
1008	FBgn0047095	3-4 tissues
1009	FBgn0005666	3-4 tissues
1010	FBgn0259222	3-4 tissues
1011	FBgn0040056	3-4 tissues
1012	FBgn0267553	3-4 tissues
1013	FBgn0028422	3-4 tissues
1014	FBgn0264489	3-4 tissues
1015	FBgn0035092	3-4 tissues
1016	FBgn0052499	3-4 tissues
1017	FBgn0003710	3-4 tissues
1018	FBgn0035557	3-4 tissues
1019	FBgn0038422	3-4 tissues
1020	FBgn0031869	3-4 tissues
1021	FBgn0035719	3-4 tissues
1022	FBgn0051288	3-4 tissues
1023	FBgn0032074	3-4 tissues
1024	FBgn0267242	3-4 tissues
1025	FBgn0051076	3-4 tissues
1026	FBgn0034736	3-4 tissues
1027	FBgn0038511	3-4 tissues
1028	FBgn0020521	3-4 tissues
1029	FBgn0034201	3-4 tissues
1030	FBgn0028704	3-4 tissues
1031	FBgn0034159	3-4 tissues
1032	FBgn0036780	3-4 tissues
1033	FBgn0032075	3-4 tissues
1034	FBgn0030569	3-4 tissues
1035	FBgn0035495	3-4 tissues
1036	FBgn0035501	3-4 tissues
1037	FBgn0037126	3-4 tissues
1038	FBgn0035612	3-4 tissues
1039	FBgn0037238	3-4 tissues
1040	FBgn0265045	3-4 tissues
1041	FBgn0263118	3-4 tissues
1042	FBgn0010399	3-4 tissues
1043	FBgn0266881	3-4 tissues
1044	FBgn0039087	3-4 tissues
1045	FBgn0004228	3-4 tissues
1046	FBgn0031649	3-4 tissues
1047	FBgn0261041	3-4 tissues
1048	FBgn0036985	3-4 tissues
1049	FBgn0083951	3-4 tissues
1050	FBgn0032252	3-4 tissues
1051	FBgn0037697	3-4 tissues
1052	FBgn0039102	3-4 tissues
1053	FBgn0030976	3-4 tissues
1054	FBgn0038919	3-4 tissues
1055	FBgn0031702	3-4 tissues
1056	FBgn0034860	3-4 tissues
1057	FBgn0052225	3-4 tissues
1058	FBgn0004620	3-4 tissues
1059	FBgn0038734	3-4 tissues
1060	FBgn0027556	3-4 tissues
1061	FBgn0032495	3-4 tissues
1062	FBgn0259150	3-4 tissues
1063	FBgn0000527	3-4 tissues
1064	FBgn0035398	3-4 tissues
1065	FBgn0263077	3-4 tissues
1066	FBgn0019643	3-4 tissues
1067	FBgn0036116	3-4 tissues
1068	FBgn0025625	3-4 tissues
1069	FBgn0037203	3-4 tissues
1070	FBgn0037323	3-4 tissues
1071	FBgn0050296	3-4 tissues
1072	FBgn0037225	3-4 tissues
1073	FBgn0031294	3-4 tissues
1074	FBgn0051871	3-4 tissues
1075	FBgn0039161	3-4 tissues
1076	FBgn0037721	3-4 tissues
1077	FBgn0000108	3-4 tissues
1078	FBgn0035553	3-4 tissues
1079	FBgn0029507	3-4 tissues
1080	FBgn0262483	3-4 tissues
1081	FBgn0033787	3-4 tissues
1082	FBgn0030244	3-4 tissues
1083	FBgn0038420	3-4 tissues
1084	FBgn0033968	3-4 tissues
1085	FBgn0261090	3-4 tissues
1086	FBgn0027790	3-4 tissues
1087	FBgn0066365	3-4 tissues
1088	FBgn0004575	3-4 tissues
1089	FBgn0010395	3-4 tissues
1090	FBgn0041605	3-4 tissues
1091	FBgn0000038	3-4 tissues
1092	FBgn0050269	3-4 tissues
1093	FBgn0010114	3-4 tissues
1094	FBgn0038407	3-4 tissues
1095	FBgn0030187	3-4 tissues
1096	FBgn0034885	3-4 tissues
1097	FBgn0284232	3-4 tissues
1098	FBgn0026438	3-4 tissues
1099	FBgn0036678	3-4 tissues
1100	FBgn0262476	3-4 tissues
1101	FBgn0035287	3-4 tissues
1102	FBgn0024366	3-4 tissues
1103	FBgn0264832	3-4 tissues
1104	FBgn0260499	3-4 tissues
1105	FBgn0039536	3-4 tissues
1106	FBgn0267252	3-4 tissues
1107	FBgn0027844	3-4 tissues
1108	FBgn0033903	3-4 tissues
1109	FBgn0003429	3-4 tissues
1110	FBgn0027550	3-4 tissues
1111	FBgn0051973	3-4 tissues
1112	FBgn0039647	3-4 tissues
1113	FBgn0051028	3-4 tissues
1114	FBgn0052944	3-4 tissues
1115	FBgn0034438	3-4 tissues
1116	FBgn0063498	3-4 tissues
1117	FBgn0052191	3-4 tissues
1118	FBgn0032946	3-4 tissues
1119	FBgn0030897	3-4 tissues
1120	FBgn0031081	3-4 tissues
1121	FBgn0259927	3-4 tissues
1122	FBgn0034253	3-4 tissues
1123	FBgn0028550	3-4 tissues
1124	FBgn0028940	3-4 tissues
1125	FBgn0035179	3-4 tissues
1126	FBgn0010383	3-4 tissues
1127	FBgn0038727	3-4 tissues
1128	FBgn0050273	3-4 tissues
1129	FBgn0265187	3-4 tissues
1130	FBgn0034301	3-4 tissues
1131	FBgn0034194	3-4 tissues
1132	FBgn0034394	3-4 tissues
1133	FBgn0038596	3-4 tissues
1134	FBgn0263216	3-4 tissues
1135	FBgn0039728	3-4 tissues
1136	FBgn0038839	3-4 tissues
1137	FBgn0034136	3-4 tissues
1138	FBgn0030816	3-4 tissues
1139	FBgn0052732	3-4 tissues
1140	FBgn0032719	3-4 tissues
1141	FBgn0035427	3-4 tissues
1142	FBgn0033158	3-4 tissues
1143	FBgn0035431	3-4 tissues
1144	FBgn0029708	3-4 tissues
1145	FBgn0010435	3-4 tissues
1146	FBgn0027491	3-4 tissues
1147	FBgn0013342	3-4 tissues
1148	FBgn0263029	3-4 tissues
1149	FBgn0030340	3-4 tissues
1150	FBgn0030613	3-4 tissues
1151	FBgn0004244	3-4 tissues
1152	FBgn0034530	3-4 tissues
1153	FBgn0038641	3-4 tissues
1154	FBgn0086675	3-4 tissues
1155	FBgn0034638	3-4 tissues
1156	FBgn0038837	3-4 tissues
1157	FBgn0039754	3-4 tissues
1158	FBgn0004242	3-4 tissues
1159	FBgn0004057	3-4 tissues
1160	FBgn0039217	3-4 tissues
1161	FBgn0038143	3-4 tissues
1162	FBgn0263846	3-4 tissues
1163	FBgn0039527	3-4 tissues
1164	FBgn0040262	3-4 tissues
1165	FBgn0035538	5-6 tissues
1166	FBgn0031918	5-6 tissues
1167	FBgn0027341	5-6 tissues
1168	FBgn0024913	5-6 tissues
1169	FBgn0035452	5-6 tissues
1170	FBgn0035199	5-6 tissues
1171	FBgn0263200	5-6 tissues
1172	FBgn0026077	5-6 tissues
1173	FBgn0033464	5-6 tissues
1174	FBgn0031762	5-6 tissues
1175	FBgn0038034	5-6 tissues
1176	FBgn0051100	5-6 tissues
1177	FBgn0010387	5-6 tissues
1178	FBgn0001991	5-6 tissues
1179	FBgn0263111	5-6 tissues
1180	FBgn0036834	5-6 tissues
1181	FBgn0035636	5-6 tissues
1182	FBgn0013972	5-6 tissues
1183	FBgn0029681	5-6 tissues
1184	FBgn0038198	5-6 tissues
1185	FBgn0030508	5-6 tissues
1186	FBgn0266445	5-6 tissues
1187	FBgn0037534	5-6 tissues
1188	FBgn0002917	5-6 tissues
1189	FBgn0032900	5-6 tissues
1190	FBgn0031239	5-6 tissues
1191	FBgn0011603	5-6 tissues
1192	FBgn0033582	5-6 tissues
1193	FBgn0032167	5-6 tissues
1194	FBgn0000039	5-6 tissues
1195	FBgn0260006	5-6 tissues
1196	FBgn0040496	5-6 tissues
1197	FBgn0033448	5-6 tissues
1198	FBgn0034985	5-6 tissues
1199	FBgn0028572	5-6 tissues
1200	FBgn0033365	5-6 tissues
1201	FBgn0033942	5-6 tissues
1202	FBgn0010014	5-6 tissues
1203	FBgn0263038	5-6 tissues
1204	FBgn0034903	5-6 tissues
1205	FBgn0264006	5-6 tissues
1206	FBgn0085391	5-6 tissues
1207	FBgn0029814	5-6 tissues
1208	FBgn0033667	5-6 tissues
1209	FBgn0263132	5-6 tissues
1210	FBgn0030039	5-6 tissues
1211	FBgn0267486	5-6 tissues
1212	FBgn0032129	5-6 tissues
1213	FBgn0051675	5-6 tissues
1214	FBgn0035815	5-6 tissues
1215	FBgn0033753	5-6 tissues
1216	FBgn0263072	5-6 tissues
1217	FBgn0016694	5-6 tissues
1218	FBgn0030745	5-6 tissues
1219	FBgn0261534	5-6 tissues
1220	FBgn0033054	5-6 tissues
1221	FBgn0029648	5-6 tissues
1222	FBgn0033702	5-6 tissues
1223	FBgn0004580	5-6 tissues
1224	FBgn0027930	5-6 tissues
1225	FBgn0264894	5-6 tissues
1226	FBgn0024989	5-6 tissues
1227	FBgn0031948	5-6 tissues
1228	FBgn0051665	5-6 tissues
1229	FBgn0037060	5-6 tissues
1230	FBgn0051140	5-6 tissues
1231	FBgn0023534	5-6 tissues
1232	FBgn0000422	5-6 tissues
1233	FBgn0036612	5-6 tissues
1234	FBgn0039479	5-6 tissues
1235	FBgn0030925	5-6 tissues
1236	FBgn0085404	5-6 tissues
1237	FBgn0033250	5-6 tissues
1238	FBgn0286071	5-6 tissues
1239	FBgn0033876	5-6 tissues
1240	FBgn0034808	5-6 tissues
1241	FBgn0013467	5-6 tissues
1242	FBgn0259246	5-6 tissues
1243	FBgn0250862	5-6 tissues
1244	FBgn0035086	5-6 tissues
1245	FBgn0030160	5-6 tissues
1246	FBgn0033033	5-6 tissues
1247	FBgn0031097	5-6 tissues
1248	FBgn0001311	5-6 tissues
1249	FBgn0261788	5-6 tissues
1250	FBgn0039084	5-6 tissues
1251	FBgn0034709	5-6 tissues
1252	FBgn0038405	5-6 tissues
1253	FBgn0014073	5-6 tissues
1254	FBgn0051005	5-6 tissues
1255	FBgn0040554	5-6 tissues
1256	FBgn0262593	5-6 tissues
1257	FBgn0036488	5-6 tissues
1258	FBgn0025381	5-6 tissues
1259	FBgn0031926	5-6 tissues
1260	FBgn0030887	5-6 tissues
1261	FBgn0024232	5-6 tissues
1262	FBgn0038017	5-6 tissues
1263	FBgn0039758	5-6 tissues
1264	FBgn0032598	5-6 tissues
1265	FBgn0034022	5-6 tissues
1266	FBgn0029896	5-6 tissues
1267	FBgn0043792	5-6 tissues
1268	FBgn0039883	5-6 tissues
1269	FBgn0031426	5-6 tissues
1270	FBgn0041181	5-6 tissues
1271	FBgn0030590	5-6 tissues
1272	FBgn0016075	5-6 tissues
1273	FBgn0052694	5-6 tissues
1274	FBgn0266417	5-6 tissues
1275	FBgn0051626	5-6 tissues
1276	FBgn0085330	5-6 tissues
1277	FBgn0034391	5-6 tissues
1278	FBgn0028675	5-6 tissues
1279	FBgn0034070	5-6 tissues
1280	FBgn0027356	5-6 tissues
1281	FBgn0086708	5-6 tissues
1282	FBgn0034030	5-6 tissues
1283	FBgn0031449	5-6 tissues
1284	FBgn0040319	5-6 tissues
1285	FBgn0037796	5-6 tissues
1286	FBgn0262717	5-6 tissues
1287	FBgn0031461	5-6 tissues
1288	FBgn0029894	5-6 tissues
1289	FBgn0027580	5-6 tissues
1290	FBgn0035173	5-6 tissues
1291	FBgn0040837	5-6 tissues
1292	FBgn0029761	5-6 tissues
1293	FBgn0060296	5-6 tissues
1294	FBgn0260386	5-6 tissues
1295	FBgn0063499	5-6 tissues
1296	FBgn0031232	5-6 tissues
1297	FBgn0032422	5-6 tissues
1298	FBgn0261625	5-6 tissues
1299	FBgn0010397	5-6 tissues
1300	FBgn0039594	5-6 tissues
1301	FBgn0003218	5-6 tissues
1302	FBgn0027585	5-6 tissues
1303	FBgn0050069	5-6 tissues
1304	FBgn0038603	5-6 tissues
1305	FBgn0046874	5-6 tissues
1306	FBgn0031589	5-6 tissues
1307	FBgn0035877	5-6 tissues
1308	FBgn0035131	5-6 tissues
1309	FBgn0000636	5-6 tissues
1310	FBgn0031737	5-6 tissues
1311	FBgn0001297	5-6 tissues
1312	FBgn0039043	5-6 tissues
1313	FBgn0010497	5-6 tissues
1314	FBgn0265590	5-6 tissues
1315	FBgn0032218	5-6 tissues
1316	FBgn0027600	5-6 tissues
1317	FBgn0027654	5-6 tissues
1318	FBgn0038682	5-6 tissues
1319	FBgn0013995	5-6 tissues
1320	FBgn0003159	5-6 tissues
1321	FBgn0032614	5-6 tissues
1322	FBgn0033668	5-6 tissues
1323	FBgn0052082	5-6 tissues
1324	FBgn0034420	5-6 tissues
1325	FBgn0005638	5-6 tissues
1326	FBgn0053196	5-6 tissues
1327	FBgn0033980	5-6 tissues
1328	FBgn0022770	5-6 tissues
1329	FBgn0032601	5-6 tissues
1330	FBgn0010246	5-6 tissues
1331	FBgn0003867	5-6 tissues
1332	FBgn0003890	5-6 tissues
1333	FBgn0032010	5-6 tissues
1334	FBgn0083972	5-6 tissues
1335	FBgn0283427	5-6 tissues
1336	FBgn0035049	5-6 tissues
1337	FBgn0050460	5-6 tissues
1338	FBgn0050463	5-6 tissues
1339	FBgn0025631	5-6 tissues
1340	FBgn0037525	5-6 tissues
1341	FBgn0030234	5-6 tissues
1342	FBgn0037410	5-6 tissues
1343	FBgn0033132	5-6 tissues
1344	FBgn0035977	5-6 tissues
1345	FBgn0030847	5-6 tissues
1346	FBgn0262740	5-6 tissues
1347	FBgn0052687	5-6 tissues
1348	FBgn0038197	5-6 tissues
1349	FBgn0039844	5-6 tissues
1350	FBgn0033252	5-6 tissues
1351	FBgn0028527	5-6 tissues
1352	FBgn0286203	5-6 tissues
1353	FBgn0029838	5-6 tissues
1354	FBgn0005626	5-6 tissues
1355	FBgn0031629	5-6 tissues
1356	FBgn0024238	5-6 tissues
1357	FBgn0035104	5-6 tissues
1358	FBgn0030574	5-6 tissues
1359	FBgn0033443	5-6 tissues
1360	FBgn0028886	5-6 tissues
1361	FBgn0259923	5-6 tissues
1362	FBgn0033504	5-6 tissues
1363	FBgn0032297	5-6 tissues
1364	FBgn0053978	5-6 tissues
1365	FBgn0259994	5-6 tissues
1366	FBgn0265623	5-6 tissues
1367	FBgn0025391	5-6 tissues
1368	FBgn0031816	5-6 tissues
1369	FBgn0260632	5-6 tissues
1370	FBgn0025683	5-6 tissues
1371	FBgn0011274	5-6 tissues
1372	FBgn0262617	5-6 tissues
1373	FBgn0003093	5-6 tissues
1374	FBgn0040817	5-6 tissues
1375	FBgn0034723	5-6 tissues
1376	FBgn0022800	5-6 tissues
1377	FBgn0015522	5-6 tissues
1378	FBgn0261015	5-6 tissues
1379	FBgn0030412	5-6 tissues
1380	FBgn0031530	5-6 tissues
1381	FBgn0036698	5-6 tissues
1382	FBgn0005564	5-6 tissues
1383	FBgn0259481	5-6 tissues
1384	FBgn0015801	5-6 tissues
1385	FBgn0033919	5-6 tissues
1386	FBgn0016013	5-6 tissues
1387	FBgn0000451	5-6 tissues
1388	FBgn0035089	5-6 tissues
1389	FBgn0267336	5-6 tissues
1390	FBgn0035710	5-6 tissues
1391	FBgn0261565	5-6 tissues
1392	FBgn0043364	5-6 tissues
1393	FBgn0039064	5-6 tissues
1394	FBgn0034135	5-6 tissues
1395	FBgn0034143	5-6 tissues
1396	FBgn0035844	5-6 tissues
1397	FBgn0027570	5-6 tissues
1398	FBgn0261808	5-6 tissues
1399	FBgn0260653	5-6 tissues
1400	FBgn0052626	5-6 tissues
1401	FBgn0030309	5-6 tissues
1402	FBgn0003162	5-6 tissues
1403	FBgn0259163	5-6 tissues
1404	FBgn0034396	5-6 tissues
1405	FBgn0034417	5-6 tissues
1406	FBgn0015577	5-6 tissues
1407	FBgn0032685	5-6 tissues
1408	FBgn0265413	5-6 tissues
1409	FBgn0032798	5-6 tissues
1410	FBgn0034563	5-6 tissues
1411	FBgn0001321	5-6 tissues
1412	FBgn0263258	5-6 tissues
1413	FBgn0051676	5-6 tissues
1414	FBgn0034718	5-6 tissues
1415	FBgn0262562	5-6 tissues
1416	FBgn0030763	5-6 tissues
1417	FBgn0038610	5-6 tissues
1418	FBgn0045761	5-6 tissues
1419	FBgn0033128	5-6 tissues
1420	FBgn0266758	5-6 tissues
1421	FBgn0022382	5-6 tissues
1422	FBgn0034915	5-6 tissues
1423	FBgn0032603	5-6 tissues
1424	FBgn0259227	5-6 tissues
1425	FBgn0031571	5-6 tissues
1426	FBgn0264679	5-6 tissues
1427	FBgn0259705	5-6 tissues
1428	FBgn0029942	5-6 tissues
1429	FBgn0263773	5-6 tissues
1430	FBgn0036824	5-6 tissues
1431	FBgn0034583	5-6 tissues
1432	FBgn0034067	5-6 tissues
1433	FBgn0030052	5-6 tissues
1434	FBgn0038720	5-6 tissues
1435	FBgn0031258	5-6 tissues
1436	FBgn0036935	5-6 tissues
1437	FBgn0260451	5-6 tissues
1438	FBgn0031850	5-6 tissues
1439	FBgn0035904	5-6 tissues
1440	FBgn0031322	5-6 tissues
1441	FBgn0000244	5-6 tissues
1442	FBgn0035379	5-6 tissues
1443	FBgn0033134	5-6 tissues
1444	FBgn0031955	5-6 tissues
1445	FBgn0033204	5-6 tissues
1446	FBgn0038740	5-6 tissues
1447	FBgn0267912	5-6 tissues
1448	FBgn0015766	5-6 tissues
1449	FBgn0003386	5-6 tissues
1450	FBgn0030997	5-6 tissues
1451	FBgn0036725	5-6 tissues
1452	FBgn0036770	5-6 tissues
1453	FBgn0041713	5-6 tissues
1454	FBgn0037315	5-6 tissues
1455	FBgn0263782	5-6 tissues
1456	FBgn0033446	5-6 tissues
1457	FBgn0038975	5-6 tissues
1458	FBgn0035146	5-6 tissues
1459	FBgn0052311	5-6 tissues
1460	FBgn0032897	5-6 tissues
1461	FBgn0261673	5-6 tissues
1462	FBgn0036759	5-6 tissues
1463	FBgn0250871	5-6 tissues
1464	FBgn0034145	5-6 tissues
1465	FBgn0039094	5-6 tissues
1466	FBgn0264324	5-6 tissues
1467	FBgn0086758	5-6 tissues
1468	FBgn0035308	5-6 tissues
1469	FBgn0038072	5-6 tissues
1470	FBgn0261113	5-6 tissues
1471	FBgn0040658	5-6 tissues
1472	FBgn0261999	5-6 tissues
1473	FBgn0262353	5-6 tissues
1474	FBgn0050021	5-6 tissues
1475	FBgn0030884	5-6 tissues
1476	FBgn0037853	5-6 tissues
1477	FBgn0037917	5-6 tissues
1478	FBgn0028646	5-6 tissues
1479	FBgn0033928	5-6 tissues
1480	FBgn0029155	5-6 tissues
1481	FBgn0085384	5-6 tissues
1482	FBgn0004858	5-6 tissues
1483	FBgn0266817	5-6 tissues
1484	FBgn0038412	5-6 tissues
1485	FBgn0036289	5-6 tissues
1486	FBgn0039756	5-6 tissues
1487	FBgn0285963	5-6 tissues
1488	FBgn0039467	5-6 tissues
1489	FBgn0032084	5-6 tissues
1490	FBgn0085446	5-6 tissues
1491	FBgn0260470	5-6 tissues
1492	FBgn0035903	5-6 tissues
1493	FBgn0031914	5-6 tissues
1494	FBgn0284408	5-6 tissues
1495	FBgn0034162	5-6 tissues
1496	FBgn0031824	5-6 tissues
1497	FBgn0011722	5-6 tissues
1498	FBgn0262160	5-6 tissues
1499	FBgn0040551	5-6 tissues
1500	FBgn0266579	5-6 tissues
1501	FBgn0036279	5-6 tissues
1502	FBgn0033127	5-6 tissues
1503	FBgn0051719	5-6 tissues
1504	FBgn0032899	5-6 tissues
1505	FBgn0266377	5-6 tissues
1506	FBgn0032021	5-6 tissues
1507	FBgn0037623	5-6 tissues
1508	FBgn0016032	5-6 tissues
1509	FBgn0036769	5-6 tissues
1510	FBgn0036032	5-6 tissues
1511	FBgn0036288	5-6 tissues
1512	FBgn0039075	5-6 tissues
1513	FBgn0029508	5-6 tissues
1514	FBgn0262057	5-6 tissues
1515	FBgn0030964	5-6 tissues
1516	FBgn0035708	5-6 tissues
1517	FBgn0265052	5-6 tissues
1518	FBgn0261547	5-6 tissues
1519	FBgn0022702	5-6 tissues
1520	FBgn0032817	5-6 tissues
1521	FBgn0035094	5-6 tissues
1522	FBgn0033153	5-6 tissues
1523	FBgn0033075	5-6 tissues
1524	FBgn0052529	5-6 tissues
1525	FBgn0262035	5-6 tissues
1526	FBgn0035539	5-6 tissues
1527	FBgn0000057	housekeeping
1528	FBgn0000181	housekeeping
1529	FBgn0000251	housekeeping
1530	FBgn0000259	housekeeping
1531	FBgn0001087	housekeeping
1532	FBgn0001105	housekeeping
1533	FBgn0001123	housekeeping
1534	FBgn0001124	housekeeping
1535	FBgn0001168	housekeeping
1536	FBgn0001189	housekeeping
1537	FBgn0001223	housekeeping
1538	FBgn0001224	housekeeping
1539	FBgn0001225	housekeeping
1540	FBgn0001624	housekeeping
1541	FBgn0001941	housekeeping
1542	FBgn0002044	housekeeping
1543	FBgn0002121	housekeeping
1544	FBgn0002566	housekeeping
1545	FBgn0002626	housekeeping
1546	FBgn0002733	housekeeping
1547	FBgn0003053	housekeeping
1548	FBgn0003278	housekeeping
1549	FBgn0003360	housekeeping
1550	FBgn0003464	housekeeping
1551	FBgn0003517	housekeeping
1552	FBgn0003676	housekeeping
1553	FBgn0003862	housekeeping
1554	FBgn0003870	housekeeping
1555	FBgn0003888	housekeeping
1556	FBgn0003941	housekeeping
1557	FBgn0003942	housekeeping
1558	FBgn0004003	housekeeping
1559	FBgn0004373	housekeeping
1560	FBgn0004395	housekeeping
1561	FBgn0004403	housekeeping
1562	FBgn0004404	housekeeping
1563	FBgn0004465	housekeeping
1564	FBgn0004510	housekeeping
1565	FBgn0004862	housekeeping
1566	FBgn0004888	housekeeping
1567	FBgn0004901	housekeeping
1568	FBgn0004903	housekeeping
1569	FBgn0004926	housekeeping
1570	FBgn0005533	housekeeping
1571	FBgn0005585	housekeeping
1572	FBgn0005674	housekeeping
1573	FBgn0005771	housekeeping
1574	FBgn0010198	housekeeping
1575	FBgn0010226	housekeeping
1576	FBgn0010228	housekeeping
1577	FBgn0010288	housekeeping
1578	FBgn0010303	housekeeping
1579	FBgn0010339	housekeeping
1580	FBgn0010380	housekeeping
1581	FBgn0010409	housekeeping
1582	FBgn0010411	housekeeping
1583	FBgn0010412	housekeeping
1584	FBgn0010438	housekeeping
1585	FBgn0010488	housekeeping
1586	FBgn0010772	housekeeping
1587	FBgn0011232	housekeeping
1588	FBgn0011272	housekeeping
1589	FBgn0011284	housekeeping
1590	FBgn0011509	housekeeping
1591	FBgn0011739	housekeeping
1592	FBgn0011747	housekeeping
1593	FBgn0011754	housekeeping
1594	FBgn0011770	housekeeping
1595	FBgn0013272	housekeeping
1596	FBgn0013325	housekeeping
1597	FBgn0013672	housekeeping
1598	FBgn0013675	housekeeping
1599	FBgn0013676	housekeeping
1600	FBgn0013678	housekeeping
1601	FBgn0013679	housekeeping
1602	FBgn0013686	housekeeping
1603	FBgn0013688	housekeeping
1604	FBgn0013720	housekeeping
1605	FBgn0015019	housekeeping
1606	FBgn0015221	housekeeping
1607	FBgn0015268	housekeeping
1608	FBgn0015286	housekeeping
1609	FBgn0015288	housekeeping
1610	FBgn0015298	housekeeping
1611	FBgn0015338	housekeeping
1612	FBgn0015372	housekeeping
1613	FBgn0015393	housekeeping
1614	FBgn0015521	housekeeping
1615	FBgn0015622	housekeeping
1616	FBgn0015754	housekeeping
1617	FBgn0015790	housekeeping
1618	FBgn0016041	housekeeping
1619	FBgn0016059	housekeeping
1620	FBgn0016696	housekeeping
1621	FBgn0016762	housekeeping
1622	FBgn0016977	housekeeping
1623	FBgn0017558	housekeeping
1624	FBgn0017579	housekeeping
1625	FBgn0019957	housekeeping
1626	FBgn0019968	housekeeping
1627	FBgn0020412	housekeeping
1628	FBgn0020545	housekeeping
1629	FBgn0020618	housekeeping
1630	FBgn0020655	housekeeping
1631	FBgn0020910	housekeeping
1632	FBgn0020930	housekeeping
1633	FBgn0021765	housekeeping
1634	FBgn0021847	housekeeping
1635	FBgn0022787	housekeeping
1636	FBgn0023170	housekeeping
1637	FBgn0023213	housekeeping
1638	FBgn0023530	housekeeping
1639	FBgn0023542	housekeeping
1640	FBgn0024244	housekeeping
1641	FBgn0024277	housekeeping
1642	FBgn0024352	housekeeping
1643	FBgn0024509	housekeeping
1644	FBgn0024807	housekeeping
1645	FBgn0024947	housekeeping
1646	FBgn0024992	housekeeping
1647	FBgn0025676	housekeeping
1648	FBgn0025681	housekeeping
1649	FBgn0025684	housekeeping
1650	FBgn0025724	housekeeping
1651	FBgn0025802	housekeeping
1652	FBgn0025885	housekeeping
1653	FBgn0026056	housekeeping
1654	FBgn0026086	housekeeping
1655	FBgn0026089	housekeeping
1656	FBgn0026189	housekeeping
1657	FBgn0026261	housekeeping
1658	FBgn0026372	housekeeping
1659	FBgn0026428	housekeeping
1660	FBgn0026741	housekeeping
1661	FBgn0027070	housekeeping
1662	FBgn0027079	housekeeping
1663	FBgn0027087	housekeeping
1664	FBgn0027088	housekeeping
1665	FBgn0027093	housekeeping
1666	FBgn0027094	housekeeping
1667	FBgn0027358	housekeeping
1668	FBgn0027504	housekeeping
1669	FBgn0027506	housekeeping
1670	FBgn0027539	housekeeping
1671	FBgn0027565	housekeeping
1672	FBgn0027597	housekeeping
1673	FBgn0027607	housekeeping
1674	FBgn0027793	housekeeping
1675	FBgn0027794	housekeeping
1676	FBgn0028475	housekeeping
1677	FBgn0028490	housekeeping
1678	FBgn0028507	housekeeping
1679	FBgn0028538	housekeeping
1680	FBgn0028552	housekeeping
1681	FBgn0028563	housekeeping
1682	FBgn0028582	housekeeping
1683	FBgn0028648	housekeeping
1684	FBgn0028671	housekeeping
1685	FBgn0028697	housekeeping
1686	FBgn0028734	housekeeping
1687	FBgn0028746	housekeeping
1688	FBgn0028970	housekeeping
1689	FBgn0029529	housekeeping
1690	FBgn0029594	housekeeping
1691	FBgn0029737	housekeeping
1692	FBgn0029785	housekeeping
1693	FBgn0029822	housekeeping
1694	FBgn0029856	housekeeping
1695	FBgn0029860	housekeeping
1696	FBgn0029893	housekeeping
1697	FBgn0029912	housekeeping
1698	FBgn0029936	housekeeping
1699	FBgn0029997	housekeeping
1700	FBgn0030025	housekeeping
1701	FBgn0030026	housekeeping
1702	FBgn0030239	housekeeping
1703	FBgn0030246	housekeeping
1704	FBgn0030294	housekeeping
1705	FBgn0030311	housekeeping
1706	FBgn0030329	housekeeping
1707	FBgn0030346	housekeeping
1708	FBgn0030351	housekeeping
1709	FBgn0030433	housekeeping
1710	FBgn0030435	housekeeping
1711	FBgn0030481	housekeeping
1712	FBgn0030502	housekeeping
1713	FBgn0030554	housekeeping
1714	FBgn0030603	housekeeping
1715	FBgn0030616	housekeeping
1716	FBgn0030671	housekeeping
1717	FBgn0030692	housekeeping
1718	FBgn0030694	housekeeping
1719	FBgn0030740	housekeeping
1720	FBgn0030743	housekeeping
1721	FBgn0030787	housekeeping
1722	FBgn0030800	housekeeping
1723	FBgn0030808	housekeeping
1724	FBgn0030809	housekeeping
1725	FBgn0030863	housekeeping
1726	FBgn0030869	housekeeping
1727	FBgn0030873	housekeeping
1728	FBgn0030878	housekeeping
1729	FBgn0030990	housekeeping
1730	FBgn0031041	housekeeping
1731	FBgn0031106	housekeeping
1732	FBgn0031117	housekeeping
1733	FBgn0031174	housekeeping
1734	FBgn0031183	housekeeping
1735	FBgn0031250	housekeeping
1736	FBgn0031268	housekeeping
1737	FBgn0031286	housekeeping
1738	FBgn0031312	housekeeping
1739	FBgn0031317	housekeeping
1740	FBgn0031379	housekeeping
1741	FBgn0031392	housekeeping
1742	FBgn0031483	housekeeping
1743	FBgn0031652	housekeeping
1744	FBgn0031657	housekeeping
1745	FBgn0031710	housekeeping
1746	FBgn0031815	housekeeping
1747	FBgn0031879	housekeeping
1748	FBgn0031882	housekeeping
1749	FBgn0031980	housekeeping
1750	FBgn0032015	housekeeping
1751	FBgn0032018	housekeeping
1752	FBgn0032101	housekeeping
1753	FBgn0032123	housekeeping
1754	FBgn0032171	housekeeping
1755	FBgn0032172	housekeeping
1756	FBgn0032193	housekeeping
1757	FBgn0032222	housekeeping
1758	FBgn0032223	housekeeping
1759	FBgn0032231	housekeeping
1760	FBgn0032343	housekeeping
1761	FBgn0032361	housekeeping
1762	FBgn0032444	housekeeping
1763	FBgn0032451	housekeeping
1764	FBgn0032474	housekeeping
1765	FBgn0032477	housekeeping
1766	FBgn0032518	housekeeping
1767	FBgn0032642	housekeeping
1768	FBgn0032644	housekeeping
1769	FBgn0032689	housekeeping
1770	FBgn0032721	housekeeping
1771	FBgn0032752	housekeeping
1772	FBgn0032799	housekeeping
1773	FBgn0032801	housekeeping
1774	FBgn0032814	housekeeping
1775	FBgn0032845	housekeeping
1776	FBgn0032849	housekeeping
1777	FBgn0032886	housekeeping
1778	FBgn0032922	housekeeping
1779	FBgn0032988	housekeeping
1780	FBgn0033028	housekeeping
1781	FBgn0033038	housekeeping
1782	FBgn0033166	housekeeping
1783	FBgn0033208	housekeeping
1784	FBgn0033229	housekeeping
1785	FBgn0033351	housekeeping
1786	FBgn0033357	housekeeping
1787	FBgn0033428	housekeeping
1788	FBgn0033429	housekeeping
1789	FBgn0033482	housekeeping
1790	FBgn0033519	housekeeping
1791	FBgn0033540	housekeeping
1792	FBgn0033547	housekeeping
1793	FBgn0033550	housekeeping
1794	FBgn0033564	housekeeping
1795	FBgn0033605	housekeeping
1796	FBgn0033608	housekeeping
1797	FBgn0033616	housekeeping
1798	FBgn0033672	housekeeping
1799	FBgn0033713	housekeeping
1800	FBgn0033871	housekeeping
1801	FBgn0033907	housekeeping
1802	FBgn0033917	housekeeping
1803	FBgn0033918	housekeeping
1804	FBgn0033935	housekeeping
1805	FBgn0034008	housekeeping
1806	FBgn0034029	housekeeping
1807	FBgn0034068	housekeeping
1808	FBgn0034081	housekeeping
1809	FBgn0034110	housekeeping
1810	FBgn0034117	housekeeping
1811	FBgn0034138	housekeeping
1812	FBgn0034172	housekeeping
1813	FBgn0034179	housekeeping
1814	FBgn0034180	housekeeping
1815	FBgn0034184	housekeeping
1816	FBgn0034248	housekeeping
1817	FBgn0034265	housekeeping
1818	FBgn0034269	housekeeping
1819	FBgn0034304	housekeeping
1820	FBgn0034361	housekeeping
1821	FBgn0034399	housekeeping
1822	FBgn0034418	housekeeping
1823	FBgn0034433	housekeeping
1824	FBgn0034455	housekeeping
1825	FBgn0034535	housekeeping
1826	FBgn0034564	housekeeping
1827	FBgn0034649	housekeeping
1828	FBgn0034689	housekeeping
1829	FBgn0034742	housekeeping
1830	FBgn0034786	housekeeping
1831	FBgn0034894	housekeeping
1832	FBgn0034913	housekeeping
1833	FBgn0034946	housekeeping
1834	FBgn0034963	housekeeping
1835	FBgn0034970	housekeeping
1836	FBgn0035001	housekeeping
1837	FBgn0035035	housekeeping
1838	FBgn0035082	housekeeping
1839	FBgn0035137	housekeeping
1840	FBgn0035140	housekeeping
1841	FBgn0035148	housekeeping
1842	FBgn0035227	housekeeping
1843	FBgn0035252	housekeeping
1844	FBgn0035270	housekeeping
1845	FBgn0035333	housekeeping
1846	FBgn0035348	housekeeping
1847	FBgn0035355	housekeeping
1848	FBgn0035356	housekeeping
1849	FBgn0035372	housekeeping
1850	FBgn0035375	housekeeping
1851	FBgn0035392	housekeeping
1852	FBgn0035416	housekeeping
1853	FBgn0035422	housekeeping
1854	FBgn0035424	housekeeping
1855	FBgn0035436	housekeeping
1856	FBgn0035444	housekeeping
1857	FBgn0035515	housekeeping
1858	FBgn0035517	housekeeping
1859	FBgn0035589	housekeeping
1860	FBgn0035688	housekeeping
1861	FBgn0035753	housekeeping
1862	FBgn0035767	housekeeping
1863	FBgn0035771	housekeeping
1864	FBgn0035871	housekeeping
1865	FBgn0035900	housekeeping
1866	FBgn0035965	housekeeping
1867	FBgn0036173	housekeeping
1868	FBgn0036188	housekeeping
1869	FBgn0036213	housekeeping
1870	FBgn0036254	housekeeping
1871	FBgn0036286	housekeeping
1872	FBgn0036294	housekeeping
1873	FBgn0036299	housekeeping
1874	FBgn0036341	housekeeping
1875	FBgn0036365	housekeeping
1876	FBgn0036397	housekeeping
1877	FBgn0036398	housekeeping
1878	FBgn0036428	housekeeping
1879	FBgn0036462	housekeeping
1880	FBgn0036493	housekeeping
1881	FBgn0036623	housekeeping
1882	FBgn0036668	housekeeping
1883	FBgn0036772	housekeeping
1884	FBgn0036775	housekeeping
1885	FBgn0036825	housekeeping
1886	FBgn0036853	housekeeping
1887	FBgn0036888	housekeeping
1888	FBgn0036927	housekeeping
1889	FBgn0036942	housekeeping
1890	FBgn0036988	housekeeping
1891	FBgn0036992	housekeeping
1892	FBgn0037011	housekeeping
1893	FBgn0037019	housekeeping
1894	FBgn0037022	housekeeping
1895	FBgn0037028	housekeeping
1896	FBgn0037108	housekeeping
1897	FBgn0037120	housekeeping
1898	FBgn0037217	housekeeping
1899	FBgn0037234	housekeeping
1900	FBgn0037242	housekeeping
1901	FBgn0037248	housekeeping
1902	FBgn0037279	housekeeping
1903	FBgn0037299	housekeeping
1904	FBgn0037328	housekeeping
1905	FBgn0037330	housekeeping
1906	FBgn0037340	housekeeping
1907	FBgn0037374	housekeeping
1908	FBgn0037383	housekeeping
1909	FBgn0037440	housekeeping
1910	FBgn0037473	housekeeping
1911	FBgn0037482	housekeeping
1912	FBgn0037529	housekeeping
1913	FBgn0037544	housekeeping
1914	FBgn0037556	housekeeping
1915	FBgn0037603	housekeeping
1916	FBgn0037632	housekeeping
1917	FBgn0037647	housekeeping
1918	FBgn0037655	housekeeping
1919	FBgn0037659	housekeeping
1920	FBgn0037686	housekeeping
1921	FBgn0037715	housekeeping
1922	FBgn0037722	housekeeping
1923	FBgn0037739	housekeeping
1924	FBgn0037781	housekeeping
1925	FBgn0037838	housekeeping
1926	FBgn0037875	housekeeping
1927	FBgn0037883	housekeeping
1928	FBgn0037884	housekeeping
1929	FBgn0037922	housekeeping
1930	FBgn0037973	housekeeping
1931	FBgn0037979	housekeeping
1932	FBgn0038038	housekeeping
1933	FBgn0038053	housekeeping
1934	FBgn0038055	housekeeping
1935	FBgn0038106	housekeeping
1936	FBgn0038167	housekeeping
1937	FBgn0038196	housekeeping
1938	FBgn0038304	housekeeping
1939	FBgn0038319	housekeeping
1940	FBgn0038331	housekeeping
1941	FBgn0038424	housekeeping
1942	FBgn0038426	housekeeping
1943	FBgn0038446	housekeeping
1944	FBgn0038519	housekeeping
1945	FBgn0038536	housekeeping
1946	FBgn0038540	housekeeping
1947	FBgn0038577	housekeeping
1948	FBgn0038582	housekeeping
1949	FBgn0038617	housekeeping
1950	FBgn0038686	housekeeping
1951	FBgn0038723	housekeeping
1952	FBgn0038804	housekeeping
1953	FBgn0038806	housekeeping
1954	FBgn0038809	housekeeping
1955	FBgn0038816	housekeeping
1956	FBgn0038830	housekeeping
1957	FBgn0038834	housekeeping
1958	FBgn0038861	housekeeping
1959	FBgn0038862	housekeeping
1960	FBgn0038869	housekeeping
1961	FBgn0038876	housekeeping
1962	FBgn0038890	housekeeping
1963	FBgn0038893	housekeeping
1964	FBgn0038903	housekeeping
1965	FBgn0038923	housekeeping
1966	FBgn0038981	housekeeping
1967	FBgn0039020	housekeeping
1968	FBgn0039068	housekeeping
1969	FBgn0039135	housekeeping
1970	FBgn0039141	housekeeping
1971	FBgn0039159	housekeeping
1972	FBgn0039175	housekeeping
1973	FBgn0039219	housekeeping
1974	FBgn0039241	housekeeping
1975	FBgn0039265	housekeeping
1976	FBgn0039296	housekeeping
1977	FBgn0039304	housekeeping
1978	FBgn0039339	housekeeping
1979	FBgn0039349	housekeeping
1980	FBgn0039357	housekeeping
1981	FBgn0039359	housekeeping
1982	FBgn0039379	housekeeping
1983	FBgn0039402	housekeeping
1984	FBgn0039404	housekeeping
1985	FBgn0039405	housekeeping
1986	FBgn0039450	housekeeping
1987	FBgn0039665	housekeeping
1988	FBgn0039697	housekeeping
1989	FBgn0039713	housekeeping
1990	FBgn0039734	housekeeping
1991	FBgn0039741	housekeeping
1992	FBgn0039757	housekeeping
1993	FBgn0039765	housekeeping
1994	FBgn0039831	housekeeping
1995	FBgn0039846	housekeeping
1996	FBgn0039857	housekeeping
1997	FBgn0039869	housekeeping
1998	FBgn0039875	housekeeping
1999	FBgn0039876	housekeeping
[truncated: 1,056 more rows]

## Sheet: Readme
Dataset EV1. List of genes in different gene groups used for the analysis. Columns:
flybase_gene_id: gene ids from flybase
gene groups: group names
