# Supplementary material for: TATA and paused promoters active in differentiated tissues have distinct expression characteristics
Source: Mol Syst Biol. 2021 Feb 5;17(2):e9866. doi: 10.15252/msb.20209866 (PMC7863008; doi:10.15252/msb.20209866)
Supplement: Supplementary file 4 — Dataset EV2 [file MSB-17-e9866-s004.xlsx]

## Sheet: Dataset_EV2_master_table
	fb_gene_id	fb_tx_id	fb_symbol	group_name	rna_wt_2to4h	rna_wt_14to17h	rna_wt_14to14.5h	rna_wt_17to17.5h	polii.early_embryo	polii.embryo14	polii.epidermis	polii.glia	polii.gut	polii.muscle	polii.neuron	polii.trachea	pausing_index	ATAC.embryo	ATAC.epidermis	ATAC.gut	ATAC.muscle	ATAC.neuron	resid_cv_population	unique_terms	DPE	DRE	GAGA	Inr	MTE	PB	TATA	Motif1	Motif6	Motif7	BREd	BREu
1	FBgn0000008	FBtr0071763	a	developmental paused	0.732416	2.91931	2.3473	5.04951	4.88078	5.24233	5.01802	4.25513	5.2085	3.78538	4.39354	3.8679	4.44563	699.583	781.283	702.562	559.597	440.98	-0.122336	NA	FALSE	FALSE	TRUE	FALSE	FALSE	TRUE	FALSE	FALSE	FALSE	FALSE	FALSE	FALSE
2	FBgn0000014	FBtr0083387	abd-A	NA	8.27168	15.1567	18.2189	14.0851	1.60789	2.62475	2.38461	1.70152	1.88635	3.01288	2.20664	1.83368	2.79837	233.876	232.178	113.621	205.032	144.22	0.000974302	NA	FALSE	FALSE	FALSE	FALSE	FALSE	FALSE	FALSE	FALSE	FALSE	FALSE	FALSE	FALSE
3	FBgn0000015	FBtr0083384	Abd-B	NA	2.76682	3.4931	4.61501	3.77865	3.01162	4.26671	2.8683	2.3803	2.48392	1.64852	2.67525	2.38993	4.04594	3429.22	1937.16	1008.88	2908.98	1934.03	-0.211623	NA	TRUE	FALSE	FALSE	FALSE	FALSE	FALSE	FALSE	FALSE	FALSE	FALSE	TRUE	FALSE
4	FBgn0000017	FBtr0112790	Abl	NA	17.0269	9.82509	9.70401	6.81179	1.74208	4.53377	4.3939	3.8257	3.60457	3.93102	3.77814	4.17268	3.56796	5355.43	2446.15	826.156	2982.67	2133.41	-0.101039	NA	FALSE	TRUE	FALSE	FALSE	FALSE	FALSE	FALSE	FALSE	FALSE	FALSE	TRUE	FALSE
5	FBgn0000018	FBtr0080168	abo	developmental paused	8.6541	4.1517	4.75707	3.28742	2.85928	2.20584	0.985519	0.876958	1.10088	1.13819	1.30168	0.584528	1.2952	193.397	92.7711	105.607	137.818	89.9834	NA	NA	FALSE	FALSE	FALSE	FALSE	FALSE	FALSE	FALSE	FALSE	FALSE	FALSE	FALSE	FALSE
6	FBgn0000022	FBtr0070072	ac	NA	61.5015	0	0	0.344455	4.99114	-0.793732	-0.469938	-0.618871	-12.227	-0.371568	-2.92996	-0.0282662	1.8256	86.6812	182.032	101.867	279.028	221.569	NA	NA	FALSE	FALSE	TRUE	FALSE	FALSE	FALSE	TRUE	FALSE	FALSE	FALSE	FALSE	FALSE
7	FBgn0000024	FBtr0082780	Ace	NA	0.0522545	9.16884	9.23415	11.7942	0.167278	3.58736	2.87718	3.48204	3.40228	2.48417	5.29054	1.53972	3.82995	679.548	979.863	348.699	491.767	890.589	0.0395418	NA	FALSE	FALSE	TRUE	TRUE	FALSE	FALSE	FALSE	FALSE	FALSE	FALSE	FALSE	FALSE
8	FBgn0000028	FBtr0074015	acj6	NA	0.270229	0.765537	1.5422	1.01	-2.93211	-0.892556	-0.253704	-0.0769135	-0.84565	-0.00132715	1.36693	-2.36206	0.913977	320.966	318.932	146.746	373.682	266.56	NA	NA	FALSE	FALSE	FALSE	FALSE	FALSE	FALSE	FALSE	FALSE	FALSE	FALSE	FALSE	FALSE
9	FBgn0000032	FBtr0085609	Acph-1	NA	32.4853	63.634	48.9382	35.2207	1.31925	3.26675	3.25289	1.62855	2.6946	1.38041	1.54974	2.12188	0.832792	1240.11	539.577	459.827	431.954	509.7	NA	NA	FALSE	FALSE	FALSE	FALSE	FALSE	FALSE	FALSE	FALSE	TRUE	FALSE	TRUE	FALSE
10	FBgn0000036	FBtr0084619	nAChRalpha1	NA	0.0339238	4.99231	4.73249	5.68709	-1.27405	1.23713	1.82155	2.81115	1.64863	1.11223	4.45997	0.771194	3.89368	2737.41	977.356	639.519	965.961	1167.32	NA	NA	FALSE	FALSE	TRUE	FALSE	FALSE	FALSE	FALSE	FALSE	FALSE	FALSE	FALSE	FALSE
11	FBgn0000037	FBtr0072367	mAChR-A	3-4 tissues	0.124675	14.4498	14.0254	16.7806	3.18475	1.97415	1.73338	2.96226	0.874682	0.967839	4.46033	-0.642548	2.8095	1311.67	967.828	506.842	728.247	1457.61	NA	NA	FALSE	FALSE	FALSE	TRUE	FALSE	FALSE	FALSE	FALSE	FALSE	FALSE	FALSE	FALSE
12	FBgn0000038	FBtr0073300	nAChRbeta1	3-4 tissues	0.332125	45.9765	61.8715	64.5036	-2.39802	0.0392688	0.912916	2.22956	1.29766	1.12231	3.8912	-0.820547	1.35854	437.086	283.829	234.722	173.275	218.179	NA	NA	FALSE	FALSE	TRUE	FALSE	FALSE	FALSE	FALSE	FALSE	FALSE	FALSE	FALSE	FALSE
13	FBgn0000039	FBtr0084639	nAChRalpha2	5-6 tissues	0.25342	16.7406	12.5447	13.6912	-1.6736	1.62804	1.82253	2.94317	1.7267	1.46575	5.07629	0.661915	2.42466	2107.33	1237.62	489.389	523.833	690.283	NA	7	FALSE	FALSE	TRUE	FALSE	FALSE	FALSE	FALSE	FALSE	FALSE	FALSE	FALSE	FALSE
14	FBgn0000042	FBtr0070823	Act5C	NA	2212.43	1262.79	1075.71	2430.79	5.16587	4.62563	4.67608	3.96683	4.46574	3.69722	4.94763	3.53518	2.9018	1920.89	1550.53	1207.8	935.746	1828.63	NA	NA	FALSE	FALSE	TRUE	TRUE	FALSE	FALSE	FALSE	FALSE	FALSE	FALSE	FALSE	FALSE
15	FBgn0000043	FBtr0086029	Act42A	NA	763.74	473.846	420.873	372.137	5.08002	3.55117	3.48987	3.22516	3.78664	3.35927	4.71206	2.81103	2.37357	960.853	727.626	350.658	884.873	1231.72	NA	NA	FALSE	FALSE	FALSE	FALSE	FALSE	FALSE	FALSE	TRUE	FALSE	FALSE	FALSE	FALSE
16	FBgn0000044	FBtr0071519	Act57B	NA	107.973	14412.1	16641.6	18835.7	-0.120068	3.82324	0.704717	1.18462	1.86665	3.99707	0.295563	-0.591527	1.76199	336.503	857.004	279.6	2698.09	735.583	NA	NA	FALSE	FALSE	FALSE	TRUE	FALSE	FALSE	FALSE	FALSE	FALSE	FALSE	FALSE	FALSE
17	FBgn0000045	FBtr0078478	Act79B	NA	0.668444	4.00838	3.85539	4.6268	-2.99192	-0.840168	-2.06302	-1.16458	-5.51492	-0.19516	-4.57422	-3.00316	0.45672	41.7051	224.656	189.843	188.074	301.383	NA	NA	FALSE	FALSE	FALSE	FALSE	FALSE	FALSE	FALSE	FALSE	FALSE	FALSE	FALSE	FALSE
18	FBgn0000046	FBtr0082785	Act87E	NA	72.6448	1648.21	2651.69	1538.08	2.06555	3.73571	0.850226	0.629303	1.13905	2.99738	-0.654078	-0.726176	3.44591	877.852	865.027	342.822	1613.43	754.381	NA	NA	FALSE	FALSE	TRUE	FALSE	FALSE	FALSE	TRUE	FALSE	FALSE	FALSE	FALSE	FALSE
19	FBgn0000047	FBtr0083143	Act88F	NA	0.320943	1.04848	0.667209	0.501661	-1.53365	-0.338551	-0.907365	-0.530116	-1.30044	0.0244874	-2.39886	-1.33707	2.9504	136.973	24.0703	82.0992	47.1727	11.7102	NA	NA	FALSE	FALSE	FALSE	FALSE	FALSE	FALSE	FALSE	FALSE	FALSE	FALSE	FALSE	FALSE
20	FBgn0000052	FBtr0079220	Pfas	NA	11.7477	14.8818	9.34442	11.0365	2.02031	3.10268	2.01451	1.75568	2.40844	1.98343	1.78279	1.32399	2.03988	1065.52	513.5	403.372	925.263	780.883	-0.0864416	NA	FALSE	FALSE	FALSE	FALSE	FALSE	FALSE	FALSE	FALSE	FALSE	FALSE	FALSE	FALSE
21	FBgn0000053	FBtr0100353	Gart	developmental paused	8.1615	9.45875	6.81615	7.97604	2.75082	3.61559	2.56931	1.83467	2.62258	2.7676	1.44793	2.4785	3.03841	1519.37	953.787	525.007	883.023	969.786	-0.136298	NA	FALSE	FALSE	FALSE	FALSE	FALSE	FALSE	FALSE	FALSE	FALSE	FALSE	FALSE	FALSE
22	FBgn0000055	FBtr0100593	Adh	NA	3.35865	287.531	285.347	495.79	-0.359694	2.96457	0.855592	0.16996	1.11683	3.07721	-0.381158	0.157075	1.27882	2001.44	1183.96	404.975	2765.92	743.287	NA	NA	FALSE	FALSE	FALSE	FALSE	FALSE	FALSE	TRUE	FALSE	FALSE	TRUE	FALSE	FALSE
23	FBgn0000056	FBtr0343699	Adhr	NA	3.35865	287.531	285.347	495.79	-0.359694	3.13199	4.52965	4.03004	3.5925	4.87579	5.81917	3.9574	1.54547	95.2675	237.695	345.493	338.225	411.705	NA	NA	FALSE	FALSE	FALSE	TRUE	FALSE	FALSE	FALSE	FALSE	FALSE	FALSE	FALSE	FALSE
24	FBgn0000057	FBtr0086744	adp	housekeeping	20.3504	18.1891	27.141	23.8039	-1.42004	0.241412	2.05226	1.86352	1.91273	0.436409	1.72561	0.842052	1.59506	632.936	971.338	482.8	818.276	787.663	-0.554048	NA	FALSE	FALSE	FALSE	FALSE	FALSE	FALSE	FALSE	FALSE	FALSE	FALSE	FALSE	FALSE
25	FBgn0000061	FBtr0078053	al	NA	0.546723	9.25872	8.56199	7.45838	1.42221	3.40599	3.63095	0.559206	2.74056	0.214678	-0.0493098	1.55907	3.00538	1705	1474.31	1143.69	535.549	1077.34	-0.0554595	NA	FALSE	FALSE	FALSE	FALSE	FALSE	FALSE	FALSE	FALSE	FALSE	FALSE	FALSE	FALSE
26	FBgn0000063	FBtr0083478	Mps1	NA	18.4872	1.45881	1.72521	1.46675	1.32514	-0.0516114	0.400804	0.867714	0.161026	-0.841502	1.52219	0.119993	1.20827	74.8239	26.5777	96.8806	30.8318	77.965	NA	NA	FALSE	FALSE	FALSE	FALSE	FALSE	FALSE	FALSE	FALSE	FALSE	FALSE	TRUE	FALSE
27	FBgn0000064	FBtr0085001	Ald	NA	74.3298	515.269	444.698	476.668	0.375469	4.23713	3.29221	2.98255	3.48925	4.06731	4.23166	2.10656	2.45221	3733.02	2388.98	836.486	2248.26	1522.63	NA	NA	FALSE	FALSE	FALSE	FALSE	FALSE	FALSE	FALSE	FALSE	FALSE	FALSE	FALSE	FALSE
28	FBgn0000071	FBtr0081619	Ama	NA	523.783	10.2875	7.2476	3.39012	4.15942	-0.445013	-0.0526242	-0.477058	-1.1629	1.54845	0.963196	-0.0794952	2.76982	117.756	251.736	190.734	253.438	132.51	NA	NA	FALSE	FALSE	FALSE	TRUE	FALSE	FALSE	FALSE	FALSE	FALSE	FALSE	FALSE	FALSE
29	FBgn0000075	FBtr0081154	amd	NA	6.17642	44.5612	72.7041	2.44629	2.88164	2.52846	3.55578	0.111537	2.07677	2.38588	0.949455	0.0914886	2.72486	415.007	507.984	413.345	429.795	286.899	0.572137	NA	FALSE	FALSE	FALSE	FALSE	FALSE	FALSE	TRUE	FALSE	FALSE	TRUE	FALSE	FALSE
30	FBgn0000077	FBtr0307281	amx	NA	23.6442	10.3524	11.9073	10.327	1.62939	0.321407	2.25856	2.41792	2.38677	1.37868	1.71334	1.31559	2.16262	176.225	120.853	181.473	213.973	150.383	NA	NA	FALSE	FALSE	TRUE	TRUE	FALSE	FALSE	FALSE	FALSE	FALSE	FALSE	FALSE	FALSE
31	FBgn0000078	FBtr0086983	Amy-d	NA	0.0709477	0.541555	0.0500226	0.887007	-2.77781	-1.31599	-1.36292	-1.76972	-1.66094	-2.78516	-0.85125	-0.933977	2.28169	55.1979	184.539	201.241	152.926	321.721	NA	NA	FALSE	FALSE	FALSE	FALSE	FALSE	FALSE	FALSE	FALSE	FALSE	FALSE	FALSE	FALSE
32	FBgn0000079	FBtr0087004	Amy-p	NA	0.0652267	2.38335	0.766744	3.93681	-3.60616	-1.29784	-1.14386	-0.387152	-0.784034	-3.06676	-1.92047	-1.11466	6.10517	266.586	271.794	354.576	283.036	275.805	0.441588	NA	FALSE	FALSE	FALSE	FALSE	FALSE	FALSE	TRUE	FALSE	FALSE	FALSE	FALSE	FALSE
33	FBgn0000083	FBtr0089517	AnxB9	NA	35.6982	140.67	101.759	141.077	5.46221	5.87666	4.97869	4.16977	5.18125	5.01341	4.07169	4.06294	3.21472	3430.45	1280.74	886.351	1438.92	1673.63	NA	NA	FALSE	FALSE	TRUE	FALSE	FALSE	FALSE	TRUE	FALSE	FALSE	TRUE	FALSE	FALSE
34	FBgn0000084	FBtr0070025	AnxB10	NA	3.66067	14.1889	8.12994	6.28543	-1.97275	0.640945	0.533364	0.837643	0.581335	0.927069	0.72644	1.39125	2.72376	365.533	178.02	150.307	406.363	220.336	NA	NA	FALSE	FALSE	TRUE	FALSE	FALSE	FALSE	FALSE	FALSE	FALSE	FALSE	FALSE	FALSE
35	FBgn0000092	FBtr0070504	CG2650	NA	2.9567	1.83767	1.09836	3.47499	0.025188	-0.549596	-1.81226	-0.849836	-0.0763868	-0.427592	-1.12481	-0.280112	0.662629	49.8826	114.334	321.629	168.65	95.8384	NA	NA	FALSE	FALSE	FALSE	FALSE	FALSE	FALSE	FALSE	FALSE	FALSE	FALSE	FALSE	FALSE
36	FBgn0000097	FBtr0330660	aop	NA	34.918	11.8321	12.2188	18.0743	5.33191	5.57602	5.11609	4.51599	5.04746	5.01443	5.30628	4.02471	4.79583	1257.29	975.35	597.312	790.836	1171.32	NA	NA	FALSE	FALSE	FALSE	FALSE	FALSE	TRUE	FALSE	FALSE	FALSE	FALSE	FALSE	FALSE
37	FBgn0000100	FBtr0078481	RpLP0	NA	1513.48	2309.5	1714.54	1725.7	4.33544	4.52918	4.12908	3.35291	4.2108	4.27073	4.31799	3.16813	2.86648	1056.94	674.972	562.94	568.23	540.208	NA	NA	FALSE	FALSE	FALSE	FALSE	FALSE	FALSE	FALSE	TRUE	TRUE	FALSE	FALSE	FALSE
38	FBgn0000108	FBtr0307294	Appl	3-4 tissues	0.415352	25.8938	30.1699	29.3204	0.222285	3.22036	1.65385	2.2212	1.19347	0.358689	4.34404	0.241699	2.5517	1969.95	828.421	316.287	514.891	853.301	NA	3	FALSE	FALSE	FALSE	FALSE	FALSE	FALSE	FALSE	FALSE	FALSE	FALSE	FALSE	FALSE
39	FBgn0000109	FBtr0346440	Aprt	NA	38.5854	25.8016	23.2432	19.7274	0.217086	2.53513	2.06683	0.89444	2.39265	1.88408	2.02592	1.83566	2.9553	2591.03	2162.32	460.005	2259.66	2047.12	NA	NA	FALSE	FALSE	FALSE	FALSE	FALSE	FALSE	FALSE	FALSE	FALSE	FALSE	FALSE	FALSE
40	FBgn0000114	FBtr0331998	bru1	NA	0.566909	0.735933	0.589852	0.620782	-1.28804	0.114986	1.09338	0.0359236	0.908856	0.933061	0.709818	0.846203	-0.0206342	149.648	201.088	62.8655	280.878	171.646	NA	NA	FALSE	TRUE	FALSE	FALSE	FALSE	FALSE	FALSE	FALSE	FALSE	FALSE	FALSE	FALSE
41	FBgn0000115	FBtr0075517	Arl1	NA	116.024	64.7071	94.9813	60.1349	1.44468	-0.233227	1.16562	0.956455	2.09748	-0.24555	1.09646	-0.176517	1.53002	76.0505	71.7095	29.7409	43.7812	78.2732	NA	NA	FALSE	FALSE	FALSE	FALSE	TRUE	FALSE	FALSE	FALSE	FALSE	FALSE	FALSE	FALSE
42	FBgn0000116	FBtr0076546	Argk	NA	9.86915	62.7872	58.7034	59.6514	-0.251137	2.28219	2.0806	2.54593	2.026	1.82213	4.21435	-0.00772378	0.525195	2827.77	1036.53	355.466	719.923	1371.01	NA	NA	FALSE	FALSE	TRUE	TRUE	FALSE	FALSE	FALSE	FALSE	FALSE	FALSE	FALSE	FALSE
43	FBgn0000117	FBtr0089991	arm	NA	491.525	149.013	136.177	84.0918	5.11963	3.01405	3.15196	2.27985	3.32592	3.16644	3.51282	2.40356	1.58547	545.437	259.258	234.544	242.955	226.807	NA	NA	FALSE	FALSE	FALSE	FALSE	FALSE	FALSE	FALSE	FALSE	FALSE	FALSE	FALSE	FALSE
44	FBgn0000119	FBtr0087702	arr	developmental paused	14.29	6.35896	4.28138	2.76607	4.33894	5.71984	5.01724	4.64453	4.88432	4.65953	5.52068	4.01629	4.57594	2397.63	643.881	648.423	828.759	1570.7	NA	NA	FALSE	FALSE	FALSE	FALSE	FALSE	FALSE	FALSE	FALSE	TRUE	FALSE	FALSE	FALSE
45	FBgn0000120	FBtr0307350	Arr1	NA	0.0795	8.7135	5.72059	8.49648	-3.40218	-0.766868	-0.19169	-0.512268	-0.656362	0.282569	0.104683	0.26996	3.19694	60.1044	490.934	189.309	184.374	222.493	-0.014354	NA	FALSE	FALSE	FALSE	FALSE	FALSE	FALSE	TRUE	FALSE	FALSE	FALSE	FALSE	FALSE
46	FBgn0000121	FBtr0076599	Arr2	NA	0	0	0	0	-2.20183	-1.07141	-1.06386	-1.67972	-1.0768	-2.094	-1.18056	-1.38745	0.388595	213.023	135.897	306.492	79.2378	164.559	NA	NA	FALSE	FALSE	FALSE	FALSE	FALSE	FALSE	FALSE	FALSE	FALSE	FALSE	FALSE	FALSE
47	FBgn0000137	FBtr0070075	ase	NA	15.6908	4.04066	6.97073	3.67063	-0.0717756	-0.278067	-0.746507	-0.180793	-1.15481	-2.68298	1.00811	-0.495063	1.75485	561.792	442.794	278.888	180.058	401.843	-0.230335	NA	FALSE	FALSE	FALSE	FALSE	FALSE	FALSE	FALSE	FALSE	FALSE	FALSE	TRUE	FALSE
48	FBgn0000139	FBtr0084659	ash2	NA	76.552	13.4951	7.36969	8.11946	3.27567	0.338949	1.76575	1.45731	1.99046	0.388031	1.1485	1.24104	1.15786	286.212	542.585	349.946	349.633	549.761	NA	NA	FALSE	FALSE	TRUE	TRUE	FALSE	FALSE	FALSE	FALSE	FALSE	FALSE	FALSE	FALSE
49	FBgn0000140	FBtr0084692	asp	NA	114.602	5.7773	3.00511	3.31417	4.84694	0.08415	0.425659	0.759358	0.778674	0.865072	0.462731	-0.168181	1.63018	415.416	332.973	302.218	364.124	444.062	NA	NA	FALSE	TRUE	FALSE	FALSE	FALSE	FALSE	FALSE	FALSE	FALSE	FALSE	FALSE	FALSE
50	FBgn0000146	FBtr0080165	aub	NA	49.2097	7.55247	3.92245	3.43271	0.557848	0.258446	-0.416315	0.116623	-0.867486	1.70908	-0.834544	0.345327	1.06907	93.6321	87.7564	194.117	131.96	142.987	NA	NA	FALSE	FALSE	FALSE	FALSE	FALSE	FALSE	FALSE	FALSE	FALSE	TRUE	FALSE	FALSE
51	FBgn0000147	FBtr0082483	aurA	NA	88.9759	10.0847	4.46783	5.77929	2.35205	-0.379622	1.40489	1.25584	2.29087	1.05679	1.52779	0.778455	1.83886	602.68	284.331	319.314	223.222	399.378	NA	NA	FALSE	FALSE	FALSE	FALSE	FALSE	FALSE	FALSE	FALSE	FALSE	FALSE	FALSE	FALSE
52	FBgn0000150	FBtr0339146	awd	NA	955.011	376.362	199.824	227.056	3.59191	3.74126	2.74998	2.7712	2.12309	2.10354	3.6647	1.35017	1.55824	2496.99	1375.02	729.632	2007.77	1346.36	NA	NA	FALSE	FALSE	FALSE	FALSE	FALSE	FALSE	FALSE	FALSE	FALSE	FALSE	FALSE	FALSE
53	FBgn0000152	FBtr0074372	Axs	NA	7.88553	2.08227	0.762429	2.71033	0.943949	0.390539	1.4867	1.29126	2.305	1.62129	2.28916	1.54988	0.113851	402.332	309.404	321.629	966.577	940.203	NA	NA	FALSE	TRUE	FALSE	FALSE	FALSE	FALSE	FALSE	FALSE	FALSE	TRUE	FALSE	FALSE
54	FBgn0000153	FBtr0309960	b	NA	0.823304	4.22063	1.28644	1.09877	-0.89991	0.214008	-0.825847	-1.47065	-0.0160619	1.04922	-1.65634	0.190307	0.70875	74.8239	211.117	253.243	159.092	171.954	NA	NA	FALSE	FALSE	FALSE	TRUE	FALSE	FALSE	FALSE	FALSE	FALSE	FALSE	FALSE	FALSE
55	FBgn0000157	FBtr0072379	Dll	developmental paused	3.28414	2.06196	2.85754	1.76573	4.3912	4.35496	3.55165	2.72981	1.97649	1.68366	2.34659	1.9933	4.09516	2813.05	4013.23	2380.16	3129.74	2131.25	-0.477224	NA	FALSE	FALSE	TRUE	FALSE	FALSE	FALSE	FALSE	FALSE	FALSE	FALSE	FALSE	FALSE
56	FBgn0000158	FBtr0084869	bam	NA	28.5031	7.23879	2.63776	3.89786	-1.52672	-0.480878	-1.55879	-0.82005	-12.227	1.00512	-0.263544	-4.69161	0.172623	552.797	203.093	200.172	336.683	288.44	NA	NA	FALSE	TRUE	FALSE	TRUE	FALSE	FALSE	FALSE	FALSE	FALSE	FALSE	FALSE	FALSE
57	FBgn0000163	FBtr0111000	baz	developmental paused	21.6585	7.91054	6.39113	4.27181	4.9877	3.80316	3.88511	3.05429	4.07118	3.18332	3.19135	3.09521	3.46878	3105.8	771.253	356.891	898.131	748.526	NA	NA	FALSE	FALSE	FALSE	FALSE	FALSE	FALSE	FALSE	FALSE	FALSE	FALSE	TRUE	FALSE
58	FBgn0000166	FBtr0081664	bcd	NA	30.8441	21.1221	5.4916	8.67034	-3.43052	-1.13192	-0.0877149	-0.782916	0.198505	-1.08335	0.240133	-0.467048	1.31037	179.087	156.959	149.595	225.072	231.43	NA	NA	FALSE	FALSE	FALSE	FALSE	FALSE	FALSE	FALSE	FALSE	FALSE	TRUE	FALSE	FALSE
59	FBgn0000173	FBtr0073855	ben	NA	182.544	66.0644	67.8407	53.4583	0.0708092	2.44824	2.29923	2.07435	3.16156	1.76689	2.36313	1.60275	1.99799	669.326	845.972	685.466	1530.8	971.944	NA	NA	FALSE	FALSE	FALSE	FALSE	FALSE	FALSE	FALSE	FALSE	FALSE	FALSE	FALSE	FALSE
60	FBgn0000179	FBtr0308914	bi	developmental paused	0.0664484	0.889099	1.01686	0.708317	4.39124	3.44992	2.28509	1.32565	1.98135	1.49072	2.18657	1.62276	3.67808	832.467	2167.83	1721.41	1909.72	1782.41	-0.0918092	NA	FALSE	FALSE	TRUE	FALSE	FALSE	FALSE	FALSE	FALSE	FALSE	FALSE	TRUE	FALSE
61	FBgn0000180	FBtr0079929	bib	developmental paused	99.0061	2.0873	1.59546	0.991549	4.77069	2.96481	3.68432	2.43422	3.29087	1.33253	3.59967	2.38255	3.05589	1288.36	1793.24	890.803	1152.18	1414.77	NA	NA	FALSE	FALSE	FALSE	FALSE	FALSE	FALSE	FALSE	FALSE	FALSE	FALSE	FALSE	FALSE
62	FBgn0000181	FBtr0087783	bic	housekeeping	1036.05	903.941	1358	1438.62	3.99703	3.71121	2.57317	2.42271	2.89231	2.02408	2.49577	2.201	2.53492	2799.15	1115.76	695.973	1441.08	1187.97	NA	NA	FALSE	TRUE	FALSE	FALSE	FALSE	FALSE	FALSE	FALSE	FALSE	FALSE	FALSE	FALSE
63	FBgn0000182	FBtr0080804	BicC	NA	3.27715	0.293845	0.0587709	0.0741365	-2.03043	-0.688404	1.07086	1.32283	-0.250986	0.646256	3.07696	0.623755	0.49633	103.445	251.736	196.611	173.583	190.752	NA	NA	FALSE	FALSE	TRUE	TRUE	FALSE	FALSE	FALSE	FALSE	FALSE	FALSE	FALSE	FALSE
64	FBgn0000183	FBtr0081002	BicD	developmental paused	8.60482	17.7044	13.5072	13.2914	1.60775	4.37867	4.37197	3.66547	3.6596	2.18915	4.5918	3.22534	2.59725	1525.51	506.48	458.402	996.176	769.789	-0.308572	NA	FALSE	FALSE	FALSE	FALSE	FALSE	FALSE	FALSE	FALSE	FALSE	FALSE	FALSE	FALSE
65	FBgn0000206	FBtr0084949	boss	NA	0.0584902	1.89923	2.68431	1.23108	-3.44152	-0.788826	-1.10548	-0.298079	0.701675	0.311112	-0.613904	-1.2834	0.725627	93.2232	261.765	305.779	244.496	326.652	NA	NA	FALSE	FALSE	FALSE	TRUE	FALSE	FALSE	FALSE	FALSE	FALSE	FALSE	FALSE	FALSE
66	FBgn0000212	FBtr0075523	brm	NA	139.69	40.8715	45.8818	37.9719	1.79769	0.889521	1.23499	1.14685	1.19834	1.17623	1.95597	1.43314	1.54124	796.895	159.967	148.17	201.332	291.521	NA	NA	FALSE	FALSE	FALSE	FALSE	FALSE	FALSE	FALSE	FALSE	FALSE	FALSE	FALSE	FALSE
67	FBgn0000216	FBtr0075621	Brd	NA	777.145	4.69219	2.29106	1.38571	5.10442	-0.430585	-1.20813	-1.59678	0.32346	0.0150154	-0.0732119	-1.25027	1.06728	300.113	73.7154	415.304	211.198	304.772	NA	NA	FALSE	FALSE	TRUE	FALSE	FALSE	FALSE	FALSE	FALSE	FALSE	FALSE	FALSE	FALSE
68	FBgn0000221	FBtr0070638	brn	NA	21.2644	5.36568	3.53783	4.10559	1.86375	0.0273945	2.18274	1.59353	1.78452	-0.352362	1.39819	0.759091	1.24665	78.9126	11.0322	62.8655	35.7649	73.0344	NA	NA	FALSE	FALSE	FALSE	FALSE	FALSE	FALSE	FALSE	FALSE	FALSE	FALSE	FALSE	FALSE
69	FBgn0000227	FBtr0077423	Bsg25A	NA	433.332	0.362247	0	0	0.974613	-1.22038	-2.35176	-1.20209	0.394763	-0.496571	-1.47221	0.503027	-0.423095	30.2566	132.888	43.81	148.609	178.118	NA	NA	FALSE	FALSE	FALSE	TRUE	FALSE	FALSE	TRUE	FALSE	FALSE	FALSE	FALSE	FALSE
70	FBgn0000228	FBtr0079084	Bsg25D	NA	249.163	22.0397	14.1765	11.2542	3.79689	1.34048	2.78945	2.57589	2.72644	1.07258	2.82959	2.0361	1.79741	310.335	492.94	262.147	492.384	649.298	NA	NA	FALSE	FALSE	FALSE	FALSE	FALSE	FALSE	FALSE	FALSE	FALSE	FALSE	FALSE	FALSE
71	FBgn0000229	FBtr0080087	bsk	NA	52.7119	67.6064	93.3181	44.6938	1.59751	1.80717	1.85729	1.2469	2.65165	1.6413	2.05054	0.936632	1.89767	392.928	141.413	131.608	303.385	277.962	-0.149118	NA	FALSE	FALSE	FALSE	FALSE	FALSE	FALSE	FALSE	FALSE	FALSE	FALSE	FALSE	FALSE
72	FBgn0000233	FBtr0071379	btd	developmental paused	22.0313	2.25148	1.9823	1.44037	4.48231	1.27082	1.63894	0.832996	2.53572	1.47891	1.44203	-0.0691975	3.71404	2101.2	1947.69	880.652	1883.52	2144.81	NA	NA	FALSE	FALSE	TRUE	TRUE	FALSE	FALSE	FALSE	FALSE	FALSE	TRUE	FALSE	FALSE
73	FBgn0000239	FBtr0301342	bur	NA	103.544	43.0494	24.46	28.0782	4.02397	2.12202	1.28745	1.67575	1.16851	1.20588	1.90283	1.74706	1.72997	252.684	295.363	117.895	156.317	106.008	NA	NA	FALSE	FALSE	FALSE	FALSE	FALSE	FALSE	FALSE	FALSE	TRUE	FALSE	TRUE	FALSE
74	FBgn0000241	FBtr0072117	bw	NA	0.884475	2.57857	5.21717	0.562787	0.944926	1.40547	-0.756822	-1.32107	-0.636231	-0.0156903	-1.93586	-1.36221	2.67421	271.901	353.533	191.624	221.372	306.621	0.245367	NA	FALSE	FALSE	FALSE	FALSE	FALSE	FALSE	FALSE	FALSE	FALSE	FALSE	FALSE	FALSE
75	FBgn0000244	FBtr0082119	by	5-6 tissues	1.4145	112.343	64.8385	168.295	2.288	5.29662	4.4847	3.52044	3.90763	4.99016	3.06854	3.64309	3.44449	3230.51	322.944	310.766	696.799	339.595	0.236197	NA	FALSE	FALSE	TRUE	TRUE	FALSE	TRUE	FALSE	FALSE	FALSE	FALSE	FALSE	FALSE
76	FBgn0000244	FBtr0082119	by	developmental paused	1.4145	112.343	64.8385	168.295	2.288	5.29662	4.4847	3.52044	3.90763	4.99016	3.06854	3.64309	3.44449	3230.51	322.944	310.766	696.799	339.595	0.236197	NA	FALSE	FALSE	TRUE	TRUE	FALSE	TRUE	FALSE	FALSE	FALSE	FALSE	FALSE	FALSE
77	FBgn0000246	FBtr0083195	c(3)G	NA	29.3699	10.3875	9.97072	6.92514	-0.738814	-0.956992	1.60293	1.227	1.36252	1.30617	2.15369	0.791617	2.2945	7384.67	2343.85	851.089	2765.92	2233.56	NA	NA	FALSE	FALSE	FALSE	FALSE	FALSE	FALSE	FALSE	FALSE	FALSE	TRUE	FALSE	FALSE
78	FBgn0000247	FBtr0346613	ca	NA	7.26435	18.8838	17.7506	15.2906	0.515465	1.83516	2.36738	2.03439	2.41719	-0.126166	2.17839	0.660306	2.47718	554.433	624.324	333.917	942.529	661.316	-0.497541	NA	FALSE	FALSE	FALSE	FALSE	FALSE	FALSE	FALSE	FALSE	FALSE	TRUE	FALSE	FALSE
79	FBgn0000250	FBtr0080845	cact	NA	116.235	55.6667	64.4246	57.1514	5.21168	5.75221	5.4339	4.71466	5.33491	5.37713	5.37049	4.18552	3.56639	666.464	570.667	391.084	615.711	766.708	NA	NA	FALSE	FALSE	FALSE	TRUE	FALSE	FALSE	FALSE	FALSE	FALSE	FALSE	FALSE	FALSE
80	FBgn0000251	FBtr0081412	cad	housekeeping	11.4485	10.6156	17.6421	15.0188	4.6536	3.16663	0.496266	0.568957	3.02014	1.76233	1.09269	1.31662	3.30148	2042.73	790.811	529.994	714.681	1063.16	NA	NA	FALSE	FALSE	FALSE	FALSE	FALSE	FALSE	FALSE	FALSE	FALSE	FALSE	FALSE	FALSE
81	FBgn0000251	FBtr0081412	cad	developmental paused	11.4485	10.6156	17.6421	15.0188	4.6536	3.16663	0.496266	0.568957	3.02014	1.76233	1.09269	1.31662	3.30148	2042.73	790.811	529.994	714.681	1063.16	NA	NA	FALSE	FALSE	FALSE	FALSE	FALSE	FALSE	FALSE	FALSE	FALSE	FALSE	FALSE	FALSE
82	FBgn0000253	FBtr0304963	Cam	developmental paused	239.214	183.817	273.492	391.279	3.52002	5.50634	4.89156	4.38896	4.86543	4.84583	5.44423	3.5543	3.49608	1562.71	1040.04	701.138	1023.92	1207.69	NA	NA	FALSE	FALSE	TRUE	FALSE	FALSE	TRUE	TRUE	FALSE	FALSE	TRUE	FALSE	FALSE
83	FBgn0000256	FBtr0077513	capu	NA	0.628713	1.67112	1.85638	2.85327	-0.0506023	2.75724	3.59738	1.93586	4.18536	2.52094	1.41498	2.46772	3.67436	732.293	1012.96	751.893	441.82	1010.46	-0.367879	NA	FALSE	FALSE	FALSE	FALSE	FALSE	FALSE	FALSE	FALSE	FALSE	FALSE	FALSE	FALSE
84	FBgn0000257	FBtr0074728	car	NA	31.6765	11.0342	8.67111	5.64782	3.72955	1.26285	4.01266	3.35527	3.67299	-0.092334	2.73967	2.3317	1.93187	3012.99	852.992	636.669	1139.54	1195.36	NA	NA	FALSE	FALSE	FALSE	FALSE	FALSE	FALSE	FALSE	FALSE	FALSE	FALSE	FALSE	FALSE
85	FBgn0000259	FBtr0307896	CkIIbeta	housekeeping	40.1237	38.2271	98.9297	61.372	2.98164	2.01764	2.96042	2.84427	2.29029	2.53437	2.97253	2.21005	0.865685	1153.43	998.919	492.595	921.255	927.26	NA	NA	FALSE	TRUE	FALSE	FALSE	FALSE	FALSE	FALSE	FALSE	FALSE	FALSE	TRUE	FALSE
86	FBgn0000261	FBtr0075058	Cat	NA	43.0957	67.5567	89.5182	26.0104	3.16365	3.14538	2.20337	2.28321	3.42041	3.0915	2.66054	1.98255	1.5824	150.057	351.527	302.218	489.301	616.941	-0.110531	NA	FALSE	TRUE	FALSE	FALSE	FALSE	FALSE	TRUE	FALSE	FALSE	FALSE	FALSE	FALSE
87	FBgn0000273	FBtr0079851	Pka-C1	developmental paused	40.4126	55.3088	72.1655	83.1109	5.74931	5.58169	5.695	5.16126	5.52931	4.1576	5.56549	4.94418	3.48675	3114.39	1338.41	953.312	2452.36	2075.16	NA	NA	FALSE	FALSE	FALSE	TRUE	FALSE	FALSE	FALSE	FALSE	FALSE	FALSE	FALSE	FALSE
88	FBgn0000274	FBtr0085727	Pka-C2	NA	1.35001	0.223575	0.180962	0.0761315	-3.08155	-1.02827	-0.86068	-1.35177	-12.227	-1.88174	-1.59754	0.0992721	0.21215	113.667	181.53	245.051	70.2965	92.7568	NA	NA	FALSE	FALSE	FALSE	FALSE	FALSE	FALSE	FALSE	FALSE	FALSE	FALSE	FALSE	FALSE
89	FBgn0000277	FBtr0085614	CecA2	NA	0	0.322534	0.506782	0	-3.31139	-1.45584	-2.03165	-1.46995	-0.0988111	-0.612096	-4.48292	-1.28928	-0.0977136	44.9761	77.2256	96.5244	64.4385	29.8917	NA	NA	FALSE	FALSE	FALSE	FALSE	FALSE	FALSE	FALSE	FALSE	FALSE	FALSE	FALSE	FALSE
90	FBgn0000278	FBtr0085640	CecB	NA	0.0856031	0.180632	0.125818	0	-3.53698	-1.36069	-1.5802	-1.33773	-12.227	0.977015	-0.821643	-1.78401	1.05133	0	146.929	257.339	225.997	224.342	NA	NA	FALSE	FALSE	FALSE	FALSE	FALSE	FALSE	FALSE	FALSE	FALSE	FALSE	FALSE	FALSE
91	FBgn0000279	FBtr0085616	CecC	NA	0	0	0.284059	0.414869	-2.57443	-1.76864	-0.523072	-0.508228	0.000396593	-0.207222	-0.674915	-1.14354	0.820087	127.569	207.105	183.076	160.942	143.912	NA	NA	FALSE	FALSE	TRUE	TRUE	FALSE	FALSE	TRUE	FALSE	FALSE	FALSE	FALSE	FALSE
92	FBgn0000283	FBtr0083126	Cp190	NA	479.698	104.449	121.056	86.1273	3.05556	1.66876	2.79308	2.71537	3.46384	2.08176	3.63423	1.15507	1.27341	314.424	657.922	458.936	443.67	557.157	NA	NA	FALSE	TRUE	FALSE	FALSE	FALSE	FALSE	FALSE	FALSE	FALSE	FALSE	FALSE	FALSE
93	FBgn0000286	FBtr0089647	Cf2	NA	7.12054	17.6726	25.4585	20.3755	0.633553	-0.024211	2.22747	2.15974	2.10528	0.522572	1.93422	0.714396	0.021053	33.5276	319.935	183.966	86.9457	235.128	0.651868	NA	FALSE	FALSE	FALSE	FALSE	FALSE	FALSE	FALSE	FALSE	FALSE	FALSE	FALSE	FALSE
94	FBgn0000287	FBtr0307093	salr	NA	0.25157	6.34885	6.48676	4.85594	-0.253765	0.574266	0.390921	-0.544992	0.765898	0.260956	0.516421	0.386579	0.259691	2800.38	1546.52	923.393	1967.38	1218.47	-0.224502	NA	FALSE	FALSE	TRUE	FALSE	FALSE	FALSE	FALSE	FALSE	FALSE	FALSE	FALSE	FALSE
95	FBgn0000289	FBtr0112795	cg	NA	101.652	42.2629	48.501	40.9981	2.96206	2.88741	3.81165	3.36134	3.49706	1.52598	3.62633	2.09446	1.04244	5013.61	3008.79	1255.71	3291.91	2922.61	NA	NA	FALSE	FALSE	FALSE	FALSE	FALSE	FALSE	FALSE	FALSE	FALSE	FALSE	FALSE	FALSE
96	FBgn0000299	FBtr0079002	Col4a1	NA	4.39337	1533.88	1320.05	1302.43	1.51192	3.56882	1.38629	0.762527	1.60964	3.75774	-0.407163	0.00799163	2.76171	2801.19	1257.17	803.539	3145.15	938.662	NA	NA	FALSE	FALSE	FALSE	FALSE	FALSE	FALSE	FALSE	FALSE	FALSE	FALSE	FALSE	FALSE
97	FBgn0000303	FBtr0089368	ChAT	NA	0.125364	7.0328	4.78668	9.98742	-1.1921	1.99152	1.09865	2.24524	-1.47654	-0.102008	3.50817	-0.071484	2.65379	731.066	860.514	316.821	527.224	741.746	NA	NA	FALSE	FALSE	FALSE	FALSE	FALSE	FALSE	FALSE	FALSE	FALSE	FALSE	FALSE	FALSE
98	FBgn0000307	FBtr0080839	chif	NA	58.5299	23.5376	23.9725	16.198	3.19939	2.64882	2.71403	2.64613	3.15918	2.09398	3.30407	1.92837	1.79743	902.793	717.597	422.072	693.716	540.516	NA	NA	FALSE	FALSE	FALSE	FALSE	FALSE	FALSE	FALSE	FALSE	FALSE	FALSE	FALSE	FALSE
99	FBgn0000308	FBtr0309213	chic	NA	269.813	127.786	319.368	185.151	5.43297	5.08493	4.14351	3.93172	4.28934	3.66307	4.61704	3.26167	3.63403	5830.54	4505.66	2179.81	3970.52	3305.66	NA	NA	FALSE	FALSE	FALSE	TRUE	FALSE	TRUE	FALSE	FALSE	FALSE	FALSE	FALSE	FALSE
100	FBgn0000316	FBtr0070065	cin	NA	229.337	40.7068	35.0013	30.5029	2.20997	1.16257	0.512995	1.02878	0.00440966	1.32306	1.14886	0.120326	0.422357	374.937	222.149	179.692	175.125	299.534	NA	NA	FALSE	FALSE	FALSE	FALSE	FALSE	FALSE	FALSE	FALSE	FALSE	FALSE	FALSE	FALSE
101	FBgn0000317	FBtr0343686	ck	NA	32.8039	21.1018	20.185	13.6984	1.95274	3.40039	3.50431	2.37316	3.52962	3.13048	2.007	2.9147	2.6981	6683.45	1926.13	1055.54	1474.69	1609.53	-0.336294	NA	FALSE	FALSE	FALSE	TRUE	FALSE	FALSE	FALSE	FALSE	FALSE	FALSE	FALSE	FALSE
102	FBgn0000318	FBtr0079095	cl	NA	188.756	87.1907	75.9994	62.7377	-1.12186	3.49888	3.75621	2.67894	3.55845	2.11301	3.00499	3.10092	2.15148	1533.28	1357.47	338.904	639.76	728.187	NA	NA	FALSE	FALSE	FALSE	FALSE	FALSE	FALSE	FALSE	FALSE	FALSE	FALSE	FALSE	FALSE
103	FBgn0000319	FBtr0074179	Chc	NA	213.582	161.921	104.321	69.7133	2.16448	2.60044	2.37164	2.1733	2.87278	2.21831	2.27222	1.89957	1.65994	1259.74	629.339	344.069	703.89	464.092	-0.504237	NA	FALSE	TRUE	FALSE	FALSE	FALSE	FALSE	FALSE	FALSE	FALSE	FALSE	FALSE	FALSE
104	FBgn0000320	FBtr0079335	eya	developmental paused	3.362	1.19697	1.3235	0.751855	3.65123	3.21379	3.44146	2.16023	3.01381	2.35984	0.912747	2.29099	3.81846	2698.57	1807.78	1224.9	1718.26	1652.98	-0.326019	NA	FALSE	FALSE	TRUE	TRUE	FALSE	FALSE	FALSE	FALSE	FALSE	FALSE	FALSE	FALSE
105	FBgn0000326	FBtr0071687	clt	NA	40.7921	20.8427	18.2862	12.334	0.838847	0.543803	0.00842588	0.16413	1.23634	1.36117	-0.0544437	0.279193	0.977264	56.0157	52.6538	145.143	237.097	119.875	NA	NA	FALSE	FALSE	FALSE	FALSE	FALSE	FALSE	FALSE	FALSE	FALSE	FALSE	FALSE	FALSE
106	FBgn0000330	FBtr0071033	cm	NA	38.1051	18.209	21.571	11.6891	0.728408	0.135115	0.810518	1.50828	1.37475	1.36054	0.555068	0.69733	1.02779	62.1488	81.2374	70.5234	188.074	120.8	NA	NA	FALSE	FALSE	FALSE	FALSE	FALSE	FALSE	FALSE	FALSE	FALSE	TRUE	FALSE	FALSE
107	FBgn0000337	FBtr0344723	cn	NA	9.25801	2.16728	0.829604	2.07629	-0.685297	1.26091	-1.12136	-0.963167	-0.872361	-0.543021	-3.04106	-0.846238	2.75481	191.762	160.97	190.734	170.5	161.477	NA	NA	FALSE	FALSE	FALSE	TRUE	FALSE	FALSE	FALSE	FALSE	FALSE	FALSE	FALSE	FALSE
108	FBgn0000339	FBtr0337082	cni	NA	134.852	60.0873	51.5373	55.7578	1.56985	1.6448	2.53936	2.29117	2.59063	1.54188	2.18818	0.791232	2.09745	247.777	278.815	243.27	292.902	589.822	NA	NA	FALSE	FALSE	FALSE	FALSE	FALSE	FALSE	FALSE	FALSE	TRUE	TRUE	FALSE	FALSE
109	FBgn0000346	FBtr0073754	comt	NA	4.25795	42.8707	31.4106	41.5087	-2.27979	-2.0923	-0.778284	0.336627	-12.227	0.0868564	1.01455	0.0380108	0.684664	79.7303	44.1289	113.443	54.5723	129.428	-0.426837	NA	FALSE	FALSE	FALSE	FALSE	FALSE	FALSE	FALSE	FALSE	FALSE	TRUE	FALSE	FALSE
110	FBgn0000351	FBtr0333350	cort	NA	5.2243	0.387798	0.268258	0.163104	-0.948327	-0.536911	-0.689484	0.0963573	-0.314358	0.892126	0.182487	0.633037	0.513907	20.8526	41.1201	174.171	138.743	62.5569	NA	NA	FALSE	FALSE	FALSE	FALSE	FALSE	FALSE	FALSE	FALSE	FALSE	FALSE	FALSE	FALSE
111	FBgn0000352	FBtr0089015	cos	NA	98.5868	30.4711	19.5056	17.793	3.55821	1.96661	1.93047	1.15628	2.27656	1.64845	2.51564	1.4367	2.25011	928.961	347.515	243.27	700.19	615.092	NA	NA	FALSE	FALSE	FALSE	FALSE	FALSE	FALSE	FALSE	FALSE	TRUE	FALSE	FALSE	FALSE
112	FBgn0000355	FBtr0076572	Cp15	NA	0.127127	0	0.0955733	0	-3.03013	-1.34853	-1.16374	-1.44104	-0.00725456	-1.58366	-0.886978	-0.68517	-0.408194	76.0505	245.216	165.267	182.216	131.893	NA	NA	FALSE	FALSE	FALSE	FALSE	FALSE	FALSE	FALSE	FALSE	FALSE	FALSE	FALSE	FALSE
113	FBgn0000356	FBtr0076574	Cp16	NA	0	0.0414541	0	0	-0.318277	2.25891	-0.512798	-1.77244	-0.621397	-0.301928	-2.82419	-1.63805	-0.00840828	235.92	317.929	304.889	635.135	310.319	NA	NA	FALSE	FALSE	FALSE	FALSE	FALSE	FALSE	FALSE	FALSE	FALSE	FALSE	TRUE	FALSE
114	FBgn0000357	FBtr0076571	Cp18	NA	2.36605	0.53504	0.879054	0.514492	-1.50644	-0.75406	-2.18599	-1.48209	-2.34643	-0.317726	-2.0421	-0.548858	-0.18018	145.559	394.653	386.81	225.072	281.968	NA	NA	FALSE	FALSE	TRUE	FALSE	FALSE	FALSE	FALSE	FALSE	FALSE	FALSE	FALSE	FALSE
115	FBgn0000358	FBtr0076573	Cp19	NA	0	0	0	0	-1.59357	0.125007	-1.09095	-1.15873	-1.71169	-1.35991	-3.13882	-0.452384	0.483904	68.2819	142.416	304.355	176.05	285.666	NA	NA	FALSE	FALSE	FALSE	FALSE	FALSE	FALSE	FALSE	FALSE	FALSE	FALSE	FALSE	FALSE
116	FBgn0000359	FBtr0071203	Cp36	NA	0	0.00767328	0.0114101	0	-3.20026	-1.83087	-2.01834	-2.05629	-1.83118	-2.82151	-1.74112	-1.85052	0.295729	72.3706	130.882	112.731	148.301	164.559	NA	NA	FALSE	FALSE	FALSE	FALSE	FALSE	FALSE	FALSE	FALSE	FALSE	FALSE	FALSE	FALSE
117	FBgn0000360	FBtr0300448	Cp38	NA	0	0.23461	0.336172	0.586517	-2.3425	-0.396718	-2.03747	-1.06934	-4.04687	-3.57961	-12.227	-0.807848	1.87743	44.1583	90.2637	143.006	160.942	174.112	1.0006	NA	FALSE	FALSE	FALSE	FALSE	FALSE	FALSE	FALSE	FALSE	FALSE	FALSE	FALSE	FALSE
118	FBgn0000370	FBtr0081513	crc	NA	64.6473	98.1515	142.789	126.201	3.16689	4.03377	3.52701	3.23007	3.51873	3.35293	4.06201	2.93946	3.28391	3791.89	1471.3	1454.81	1298.64	1622.47	NA	NA	FALSE	FALSE	FALSE	FALSE	FALSE	FALSE	FALSE	FALSE	FALSE	FALSE	FALSE	FALSE
119	FBgn0000376	FBtr0070495	crm	NA	50.4597	20.3052	15.6598	13.2035	1.82115	1.33035	0.266312	0.423297	0.510486	0.127328	0.46261	0.690913	2.47678	8905.68	2081.58	732.125	3463.95	2391.34	NA	NA	FALSE	FALSE	FALSE	FALSE	FALSE	FALSE	FALSE	FALSE	FALSE	TRUE	FALSE	FALSE
120	FBgn0000377	FBtr0070418	crn	NA	137.847	36.1609	27.6538	21.3465	1.77002	1.21303	0.934498	0.437367	-1.67458	-0.872092	0.320882	0.595553	1.5638	426.455	406.187	169.541	319.418	88.1344	NA	NA	FALSE	TRUE	FALSE	FALSE	FALSE	FALSE	FALSE	FALSE	FALSE	FALSE	FALSE	FALSE
121	FBgn0000382	FBtr0070379	csw	NA	6.41916	14.8594	13.466	15.1276	0.01758	1.91977	4.54332	3.93395	4.75456	2.66971	4.36316	3.26032	-0.794844	298.887	143.419	78.5374	102.362	114.944	0.470432	NA	FALSE	FALSE	FALSE	FALSE	FALSE	FALSE	FALSE	FALSE	FALSE	FALSE	FALSE	FALSE
122	FBgn0000384	FBtr0334157	cta	NA	18.0234	10.677	12.8773	9.78795	1.04167	1.7481	3.1291	2.75934	2.89564	1.82259	2.41	1.8822	0.221407	3819.29	827.919	439.881	1261.95	784.581	NA	NA	FALSE	FALSE	FALSE	FALSE	FALSE	FALSE	FALSE	FALSE	FALSE	FALSE	TRUE	FALSE
123	FBgn0000392	FBtr0346452	cup	NA	17.6612	6.53076	8.83626	5.57567	-1.89384	-0.90946	0.122326	-0.119655	-0.612682	-0.312198	-1.7532	0.219031	-0.507704	43.3406	148.434	268.559	233.089	239.442	NA	NA	FALSE	FALSE	FALSE	FALSE	FALSE	FALSE	FALSE	FALSE	FALSE	FALSE	FALSE	FALSE
124	FBgn0000394	FBtr0340465	cv	NA	27.5059	21.476	26.6517	25.0377	2.2862	1.89989	1.62634	0.376223	1.28027	0.563118	-0.0880161	1.62851	0.737968	1193.09	639.368	755.811	867.607	777.801	-0.316288	NA	FALSE	FALSE	FALSE	TRUE	FALSE	FALSE	FALSE	FALSE	FALSE	FALSE	TRUE	FALSE
125	FBgn0000395	FBtr0071610	cv-2	developmental paused	8.11403	6.55637	5.87995	5.44363	5.51191	5.73825	5.04716	4.69729	4.64108	3.31424	5.14368	4.24986	4.12505	4955.55	3297.64	1668.52	3450.39	3109.66	NA	NA	FALSE	FALSE	FALSE	TRUE	FALSE	FALSE	FALSE	FALSE	FALSE	FALSE	TRUE	FALSE
126	FBgn0000404	FBtr0076075	CycA	NA	410.489	36.044	20.4578	17.8527	5.49921	1.24221	2.4664	2.10516	2.76438	1.36228	2.48337	1.19706	2.07301	2256.57	1259.68	618.504	1611.89	997.213	NA	NA	FALSE	TRUE	FALSE	FALSE	FALSE	FALSE	FALSE	FALSE	FALSE	TRUE	FALSE	FALSE
127	FBgn0000405	FBtr0071911	CycB	NA	1246.9	297.937	98.7219	132.17	4.78969	0.521798	2.00769	1.29535	2.21064	1.85868	1.23585	0.897103	1.83193	4960.05	2271.64	750.112	2572.91	1457.92	NA	NA	FALSE	TRUE	FALSE	FALSE	FALSE	FALSE	FALSE	TRUE	FALSE	TRUE	FALSE	FALSE
128	FBgn0000406	FBtr0080932	Cyt-b5-r	NA	10.946	68.0676	61.4086	81.1821	-0.26785	3.17669	1.00928	0.576208	-0.968647	4.23706	-3.04176	0.771851	1.99892	420.322	202.592	253.955	348.399	265.019	0.318702	NA	FALSE	FALSE	FALSE	TRUE	TRUE	FALSE	FALSE	FALSE	FALSE	FALSE	FALSE	FALSE
129	FBgn0000411	FBtr0333035	D	NA	168.364	25.6316	24.7907	14.1769	5.22889	2.62335	3.00584	1.5272	3.00534	1.5529	2.84147	0.4883	3.31229	3056.74	2918.53	2017.04	2545.17	2722.3	NA	NA	FALSE	FALSE	TRUE	TRUE	FALSE	FALSE	FALSE	FALSE	FALSE	FALSE	FALSE	FALSE
130	FBgn0000412	FBtr0081988	D1	NA	889.882	89.1509	132.95	69.4277	3.35287	0.277275	1.8153	1.39329	1.84171	1.10895	2.74611	1.20956	0.532536	594.093	664.943	439.346	412.221	439.747	NA	NA	FALSE	TRUE	FALSE	FALSE	FALSE	FALSE	FALSE	FALSE	FALSE	FALSE	FALSE	FALSE
131	FBgn0000414	FBtr0305084	Dab	NA	41.5257	21.9123	19.7728	17.0618	3.06134	0.0687513	1.80116	1.92406	0.926184	1.39614	3.22766	1.15938	1.65287	1602.78	895.115	544.953	1105.01	1175.02	NA	NA	FALSE	FALSE	FALSE	FALSE	FALSE	FALSE	FALSE	FALSE	FALSE	FALSE	FALSE	FALSE
132	FBgn0000416	FBtr0085713	Sap-r	NA	445.794	138.114	105.634	62.654	4.1857	2.93964	3.23164	2.87514	3.57445	3.14604	4.03737	2.36654	1.98269	3441.08	2041.46	667.657	1505.83	1749.74	NA	NA	FALSE	FALSE	FALSE	FALSE	FALSE	FALSE	FALSE	FALSE	FALSE	FALSE	FALSE	FALSE
133	FBgn0000422	FBtr0081166	Ddc	5-6 tissues	0.449045	88.5565	37.9065	46.4712	-0.947333	4.0656	3.54032	1.79213	2.03352	1.48079	1.26778	0.556014	1.89453	537.26	647.392	434.538	428.871	563.012	NA	5	FALSE	FALSE	TRUE	TRUE	FALSE	FALSE	FALSE	FALSE	FALSE	TRUE	FALSE	FALSE
134	FBgn0000426	FBtr0088010	SmF	NA	540.911	50.8607	87.9243	31.804	2.99753	1.06308	2.66402	2.13189	2.10889	0.796529	1.88363	1.86061	2.41727	1004.6	601.257	165.089	776.653	628.651	NA	NA	FALSE	FALSE	FALSE	FALSE	FALSE	FALSE	FALSE	FALSE	FALSE	FALSE	TRUE	FALSE
135	FBgn0000427	FBtr0310269	2020-12-01	NA	1.58132	0.214325	0.264633	0.209398	-2.07038	-1.47144	-1.22014	-1.34426	-4.28742	-1.40762	-2.68464	-1.14011	0.9938	22.0792	73.2139	21.3707	37.6148	79.5058	NA	NA	FALSE	FALSE	FALSE	TRUE	FALSE	FALSE	FALSE	FALSE	FALSE	FALSE	FALSE	FALSE
136	FBgn0000439	FBtr0081621	Dfd	NA	5.91373	4.10282	4.84244	2.58144	3.8117	0.901049	0.982134	1.02856	0.735265	-0.728038	1.42751	-0.276825	3.33758	1876.73	1445.72	1001.4	1236.66	1703.21	-0.444373	NA	FALSE	FALSE	TRUE	FALSE	FALSE	FALSE	FALSE	FALSE	FALSE	FALSE	FALSE	FALSE
137	FBgn0000442	FBtr0078042	Pkg21D	0 tissues	0.0663736	15.6116	9.83691	12.8075	-2.73272	2.67426	-1.45039	-0.56082	-1.66842	-0.584787	-0.110496	0.0332505	2.50694	849.23	331.468	490.636	326.201	319.256	-0.383549	4	FALSE	FALSE	FALSE	FALSE	FALSE	FALSE	FALSE	FALSE	FALSE	FALSE	FALSE	FALSE
138	FBgn0000447	FBtr0081890	Dhod	NA	110.438	28.0736	16.7389	13.5454	3.62381	0.38717	0.558695	0.768242	1.61002	1.45725	1.15596	0.664386	0.840877	138.608	100.293	145.321	165.259	106.932	NA	NA	FALSE	TRUE	FALSE	FALSE	FALSE	FALSE	FALSE	FALSE	FALSE	FALSE	FALSE	FALSE
139	FBgn0000448	FBtr0306345	Hr3	NA	0.062406	3.91323	7.33938	3.342	1.65081	3.47525	3.22263	2.05599	2.90933	0.770969	2.66906	1.69752	4.0094	868.039	1531.47	566.68	782.82	1107.53	NA	NA	FALSE	FALSE	FALSE	FALSE	FALSE	FALSE	FALSE	FALSE	FALSE	FALSE	FALSE	FALSE
140	FBgn0000449	FBtr0073205	dib	NA	71.2275	0.781653	0.382686	0.244072	4.05708	-0.307428	-1.18007	-1.04904	0.602076	-0.232259	-0.533542	-0.21795	1.23676	625.985	403.178	462.142	292.902	292.138	NA	NA	FALSE	FALSE	FALSE	FALSE	FALSE	FALSE	FALSE	FALSE	FALSE	FALSE	FALSE	FALSE
141	FBgn0000451	FBtr0076305	ect	5-6 tissues	0.428042	31.4463	102.983	10.9339	1.4087	4.49165	4.77143	1.92091	3.56364	1.60859	1.22358	3.3338	3.3013	1338.24	1162.4	1216.17	526.299	831.422	NA	7	FALSE	FALSE	TRUE	TRUE	FALSE	FALSE	FALSE	FALSE	FALSE	FALSE	FALSE	FALSE
142	FBgn0000454	FBtr0345229	Dip-B	NA	13.8842	67.8174	59.7217	36.0493	0.852166	1.79827	-0.172498	-0.272817	0.742505	1.69303	1.09184	0.943051	3.26725	137.79	209.612	294.738	363.507	250.228	0.166118	NA	FALSE	FALSE	TRUE	FALSE	FALSE	FALSE	FALSE	FALSE	FALSE	FALSE	FALSE	FALSE
143	FBgn0000455	FBtr0082597	Dip-C	NA	32.4109	38.5174	16.8004	30.4183	1.35429	1.89626	2.54997	2.51943	2.5822	1.13258	1.7916	0.557413	1.476	0	0	108.278	35.7649	61.0161	NA	NA	FALSE	FALSE	FALSE	FALSE	FALSE	FALSE	FALSE	FALSE	FALSE	FALSE	FALSE	FALSE
144	FBgn0000459	FBtr0074250	disco	developmental paused	20.0449	14.2685	17.0738	11.122	3.70177	2.97691	2.25067	1.51791	2.2168	1.02699	2.29828	0.92842	3.3288	468.978	602.761	386.098	1079.73	966.705	-0.162018	NA	FALSE	FALSE	TRUE	FALSE	FALSE	FALSE	FALSE	FALSE	FALSE	FALSE	TRUE	FALSE
145	FBgn0000463	FBtr0083740	Dl	developmental paused	66.5214	5.48003	2.55002	1.59717	5.31065	4.76943	4.48178	2.96531	3.94754	2.55008	3.64023	3.11667	4.16598	509.048	758.215	474.964	390.331	546.988	NA	NA	FALSE	FALSE	TRUE	FALSE	FALSE	FALSE	FALSE	FALSE	TRUE	FALSE	TRUE	FALSE
146	FBgn0000464	FBtr0331241	Lar	NA	0.77186	3.48468	3.20295	2.5444	3.03437	2.78189	2.56476	2.02823	3.00096	2.51929	3.93918	1.47757	2.82243	323.419	710.075	417.441	633.902	490.286	NA	NA	FALSE	FALSE	FALSE	TRUE	FALSE	FALSE	FALSE	FALSE	FALSE	TRUE	FALSE	FALSE
147	FBgn0000473	FBtr0086133	Cyp6a2	NA	0	0	0	0	-0.970467	1.52023	-1.36028	-0.760563	-2.79645	-0.26469	-1.81746	-0.775799	2.24881	500.461	151.442	104.895	96.8119	140.522	NA	NA	FALSE	FALSE	FALSE	FALSE	FALSE	FALSE	FALSE	FALSE	FALSE	FALSE	FALSE	FALSE
148	FBgn0000477	FBtr0083538	DNaseII	NA	35.8513	82.7883	116.374	89.2706	2.90852	1.70258	1.82712	1.66634	-0.0204202	2.95047	1.88934	0.591564	4.00487	539.713	189.052	139.978	367.515	381.505	NA	NA	FALSE	FALSE	FALSE	FALSE	FALSE	FALSE	FALSE	FALSE	FALSE	FALSE	FALSE	FALSE
149	FBgn0000479	FBtr0333313	dnc	developmental paused	0.284387	1.47281	1.31558	10.0214	3.72488	4.81347	3.51274	3.32885	3.46561	2.10316	4.62627	2.15385	5.41629	719.618	586.213	351.905	1003.88	734.042	0.0984694	NA	FALSE	FALSE	FALSE	FALSE	FALSE	FALSE	FALSE	FALSE	FALSE	FALSE	FALSE	FALSE
150	FBgn0000482	FBtr0070269	dor	NA	33.8922	18.069	16.2865	14.794	1.43525	1.44407	1.64066	0.658464	0.830689	-0.142501	2.86249	1.48153	1.55798	1563.94	1031.01	590.01	1462.35	1146.06	-0.371328	NA	FALSE	TRUE	FALSE	FALSE	FALSE	FALSE	FALSE	FALSE	FALSE	FALSE	TRUE	FALSE
151	FBgn0000489	FBtr0075529	Pka-C3	NA	15.6866	11.0433	14.5657	5.20981	3.97034	2.80539	0.780428	0.768498	0.491063	1.74739	1.48897	0.779922	2.9464	408.056	971.84	320.561	811.802	548.221	NA	NA	FALSE	FALSE	TRUE	TRUE	FALSE	FALSE	FALSE	FALSE	FALSE	FALSE	FALSE	FALSE
152	FBgn0000490	FBtr0077773	dpp	developmental paused	4.73175	3.22439	4.00171	4.29204	4.25341	4.32259	3.75398	2.6349	3.29418	2.74368	1.16033	2.8865	3.41969	3125.43	1693.95	1853.38	2209.72	2208.91	NA	NA	FALSE	FALSE	FALSE	FALSE	FALSE	FALSE	FALSE	FALSE	FALSE	FALSE	FALSE	FALSE
153	FBgn0000492	FBtr0085441	Dr	developmental paused	7.97596	6.56081	6.51247	2.92121	5.15873	3.30945	3.51034	2.62499	3.08518	3.15807	2.77363	0.200118	3.45426	2453.65	3144.19	1555.61	3797.25	3241.56	-0.0962668	NA	FALSE	FALSE	TRUE	TRUE	FALSE	FALSE	FALSE	FALSE	FALSE	FALSE	FALSE	FALSE
154	FBgn0000499	FBtr0073454	dsh	NA	106.077	34.0806	41.4522	27.6174	3.36337	1.82466	2.43654	2.54602	3.06612	1.80971	2.21382	2.11787	1.62117	250.64	169.997	237.927	496.392	198.456	NA	NA	FALSE	FALSE	TRUE	FALSE	FALSE	FALSE	FALSE	FALSE	FALSE	FALSE	FALSE	FALSE
155	FBgn0000500	FBtr0078989	Dsk	NA	0.342187	4.41036	2.57195	9.35622	-1.30707	-1.73798	-1.0079	-1.23587	-5.7592	-1.149	-2.81763	-1.84182	-0.682019	148.83	177.519	187.172	93.4204	155.93	NA	NA	FALSE	FALSE	FALSE	FALSE	FALSE	FALSE	TRUE	FALSE	FALSE	FALSE	FALSE	FALSE
156	FBgn0000504	FBtr0081761	dsx	NA	0.235837	0.113955	0.146304	0.12407	-0.709713	-0.323364	0.830008	-0.227259	1.38138	-0.494853	-0.631112	0.0824582	1.51512	657.469	551.11	489.033	1400.38	858.232	NA	NA	FALSE	FALSE	FALSE	FALSE	FALSE	FALSE	FALSE	FALSE	FALSE	FALSE	FALSE	FALSE
157	FBgn0000520	FBtr0070487	dwg	NA	28.3288	10.7138	11.3071	7.98511	2.89308	1.08081	0.246399	0.45088	1.26523	0.436387	0.329555	-0.311399	2.01959	599.818	566.154	224.214	648.393	344.217	NA	NA	FALSE	FALSE	FALSE	FALSE	FALSE	FALSE	FALSE	FALSE	FALSE	FALSE	FALSE	FALSE
158	FBgn0000524	FBtr0070914	dx	NA	23.8781	9.75981	12.777	6.75745	2.3062	1.28528	2.31426	1.77208	3.07888	2.00806	1.44612	1.55429	1.24393	1271.6	191.058	284.587	772.029	346.066	-0.571148	NA	FALSE	FALSE	FALSE	FALSE	FALSE	FALSE	FALSE	FALSE	TRUE	FALSE	FALSE	FALSE
159	FBgn0000527	FBtr0084106	e	3-4 tissues	0.0524546	12.3514	4.15415	20.0329	-0.233258	2.14092	0.982457	2.31258	1.85347	1.64416	2.13976	0.174528	2.55759	211.388	603.764	264.819	393.722	241.907	NA	14	FALSE	FALSE	FALSE	FALSE	FALSE	FALSE	FALSE	FALSE	FALSE	FALSE	FALSE	FALSE
160	FBgn0000529	FBtr0089320	bsh	NA	0.0159063	0.768119	0.671074	0.552734	-0.990813	-1.19066	-2.10587	-2.75634	-3.65043	-2.66653	-2.68135	-1.6556	0.078184	82.5925	247.724	155.294	182.524	157.163	NA	NA	FALSE	FALSE	FALSE	FALSE	FALSE	FALSE	FALSE	FALSE	FALSE	FALSE	FALSE	FALSE
161	FBgn0000533	FBtr0083083	ea	NA	63.7532	25.538	11.0529	32.8057	-0.886264	3.44847	2.24066	0.900147	1.42529	1.151	0.963804	1.29212	2.74265	362.671	235.187	263.216	281.803	363.015	NA	NA	FALSE	FALSE	TRUE	TRUE	FALSE	FALSE	FALSE	FALSE	FALSE	FALSE	FALSE	FALSE
162	FBgn0000535	FBtr0073955	eag	NA	0.291044	3.24458	3.68519	4.14674	-0.780684	1.7143	1.77524	2.02202	1.33505	0.17991	4.02171	0.803218	3.11848	2131.05	1174.43	529.103	928.963	1082.88	NA	NA	FALSE	TRUE	FALSE	FALSE	FALSE	FALSE	FALSE	FALSE	FALSE	TRUE	FALSE	FALSE
163	FBgn0000536	FBtr0308617	eas	NA	15.9371	51.1917	56.6281	51.2224	4.60903	4.78434	4.63307	4.26382	4.33604	3.60841	4.75868	3.8931	2.87237	5936.44	1431.68	844.143	2435.71	1944.81	-0.571393	NA	FALSE	FALSE	FALSE	FALSE	FALSE	FALSE	FALSE	FALSE	FALSE	FALSE	TRUE	FALSE
164	FBgn0000541	FBtr0072521	E(bx)	NA	133.684	84.0323	92.2116	71.8446	2.6189	2.4725	2.87084	2.62623	3.12884	2.90997	3.08749	2.3849	1.17937	1589.29	1080.16	484.403	1663.99	1564.23	NA	NA	FALSE	FALSE	FALSE	FALSE	FALSE	FALSE	FALSE	FALSE	FALSE	FALSE	FALSE	FALSE
165	FBgn0000542	FBtr0112801	ec	developmental paused	12.1796	6.79859	6.12114	4.07948	5.23654	5.47462	4.63256	3.30415	4.15341	3.95665	3.09511	3.848	5.40957	2522.75	1309.33	631.327	2084.54	1448.05	0.118353	NA	FALSE	FALSE	FALSE	TRUE	TRUE	FALSE	FALSE	FALSE	FALSE	TRUE	FALSE	FALSE
166	FBgn0000543	FBtr0072903	ecd	NA	42.5835	19.0765	18.3608	15.5332	2.64654	0.710975	2.73424	2.51284	1.87684	-0.408145	2.9884	1.21691	1.44494	1092.92	970.837	396.605	435.962	1307.84	NA	NA	FALSE	FALSE	TRUE	FALSE	FALSE	FALSE	FALSE	FALSE	FALSE	FALSE	FALSE	FALSE
167	FBgn0000546	FBtr0086012	EcR	developmental paused	3.91061	4.43726	5.37482	3.02375	5.37889	6.1841	5.13629	4.0857	5.20712	5.1459	4.94569	4.06648	5.06274	1536.14	2236.53	923.749	2219.89	2383.02	-0.317973	NA	FALSE	FALSE	FALSE	FALSE	FALSE	FALSE	FALSE	FALSE	FALSE	FALSE	FALSE	FALSE
168	FBgn0000547	FBtr0077465	ed	developmental paused	17.1188	10.4883	12.1964	4.63657	5.42533	4.67663	4.91301	3.61687	4.60437	2.71361	4.35071	3.57813	4.61417	3131.56	2036.45	910.927	1752.48	1417.24	NA	NA	FALSE	FALSE	FALSE	FALSE	FALSE	TRUE	FALSE	FALSE	FALSE	TRUE	FALSE	FALSE
169	FBgn0000551	FBtr0344634	Edg78E	0 tissues	1.50023	73.2271	54.543	46.1027	-1.83952	1.6103	-0.835893	-0.981772	-3.07597	0.297062	-1.31994	-1.24001	0.564718	116.938	153.95	81.0306	134.427	123.265	0.333061	NA	FALSE	FALSE	FALSE	FALSE	FALSE	FALSE	FALSE	FALSE	FALSE	FALSE	FALSE	FALSE
170	FBgn0000552	FBtr0081688	Edg84A	NA	0.197661	0.910759	0.282954	0.347916	-2.36309	-1.16266	-2.91672	-0.535311	0.522185	-0.861115	-4.67533	-1.3008	0.455443	135.337	123.862	190.912	224.147	227.424	NA	NA	FALSE	FALSE	FALSE	FALSE	FALSE	FALSE	TRUE	FALSE	FALSE	FALSE	FALSE	FALSE
171	FBgn0000557	FBtr0085832	eEF1alpha2	NA	2.51538	3.44172	6.63437	3.27627	2.61294	0.822993	1.12935	1.33469	1.33365	1.93796	3.10487	0.177458	1.93621	203.21	279.316	274.079	265.154	309.703	-0.267605	NA	FALSE	FALSE	FALSE	FALSE	FALSE	FALSE	FALSE	FALSE	FALSE	TRUE	FALSE	FALSE
172	FBgn0000559	FBtr0085912	eEF2	NA	3699	2310.22	1293.49	1267.56	5.01088	5.04135	4.69978	4.16297	4.29487	4.21638	4.29388	3.81313	1.91619	275.581	817.388	420.469	568.23	727.571	NA	NA	FALSE	FALSE	FALSE	FALSE	FALSE	FALSE	FALSE	FALSE	FALSE	TRUE	FALSE	FALSE
173	FBgn0000560	FBtr0078438	eg	developmental paused	0.221607	0.353056	0.261665	0.0244878	-0.0164808	0.651932	0.657715	0.409504	1.42099	-0.14639	-1.08649	-0.151038	2.28868	763.367	442.794	528.035	1043.66	685.353	NA	NA	FALSE	FALSE	FALSE	FALSE	FALSE	FALSE	FALSE	FALSE	FALSE	FALSE	FALSE	FALSE
174	FBgn0000562	FBtr0114586	egl	NA	2.66477	12.96	14.7242	12.4722	1.65089	4.28865	3.25357	2.06715	2.75869	1.36999	2.82004	3.11504	2.41548	8841.48	3636.63	1341.9	3927.36	3107.2	-0.278431	NA	FALSE	FALSE	FALSE	FALSE	FALSE	FALSE	FALSE	TRUE	FALSE	FALSE	FALSE	FALSE
175	FBgn0000564	FBtr0083444	Eh	NA	0.0120472	2.3762	1.58493	2.40329	-4.03108	-1.36426	0.0348183	-0.262992	-0.73976	0.176531	-0.821494	0.920972	-0.567067	39.2519	96.7828	266.956	117.778	222.185	NA	NA	FALSE	FALSE	FALSE	FALSE	FALSE	FALSE	TRUE	FALSE	FALSE	FALSE	FALSE	FALSE
176	FBgn0000565	FBtr0075552	Eip71CD	NA	58.2793	27.0191	51.7527	79.8106	2.45392	3.66749	3.63372	2.36316	3.42207	3.42618	1.29762	1.89541	4.21486	1103.55	1049.57	730.522	1454.95	1087.5	0.55988	NA	FALSE	FALSE	TRUE	TRUE	FALSE	FALSE	FALSE	FALSE	FALSE	FALSE	FALSE	FALSE
177	FBgn0000566	FBtr0086710	Eip55E	NA	149.154	67.4062	54.11	52.9975	3.20533	3.22001	0.462235	-0.0835933	0.85096	0.83208	-2.24296	0.49057	2.26906	1212.31	927.711	308.807	1439.54	643.443	NA	NA	FALSE	FALSE	FALSE	TRUE	FALSE	FALSE	TRUE	FALSE	FALSE	TRUE	FALSE	FALSE
178	FBgn0000567	FBtr0075202	Eip74EF	NA	0.0422272	9.96541	7.14778	6.63037	0.722131	5.00232	4.26626	2.46262	3.01955	2.42053	1.76513	3.62141	4.06459	1117.86	1211.04	1085.99	1415.8	1348.52	-0.0682207	NA	FALSE	FALSE	FALSE	FALSE	FALSE	FALSE	FALSE	FALSE	FALSE	FALSE	FALSE	FALSE
179	FBgn0000568	FBtr0075151	Eip75B	NA	0.482868	2.0665	0.844897	13.1648	1.05915	5.74172	4.70649	3.78153	4.76769	2.96343	4.01033	4.2424	2.13937	2911.18	778.274	901.132	878.707	734.967	0.159586	NA	FALSE	FALSE	FALSE	TRUE	FALSE	FALSE	FALSE	FALSE	FALSE	FALSE	FALSE	FALSE
180	FBgn0000575	FBtr0072578	emc	NA	187.271	146.216	201.651	127.449	6.01473	6.00192	5.01602	4.16346	4.42987	5.36759	4.22247	3.86785	3.3742	2638.05	2969.68	1931.91	2656.78	2578.7	NA	NA	FALSE	FALSE	TRUE	TRUE	FALSE	FALSE	TRUE	FALSE	FALSE	FALSE	FALSE	FALSE
181	FBgn0000576	FBtr0082863	ems	developmental paused	36.7227	13.3609	19.0848	13.6298	5.26436	3.33815	3.23394	1.21865	2.55338	2.01675	1.70812	2.15982	4.0037	7276.31	4275.49	2459.77	3593.76	3034.16	NA	NA	FALSE	FALSE	TRUE	FALSE	FALSE	FALSE	FALSE	FALSE	FALSE	FALSE	TRUE	FALSE
182	FBgn0000577	FBtr0088096	en	developmental paused	34.0282	7.57351	10.2368	7.9476	3.92686	2.4955	2.97827	1.4278	1.07217	0.487151	1.67963	0.571667	3.30534	2116.33	2117.69	1264.08	1548.07	1688.73	NA	NA	FALSE	FALSE	FALSE	TRUE	FALSE	FALSE	FALSE	FALSE	FALSE	FALSE	FALSE	FALSE
183	FBgn0000578	FBtr0340450	ena	NA	36.5036	21.7971	25.3684	15.8205	5.28291	4.62487	4.36929	3.69381	3.85271	3.22352	4.12042	3.76772	3.46748	5597.07	1038.53	688.493	2263.67	1366.08	NA	NA	FALSE	TRUE	TRUE	FALSE	FALSE	FALSE	FALSE	FALSE	FALSE	FALSE	FALSE	FALSE
184	FBgn0000579	FBtr0077909	Eno	NA	38.5445	252.121	108.413	263.354	0.740016	3.99077	2.04099	3.35938	2.59309	3.66993	4.40473	1.86314	2.63594	2906.68	892.608	624.381	1193.5	954.995	NA	NA	FALSE	FALSE	FALSE	FALSE	FALSE	FALSE	FALSE	FALSE	FALSE	FALSE	FALSE	FALSE
185	FBgn0000581	FBtr0330623	E(Pc)	NA	92.4354	30.5182	25.7322	25.2585	4.05779	3.37431	3.39422	2.61694	2.77719	2.66577	3.49948	2.39564	0.416529	1130.94	579.192	449.854	681.383	765.167	NA	NA	FALSE	FALSE	FALSE	FALSE	FALSE	FALSE	FALSE	FALSE	FALSE	FALSE	FALSE	FALSE
186	FBgn0000588	FBtr0080325	esc	NA	63.6203	7.71039	7.26772	6.64869	2.82742	0.467422	2.74463	2.44775	2.96499	0.673204	1.56116	1.57317	1.41625	4477.57	2290.69	1119.29	3306.71	1764.54	NA	NA	FALSE	FALSE	FALSE	FALSE	FALSE	FALSE	FALSE	FALSE	FALSE	FALSE	FALSE	FALSE
187	FBgn0000591	FBtr0084961	E(spl)m8-HLH	NA	64.0462	4.39544	6.13472	1.87497	4.96367	-0.418013	0.763408	0.565795	-1.65068	-0.839889	1.36247	0.311541	2.18113	556.477	672.966	308.273	484.368	698.604	NA	NA	FALSE	FALSE	TRUE	FALSE	FALSE	FALSE	TRUE	FALSE	FALSE	FALSE	FALSE	FALSE
188	FBgn0000592	FBtr0333383	Est-6	NA	0.518567	5.76769	4.13175	4.1185	-1.74156	-0.251806	-0.526268	-1.5383	-0.914807	-0.249482	-2.75255	-2.16187	0.899132	302.158	480.905	201.775	575.013	235.436	NA	NA	FALSE	FALSE	FALSE	FALSE	FALSE	FALSE	FALSE	FALSE	FALSE	FALSE	FALSE	FALSE
189	FBgn0000594	FBtr0076004	Est-P	NA	0	0	0	0	-0.83523	-0.857897	-1.08767	-0.47332	-0.418079	0.583156	-0.912852	-1.55507	0.563218	48.2471	0	53.6049	97.1202	43.759	NA	NA	FALSE	FALSE	FALSE	FALSE	FALSE	FALSE	FALSE	FALSE	FALSE	FALSE	TRUE	FALSE
190	FBgn0000606	FBtr0088390	eve	developmental paused	82.124	6.39822	12.9737	8.52982	5.11313	2.31143	1.269	0.425882	0.906418	-0.200525	1.17969	-0.220761	2.70451	2553.42	2403.02	1121.96	1919.9	1760.53	NA	NA	FALSE	FALSE	TRUE	FALSE	FALSE	FALSE	TRUE	FALSE	FALSE	FALSE	FALSE	FALSE
191	FBgn0000611	FBtr0074135	exd	NA	268.085	126.499	120.245	84.2028	1.63082	1.66005	2.06454	2.2122	1.0047	2.02699	3.15931	1.48298	1.25975	2260.66	585.21	188.775	660.109	405.541	NA	NA	FALSE	TRUE	FALSE	FALSE	FALSE	FALSE	FALSE	FALSE	FALSE	FALSE	FALSE	FALSE
192	FBgn0000615	FBtr0086242	exu	NA	4.35411	1.99451	2.29957	0.559081	-1.52192	-0.737741	0.544662	0.830422	1.25426	1.18031	1.10534	-0.431181	1.20292	678.321	1017.97	472.115	2128.94	1405.22	NA	NA	FALSE	TRUE	FALSE	TRUE	FALSE	FALSE	FALSE	FALSE	FALSE	TRUE	FALSE	FALSE
193	FBgn0000617	FBtr0074463	e(y)1	NA	163.344	20.4303	29.5741	17.6711	2.51346	-0.244136	1.538	1.13273	2.01836	-0.585952	2.19897	0.290625	1.63459	53.5624	47.6392	236.681	911.388	754.381	NA	NA	FALSE	TRUE	FALSE	FALSE	FALSE	FALSE	FALSE	FALSE	FALSE	FALSE	FALSE	FALSE
194	FBgn0000618	FBtr0073540	e(y)2	NA	155.246	27.0189	36.6709	19.9687	2.25321	-0.052476	0.149738	-0.171902	0.240939	-0.13023	0.905039	-1.0344	0.714024	85.8635	76.7242	39.3577	90.0289	194.45	NA	NA	FALSE	FALSE	FALSE	FALSE	FALSE	FALSE	FALSE	FALSE	FALSE	FALSE	FALSE	FALSE
195	FBgn0000625	FBtr0075979	eyg	NA	1.75616	1.3663	1.3279	0.892876	-0.0428944	1.87593	3.14551	1.24365	3.66276	0.342688	0.959248	0.885151	2.97896	5506.71	2696.88	1418.13	2522.66	2067.15	-0.472222	NA	FALSE	FALSE	TRUE	FALSE	FALSE	FALSE	FALSE	FALSE	FALSE	FALSE	FALSE	FALSE
196	FBgn0000629	FBtr0273338	E(z)	NA	46.3931	13.1666	15.0201	12.1533	1.91334	-0.206994	3.06815	2.65994	3.41305	1.96714	2.56883	2.30686	1.33086	378.617	336.483	209.789	533.39	364.864	NA	NA	FALSE	FALSE	FALSE	FALSE	FALSE	FALSE	FALSE	FALSE	FALSE	FALSE	FALSE	FALSE
197	FBgn0000633	FBtr0087625	CG17716	developmental paused	0.307736	1.55168	1.56214	1.40365	4.89174	4.99079	4.4704	3.75519	4.14617	3.16602	4.71828	2.57438	4.39168	1282.23	505.978	414.058	815.193	1476.1	-0.173012	NA	FALSE	FALSE	TRUE	TRUE	FALSE	TRUE	FALSE	FALSE	FALSE	FALSE	FALSE	FALSE
198	FBgn0000635	FBtr0070666	Fas2	developmental paused	3.05691	13.2732	15.6035	9.65512	4.69152	5.77002	4.87617	4.29521	4.93916	4.00959	4.90636	3.62606	4.14186	2853.12	1387.55	1098.45	2216.81	1466.24	NA	NA	FALSE	FALSE	FALSE	TRUE	FALSE	FALSE	FALSE	FALSE	FALSE	TRUE	FALSE	FALSE
199	FBgn0000636	FBtr0301391	Fas3	5-6 tissues	1.47771	12.9117	22.5806	3.85503	4.19682	4.88383	4.38064	2.76751	3.73946	3.57811	3.42529	3.23504	2.94252	1521.01	1899.55	1160.25	1622.99	1251.45	NA	25	FALSE	FALSE	FALSE	TRUE	FALSE	FALSE	FALSE	FALSE	FALSE	FALSE	FALSE	FALSE
200	FBgn0000636	FBtr0301391	Fas3	developmental paused	1.47771	12.9117	22.5806	3.85503	4.19682	4.88383	4.38064	2.76751	3.73946	3.57811	3.42529	3.23504	2.94252	1521.01	1899.55	1160.25	1622.99	1251.45	NA	25	FALSE	FALSE	FALSE	TRUE	FALSE	FALSE	FALSE	FALSE	FALSE	FALSE	FALSE	FALSE
201	FBgn0000639	FBtr0075749	Fbp1	NA	0.401964	0.321165	0.0675648	0.162594	-1.14573	-1.03103	-0.801882	-0.960516	-0.138715	-1.33459	-12.227	-2.61692	0.306186	15.1283	257.252	231.338	152.309	138.673	NA	NA	FALSE	FALSE	FALSE	FALSE	FALSE	FALSE	TRUE	FALSE	FALSE	FALSE	FALSE	FALSE
202	FBgn0000640	FBtr0343428	Fbp2	NA	0.213282	0.272773	0.0382163	0.114886	-2.51537	-0.301797	-1.03159	-0.831598	0.0267354	-0.718772	-3.19694	-1.01026	0.827022	49.0648	285.835	188.597	281.494	90.5997	NA	NA	FALSE	FALSE	FALSE	FALSE	FALSE	FALSE	FALSE	FALSE	FALSE	FALSE	FALSE	FALSE
203	FBgn0000644	FBtr0070542	Fcp3C	NA	0.534222	1.44053	2.10774	0.992146	-1.01937	-1.31518	-1.35428	-0.683205	-3.18627	0.775733	-4.98655	-1.1967	-0.972689	29.8478	237.193	55.92	35.1483	46.8407	NA	NA	FALSE	FALSE	FALSE	FALSE	FALSE	FALSE	FALSE	FALSE	FALSE	FALSE	FALSE	FALSE
204	FBgn0000658	FBtr0086754	fj	developmental paused	45.1587	26.3282	36.8028	23.1991	5.10866	4.67576	4.49146	2.1741	3.37667	1.19244	2.25843	3.49665	3.7369	470.205	1015.47	532.487	503.484	603.382	-0.10061	NA	FALSE	FALSE	TRUE	FALSE	FALSE	FALSE	FALSE	FALSE	FALSE	FALSE	FALSE	FALSE
205	FBgn0000659	FBtr0345227	fkh	NA	82.7369	50.6987	58.9464	40.7341	3.90088	3.15665	1.67684	1.11986	3.33308	1.1322	0.908928	0.268157	1.69322	1381.17	1066.62	932.476	534.932	670.561	NA	NA	FALSE	FALSE	FALSE	FALSE	FALSE	FALSE	FALSE	FALSE	FALSE	FALSE	FALSE	FALSE
206	FBgn0000662	FBtr0087647	fl(2)d	NA	124.101	64.6855	70.227	58.9628	3.17361	3.26375	4.15713	3.80406	4.37048	2.34409	3.70676	2.77615	2.17005	951.04	1036.53	425.633	1307.89	1059.15	NA	NA	FALSE	FALSE	FALSE	FALSE	FALSE	FALSE	FALSE	FALSE	TRUE	FALSE	TRUE	FALSE
207	FBgn0000667	FBtr0303048	Actn	NA	16.5496	151.988	144.899	175.437	2.46594	4.98356	4.25831	2.67624	4.37915	3.29573	2.31979	2.25046	4.57092	892.162	1308.82	535.693	2332.74	1089.97	NA	NA	FALSE	FALSE	FALSE	TRUE	FALSE	FALSE	FALSE	FALSE	FALSE	FALSE	FALSE	FALSE
208	FBgn0000709	FBtr0077192	fliI	NA	40.1971	25.4034	19.5792	15.462	2.70532	2.19964	3.53935	3.27248	3.45936	2.9196	3.51924	2.3901	2.09589	8485.76	2385.97	519.843	2863.66	1990.73	-0.337328	NA	FALSE	FALSE	FALSE	FALSE	FALSE	FALSE	FALSE	FALSE	FALSE	FALSE	FALSE	FALSE
209	FBgn0000711	FBtr0071446	flw	NA	8.4614	16.4485	16.6848	13.0581	1.68945	3.28121	3.51419	3.31254	3.67989	4.02007	4.17964	2.8311	3.27888	3650.42	1632.77	612.271	1554.85	1230.18	-0.121073	NA	FALSE	TRUE	FALSE	FALSE	FALSE	FALSE	FALSE	FALSE	FALSE	FALSE	FALSE	FALSE
210	FBgn0000715	FBtr0088383	FMRFa	NA	0.0248162	1.77332	0.679855	1.34107	0.486055	-0.598798	-0.680158	-0.575081	-3.06327	-0.383235	-1.34835	0.226455	1.31997	323.828	265.275	326.26	294.752	385.511	NA	NA	FALSE	FALSE	FALSE	FALSE	FALSE	FALSE	FALSE	FALSE	FALSE	FALSE	FALSE	FALSE
211	FBgn0000719	FBtr0333182	fog	developmental paused	5.23311	6.4293	5.87029	3.56482	4.10727	2.66352	3.06435	1.45197	3.03142	2.89903	0.725193	0.831566	3.53239	708.987	1216.55	1077.44	1270.58	1019.09	-0.552391	NA	FALSE	FALSE	FALSE	TRUE	FALSE	FALSE	FALSE	FALSE	FALSE	FALSE	FALSE	TRUE
212	FBgn0000721	FBtr0301399	for	NA	44.3763	26.9121	23.0416	25.1737	4.47809	5.25849	4.62045	3.90184	4.53547	4.68369	3.12229	4.13565	3.9376	3575.19	1050.57	1419.73	611.703	1989.19	NA	NA	FALSE	FALSE	FALSE	TRUE	FALSE	FALSE	FALSE	FALSE	FALSE	FALSE	FALSE	FALSE
213	FBgn0000723	FBtr0082051	FER	developmental paused	1.83003	3.58386	3.05928	2.31103	5.94097	5.90078	4.52229	4.38669	4.67038	3.81819	4.84503	4.09843	3.89214	919.966	978.86	757.236	939.445	1140.51	NA	NA	FALSE	FALSE	FALSE	TRUE	FALSE	TRUE	FALSE	FALSE	FALSE	FALSE	TRUE	FALSE
214	FBgn0000808	FBtr0332308	gd	NA	1.26155	0.128331	0.163998	0.07389	-1.33627	-0.863444	-1.16432	-1.45412	-2.83248	-4.44463	-2.66486	-1.08827	0.154718	34.7543	79.2315	110.95	81.396	155.93	NA	NA	FALSE	FALSE	FALSE	FALSE	FALSE	FALSE	FALSE	FALSE	FALSE	FALSE	FALSE	FALSE
215	FBgn0000810	FBtr0070396	fs(1)K10	NA	59.4948	19.9424	41.6166	20.8672	2.57924	1.44304	1.3403	1.49162	2.17396	1.14391	1.8321	1.25447	1.60076	7355.23	2103.15	523.583	2011.78	1108.15	NA	NA	FALSE	TRUE	FALSE	FALSE	FALSE	FALSE	FALSE	FALSE	FALSE	TRUE	FALSE	FALSE
216	FBgn0000826	FBtr0070234	png	NA	7.88402	0.900996	0.839281	0.39022	-0.838195	-0.548964	-1.33019	-2.35227	-2.17984	-1.15516	-1.34724	-1.34055	0.588487	64.1932	154.451	141.581	138.435	62.8651	NA	NA	FALSE	TRUE	FALSE	FALSE	FALSE	FALSE	FALSE	FALSE	FALSE	FALSE	FALSE	FALSE
217	FBgn0000927	FBtr0070485	fs(1)Ya	NA	4.7451	0.364092	0.121904	0.170593	-2.89972	-1.18318	-0.777905	-1.12463	-3.07293	-1.2431	-5.25263	-1.66182	0.137553	167.638	26.5777	148.348	171.733	44.0672	NA	NA	FALSE	TRUE	TRUE	FALSE	FALSE	FALSE	FALSE	FALSE	FALSE	FALSE	FALSE	FALSE
218	FBgn0000928	FBtr0070484	fs(1)Yb	NA	0.771674	0.98331	0.63389	0.705601	-1.2076	-0.134834	-0.927538	-0.604545	-0.945829	0.488002	-1.29497	-0.306851	1.55199	1549.22	1072.63	486.718	1728.74	868.093	NA	NA	FALSE	TRUE	FALSE	TRUE	FALSE	FALSE	FALSE	FALSE	FALSE	FALSE	FALSE	FALSE
219	FBgn0000964	FBtr0301669	tj	NA	0.0971989	6.6256	7.04769	6.55178	-1.82655	0.986907	0.246109	0.259642	-1.32848	0.169965	1.06704	-0.172032	2.61695	1689.87	463.354	254.846	490.534	476.111	NA	NA	FALSE	FALSE	FALSE	TRUE	FALSE	FALSE	FALSE	FALSE	FALSE	FALSE	FALSE	FALSE
220	FBgn0000996	FBtr0087387	dup	NA	220.802	56.2264	37.1045	41.1602	5.43714	2.05296	2.88628	2.40037	2.69333	2.66631	3.84929	2.15057	0.155895	2250.85	1996.83	1096.67	3160.88	2400.58	NA	NA	FALSE	FALSE	FALSE	FALSE	FALSE	FALSE	FALSE	FALSE	FALSE	FALSE	FALSE	FALSE
221	FBgn0001075	FBtr0077478	ft	NA	20.2777	7.0637	4.10994	2.82899	5.72309	3.97049	4.35042	0.738604	4.27654	0.607798	1.27021	2.43315	3.62815	1290.41	237.695	519.487	49.9475	67.4875	0.151728	NA	FALSE	FALSE	TRUE	TRUE	FALSE	FALSE	FALSE	FALSE	FALSE	FALSE	FALSE	FALSE
222	FBgn0001077	FBtr0081625	ftz	NA	163.575	1.32922	0.378608	0.825165	4.25647	-1.32886	-2.27442	-1.18765	-10.3532	-1.60312	-0.531772	-1.38151	1.39187	30.6655	175.513	234.9	221.989	223.726	NA	NA	FALSE	FALSE	FALSE	TRUE	FALSE	FALSE	TRUE	FALSE	FALSE	FALSE	FALSE	FALSE
223	FBgn0001078	FBtr0304627	ftz-f1	NA	8.75091	72.2223	136.701	12.6413	0.763209	3.93469	3.82108	3.21151	4.17449	3.95547	3.36682	2.41348	2.13506	1594.2	1895.54	661.78	1374.17	1754.68	NA	NA	FALSE	FALSE	TRUE	FALSE	FALSE	FALSE	FALSE	FALSE	FALSE	FALSE	FALSE	FALSE
224	FBgn0001079	FBtr0074602	fu	developmental paused	81.9874	18.0967	8.25389	8.14676	2.62868	3.17333	2.52544	1.52159	1.57731	0.900894	2.60415	1.60999	2.71348	3939.91	1896.04	886.885	1332.24	1468.7	NA	NA	FALSE	FALSE	FALSE	FALSE	FALSE	FALSE	FALSE	FALSE	TRUE	FALSE	FALSE	FALSE
225	FBgn0001083	FBtr0073580	fw	NA	1.08633	8.21443	10.8949	1.95915	3.15202	4.40778	4.45763	1.85693	3.96402	1.99662	2.65323	3.56841	5.50097	4086.28	1830.85	1761.3	1028.55	1491.2	0.166845	NA	FALSE	FALSE	FALSE	FALSE	FALSE	FALSE	FALSE	FALSE	FALSE	FALSE	FALSE	FALSE
226	FBgn0001084	FBtr0331992	fy	NA	25.1175	3.86497	2.7445	1.71019	2.1634	0.772591	2.06821	1.07529	1.68141	1.44563	1.17745	1.20872	1.76515	138.199	128.877	218.872	143.06	151.924	NA	NA	FALSE	TRUE	FALSE	FALSE	FALSE	FALSE	FALSE	FALSE	FALSE	FALSE	FALSE	FALSE
227	FBgn0001085	FBtr0075743	fz	developmental paused	3.74066	2.05021	1.60602	0.943495	6.02849	6.10864	4.92764	4.18477	4.65753	5.26789	5.11136	4.19201	5.26005	2806.92	2234.53	1607.26	2785.35	2026.47	-0.375072	NA	FALSE	FALSE	TRUE	TRUE	FALSE	FALSE	FALSE	FALSE	FALSE	TRUE	TRUE	FALSE
228	FBgn0001086	FBtr0080833	fzy	NA	656.151	44.7257	21.6465	22.7854	3.20803	0.515321	1.43621	1.81717	1.3732	1.64247	2.43576	1.32571	0.02801	67.4641	60.6773	127.334	128.26	138.673	NA	NA	FALSE	FALSE	FALSE	FALSE	FALSE	FALSE	FALSE	TRUE	FALSE	FALSE	FALSE	FALSE
229	FBgn0001087	FBtr0073842	g	housekeeping	13.3403	12.1412	13.6076	11.2598	-0.115179	1.78915	3.28717	2.26939	3.50033	2.10118	2.83553	2.12864	2.41504	1929.88	1122.28	499.362	1339.95	1051.14	-0.0499607	NA	FALSE	TRUE	FALSE	FALSE	FALSE	FALSE	FALSE	FALSE	FALSE	FALSE	FALSE	FALSE
230	FBgn0001089	FBtr0079230	Gal	NA	1.29304	9.89463	4.84021	15.3754	-2.08062	1.42886	0.720906	0.164994	-0.046524	-0.100123	-1.11981	0.693279	0.205166	863.132	325.451	152.088	198.865	225.883	0.400497	NA	TRUE	FALSE	FALSE	FALSE	FALSE	TRUE	FALSE	FALSE	FALSE	TRUE	FALSE	FALSE
231	FBgn0001090	FBtr0074657	bnb	NA	1518.77	243.201	402.918	386.247	3.45685	1.45865	1.89367	1.66868	2.93003	1.94288	2.09288	0.0807519	0.973303	1982.22	1111.25	795.881	1862.86	1025.56	NA	NA	FALSE	FALSE	FALSE	FALSE	FALSE	FALSE	TRUE	FALSE	FALSE	FALSE	FALSE	FALSE
232	FBgn0001091	FBtr0100479	Gapdh1	NA	42.1586	544.711	318.05	474.871	-1.25089	2.966	0.582976	2.43944	-1.25862	2.81247	3.15105	0.717546	1.92566	510.274	428.753	108.991	633.285	472.104	1.22554	NA	FALSE	TRUE	FALSE	FALSE	FALSE	FALSE	FALSE	FALSE	FALSE	FALSE	FALSE	FALSE
233	FBgn0001092	FBtr0074112	Gapdh2	NA	32.1142	1123.56	744.833	1129.39	-0.12084	4.6276	2.36823	3.26769	3.33996	3.65405	4.23726	1.75891	2.04874	580.601	1163.4	502.39	1484.24	1110	0.85208	NA	FALSE	FALSE	TRUE	FALSE	FALSE	FALSE	FALSE	FALSE	FALSE	FALSE	FALSE	FALSE
234	FBgn0001098	FBtr0089497	Gdh	NA	64.8521	208.999	192.055	204.495	1.98825	5.30617	4.53804	2.73586	3.46957	3.38341	3.97079	3.34773	3.63994	1662.89	2337.83	1199.97	2538.69	2441.88	NA	NA	TRUE	FALSE	TRUE	FALSE	FALSE	FALSE	FALSE	FALSE	FALSE	FALSE	FALSE	FALSE
235	FBgn0001099	FBtr0346516	gdl	NA	102.911	5.61482	5.41295	4.59891	2.85123	1.10229	2.62938	2.55954	2.19103	1.12217	2.53973	0.836208	2.96386	350.405	500.964	366.864	669.667	510.317	NA	NA	FALSE	FALSE	FALSE	FALSE	FALSE	FALSE	FALSE	TRUE	FALSE	TRUE	FALSE	FALSE
236	FBgn0001104	FBtr0076934	Galphai	NA	169.45	30.4204	23.1762	18.6339	3.74153	3.85259	4.64483	3.71742	4.36161	1.96511	2.90815	3.74514	2.60178	1539	1112.75	800.512	2177.03	1310	NA	NA	FALSE	FALSE	FALSE	FALSE	FALSE	FALSE	FALSE	FALSE	FALSE	FALSE	FALSE	FALSE
237	FBgn0001105	FBtr0331597	Gbeta13F	housekeeping	300.076	263.493	278.406	202.566	3.76019	4.26677	3.51237	2.84142	3.49789	3.97183	3.38814	2.90414	2.63815	1526.73	921.192	399.811	1174.08	834.195	NA	NA	FALSE	TRUE	FALSE	FALSE	FALSE	FALSE	FALSE	FALSE	TRUE	FALSE	TRUE	FALSE
238	FBgn0001105	FBtr0331597	Gbeta13F	developmental paused	300.076	263.493	278.406	202.566	3.76019	4.26677	3.51237	2.84142	3.49789	3.97183	3.38814	2.90414	2.63815	1526.73	921.192	399.811	1174.08	834.195	NA	NA	FALSE	TRUE	FALSE	FALSE	FALSE	FALSE	FALSE	FALSE	TRUE	FALSE	TRUE	FALSE
239	FBgn0001108	FBtr0075756	DCTN1-p150	NA	33.4472	21.6654	18.328	18.0764	3.32078	1.77215	1.98832	1.69267	2.19524	2.21005	2.34598	1.49678	2.36199	356.947	301.882	183.966	119.627	364.864	NA	NA	FALSE	FALSE	FALSE	FALSE	FALSE	FALSE	FALSE	FALSE	FALSE	FALSE	FALSE	FALSE
240	FBgn0001112	FBtr0081596	Gld	NA	0.30293	5.35133	3.72421	1.11449	-0.0629346	4.13741	4.65554	2.67406	3.89615	2.32412	2.43092	3.8863	3.74518	1725.04	1396.58	1015.47	867.916	994.748	0.0452193	NA	FALSE	FALSE	TRUE	FALSE	FALSE	FALSE	FALSE	FALSE	FALSE	FALSE	FALSE	FALSE
241	FBgn0001114	FBtr0307091	Glt	NA	2.4753	895.886	1370.5	1383.79	-2.73331	2.18215	0.581236	0.0456802	-0.326355	1.56559	0.0995952	0.709436	1.96717	957.173	539.577	140.691	1046.43	586.741	0.5327	NA	FALSE	FALSE	FALSE	TRUE	FALSE	FALSE	FALSE	FALSE	FALSE	FALSE	FALSE	FALSE
242	FBgn0001120	FBtr0075697	gnu	NA	26.2084	1.37604	0.600432	0.960771	-1.7343	-1.72909	-2.51967	-0.251102	-1.36702	1.46805	-0.672656	-0.663107	-0.0792822	278.034	192.061	96.8806	106.061	79.5058	NA	NA	FALSE	FALSE	FALSE	FALSE	FALSE	FALSE	FALSE	FALSE	FALSE	TRUE	FALSE	FALSE
243	FBgn0001122	FBtr0088264	Galphao	NA	10.274	38.978	66.7834	61.2647	1.65236	2.92036	1.29058	2.03283	1.35041	2.29824	2.88171	1.10454	2.00906	1535.73	552.615	619.751	866.374	671.177	NA	NA	FALSE	FALSE	FALSE	FALSE	FALSE	FALSE	FALSE	FALSE	FALSE	FALSE	FALSE	TRUE
244	FBgn0001123	FBtr0072142	Galphas	housekeeping	65.315	60.2988	86.4558	68.8242	2.56685	1.5519	2.26511	1.91061	2.56328	2.01453	2.66546	1.71801	0.810408	2968.01	896.62	225.461	772.645	608.62	NA	NA	FALSE	FALSE	FALSE	FALSE	FALSE	FALSE	FALSE	FALSE	FALSE	FALSE	FALSE	FALSE
245	FBgn0001124	FBtr0087232	Got1	housekeeping	95.5876	80.9876	57.3355	84.4842	-0.186633	3.05261	1.41701	1.77915	2.57845	2.52237	2.90655	1.84004	2.2012	150.874	104.305	65.5369	66.5967	36.9795	NA	NA	FALSE	TRUE	FALSE	FALSE	FALSE	FALSE	FALSE	FALSE	FALSE	FALSE	FALSE	FALSE
246	FBgn0001125	FBtr0077867	Got2	NA	3.48872	52.5031	33.2784	52.6303	-0.0695954	3.67146	1.50771	1.25509	1.9977	2.30425	1.98645	1.33654	2.67074	916.695	865.529	532.487	957.328	883.501	0.357738	NA	FALSE	FALSE	FALSE	FALSE	FALSE	FALSE	FALSE	FALSE	FALSE	FALSE	FALSE	FALSE
247	FBgn0001128	FBtr0079147	Gpdh1	NA	17.0464	70.2064	28.0146	266.31	4.03742	4.84249	4.03213	3.32843	3.0419	4.63084	3.94082	2.9437	3.46657	445.672	970.335	638.094	1260.4	1487.81	NA	NA	FALSE	FALSE	FALSE	FALSE	FALSE	FALSE	FALSE	FALSE	FALSE	FALSE	TRUE	FALSE
248	FBgn0001133	FBtr0071548	grau	NA	48.0308	23.5318	33.3163	24.2387	1.51657	0.650856	2.61925	2.66342	2.05972	0.266333	1.992	1.65682	1.67206	2497.81	634.353	562.584	1212.31	457.005	NA	NA	FALSE	FALSE	FALSE	FALSE	FALSE	FALSE	FALSE	FALSE	FALSE	FALSE	FALSE	FALSE
249	FBgn0001134	FBtr0075139	Grd	NA	0.0078841	1.47615	0.752707	2.52453	-2.03386	-0.348788	-0.737897	-0.810314	-0.375529	-0.615956	-0.860695	-0.809181	3.36431	616.99	560.638	164.911	379.54	609.237	NA	NA	FALSE	FALSE	FALSE	TRUE	FALSE	FALSE	FALSE	FALSE	FALSE	FALSE	FALSE	FALSE
250	FBgn0001137	FBtr0079708	grk	developmental paused	8.64606	11.9017	9.47203	6.37715	1.51102	2.98953	0.564324	1.40578	0.772636	4.20632	1.58459	0.317343	3.03133	1248.29	948.772	411.921	1310.97	408.931	-0.0244262	NA	FALSE	FALSE	FALSE	TRUE	FALSE	FALSE	FALSE	FALSE	FALSE	FALSE	FALSE	FALSE
251	FBgn0001138	FBtr0081808	grn	developmental paused	3.09752	4.15957	4.39619	3.2746	4.67574	4.6412	3.63961	2.57943	3.5674	2.01212	3.52111	2.81921	5.25336	3505.68	3710.34	1885.61	5320.34	3853.88	-0.0385538	NA	FALSE	FALSE	TRUE	TRUE	FALSE	FALSE	FALSE	FALSE	FALSE	FALSE	FALSE	FALSE
252	FBgn0001139	FBtr0084962	gro	NA	208.383	41.8665	44.2713	29.1109	3.71908	1.9967	2.65472	2.02996	2.39573	0.769378	3.0232	1.59539	0.815877	8042.13	3173.27	1729.6	3882.03	3107.82	NA	NA	FALSE	FALSE	FALSE	FALSE	FALSE	FALSE	FALSE	FALSE	FALSE	FALSE	FALSE	FALSE
253	FBgn0001142	FBtr0078114	Gs1	NA	119.59	259.407	337.084	144.479	2.07017	5.55228	4.69329	3.87408	4.43109	3.35727	4.91607	3.38006	3.77069	5132.18	2237.04	1120.18	2179.81	1794.74	0.149271	NA	FALSE	FALSE	FALSE	FALSE	FALSE	FALSE	FALSE	FALSE	FALSE	FALSE	FALSE	FALSE
254	FBgn0001145	FBtr0073496	Gs2	NA	5.79716	107.716	57.6101	266.593	-1.83665	3.26744	0.60871	1.88419	0.861187	1.94055	1.28937	1.37643	2.58697	214.659	269.788	149.595	517.05	409.548	NA	NA	FALSE	FALSE	FALSE	FALSE	FALSE	FALSE	FALSE	FALSE	FALSE	FALSE	FALSE	FALSE
255	FBgn0001147	FBtr0072461	gsb-n	NA	1.48472	0.517687	0.974479	0.465159	-0.639995	1.0161	1.89152	0.427165	1.01002	-1.03281	0.74106	0.0561758	2.56192	2637.64	1705.98	1134.96	947.462	1036.04	-0.701719	NA	FALSE	FALSE	FALSE	FALSE	FALSE	FALSE	FALSE	FALSE	FALSE	FALSE	FALSE	FALSE
256	FBgn0001148	FBtr0072444	gsb	developmental paused	53.4517	1.54583	1.24038	1.0335	5.60435	1.72781	1.8955	0.113362	1.50469	0.24453	0.595206	1.17905	3.07096	451.805	363.061	223.502	218.906	266.56	NA	NA	FALSE	FALSE	FALSE	TRUE	FALSE	FALSE	FALSE	FALSE	FALSE	FALSE	FALSE	FALSE
257	FBgn0001149	FBtr0082607	GstD1	NA	24.8756	265.115	162.296	202.272	1.74851	5.4165	4.54874	4.00833	4.79569	5.04745	3.96545	4.25894	2.44669	1796.59	2018.4	1338.88	2552.26	2085.33	0.756538	NA	FALSE	FALSE	FALSE	FALSE	FALSE	FALSE	TRUE	FALSE	FALSE	FALSE	FALSE	FALSE
258	FBgn0001150	FBtr0070460	gt	developmental paused	107.659	3.75035	5.05203	5.38454	5.17603	1.15866	0.974202	-0.00765204	0.580951	0.947408	0.904548	-0.201061	2.92133	721.662	414.712	401.057	410.68	448.992	NA	NA	FALSE	FALSE	TRUE	TRUE	FALSE	FALSE	TRUE	FALSE	FALSE	FALSE	FALSE	FALSE
259	FBgn0001168	FBtr0100153	h	housekeeping	57.5537	53.7217	36.7525	109.947	5.57857	6.07574	4.7545	3.87141	5.24998	4.9947	3.20738	3.79212	0.721458	7507.33	4837.63	2737.95	7019.17	3788.85	NA	NA	FALSE	FALSE	FALSE	TRUE	FALSE	FALSE	FALSE	FALSE	FALSE	FALSE	FALSE	FALSE
260	FBgn0001169	FBtr0083914	H	NA	64.2174	28.591	21.9577	18.0834	3.013	2.16353	2.54951	2.8176	3.09322	2.73903	3.19142	1.19763	1.54317	5519.38	2114.68	669.26	2547.32	2263.45	NA	NA	FALSE	FALSE	FALSE	FALSE	FALSE	FALSE	FALSE	FALSE	FALSE	TRUE	FALSE	FALSE
261	FBgn0001170	FBtr0079227	H2.0	NA	0.505375	3.66524	5.06428	4.80759	-1.55529	1.54019	-0.263242	-1.30141	-0.768083	0.683576	-3.91814	-1.43184	2.98524	473.067	79.2315	384.851	474.81	214.173	-0.366114	NA	FALSE	FALSE	FALSE	TRUE	FALSE	FALSE	FALSE	FALSE	FALSE	FALSE	FALSE	FALSE
262	FBgn0001174	FBtr0114554	halo	NA	1133.99	3.43904	0.348773	0.768435	4.59007	-1.16115	-0.812574	-1.8075	-2.12731	-0.576064	-1.90369	-1.49753	-0.12929	34.3454	249.73	149.417	224.764	292.754	NA	NA	FALSE	FALSE	FALSE	FALSE	FALSE	FALSE	FALSE	FALSE	FALSE	FALSE	FALSE	FALSE
263	FBgn0001179	FBtr0114599	hay	NA	40.2589	6.17367	4.48954	4.78977	2.00953	0.353823	1.82198	1.41096	1.52717	1.16676	1.8961	1.27015	2.03411	298.069	240.202	132.498	430.104	256.391	NA	NA	FALSE	FALSE	FALSE	FALSE	FALSE	FALSE	FALSE	FALSE	FALSE	FALSE	FALSE	FALSE
264	FBgn0001180	FBtr0081950	hb	developmental paused	72.2182	5.64192	3.80039	3.55802	4.56245	0.877223	-0.0681736	1.49045	-1.53159	0.992877	2.57352	0.835534	2.00629	289.891	483.914	254.668	459.702	514.939	NA	NA	FALSE	FALSE	FALSE	TRUE	FALSE	FALSE	FALSE	FALSE	FALSE	FALSE	FALSE	FALSE
265	FBgn0001185	FBtr0335138	her	NA	49.7407	18.1612	17.7125	15.7768	-0.0718083	0.542456	0.532543	1.17441	0.31807	0.888606	0.985839	0.379271	1.64318	564.654	422.234	427.236	463.402	377.499	NA	NA	FALSE	TRUE	FALSE	FALSE	FALSE	FALSE	FALSE	FALSE	FALSE	FALSE	FALSE	FALSE
266	FBgn0001186	FBtr0071361	Hex-A	developmental paused	13.5235	91.3734	124.12	251.799	2.49109	4.87992	4.01262	3.19362	4.24002	3.03236	3.6235	2.88479	3.83501	1195.96	717.597	641.3	1137.69	1323.25	0.0165428	NA	FALSE	FALSE	TRUE	FALSE	FALSE	FALSE	FALSE	FALSE	FALSE	FALSE	FALSE	FALSE
267	FBgn0001187	FBtr0087399	Hex-C	0 tissues	0	30.7143	0	34.6719	-0.500832	0.41708	-1.17677	-2.12812	-3.98146	-0.442268	-1.0599	-1.24609	1.14276	263.315	199.583	196.254	258.371	246.53	NA	NA	FALSE	FALSE	FALSE	FALSE	FALSE	FALSE	FALSE	FALSE	FALSE	FALSE	FALSE	FALSE
268	FBgn0001189	FBtr0333115	hfw	housekeeping	24.4127	23.8667	29.9247	20.9007	2.13972	1.46126	1.49353	0.253607	1.09295	0.63232	1.07764	0.0297929	1.4108	511.092	781.784	361.878	494.234	450.225	-0.232471	NA	FALSE	TRUE	FALSE	FALSE	FALSE	FALSE	FALSE	FALSE	FALSE	FALSE	FALSE	FALSE
269	FBgn0001197	FBtr0334311	His2Av	NA	1492.27	190.077	188.875	104.654	5.20548	3.23614	2.45568	2.57598	2.65468	1.88038	3.72147	2.2233	3.46701	1249.11	1464.78	825.8	1379.11	811.083	NA	NA	FALSE	TRUE	FALSE	FALSE	FALSE	FALSE	FALSE	FALSE	FALSE	TRUE	FALSE	FALSE
270	FBgn0001202	FBtr0081180	hook	NA	76.9645	38.5101	29.9337	23.3856	3.22683	2.29223	2.33849	1.73338	2.66765	2.073	1.36662	1.79599	2.46411	225.698	187.548	75.5099	79.5461	77.3487	NA	NA	FALSE	TRUE	FALSE	FALSE	FALSE	FALSE	FALSE	FALSE	FALSE	FALSE	FALSE	FALSE
271	FBgn0001206	FBtr0071511	Hmr	NA	86.9703	19.6164	15.198	15.034	2.39308	0.516588	0.0792178	0.644876	0.584402	1.33878	1.14109	0.336059	2.3931	72.7795	214.126	76.0441	116.853	170.414	NA	NA	FALSE	TRUE	FALSE	FALSE	FALSE	FALSE	FALSE	FALSE	FALSE	FALSE	FALSE	FALSE
272	FBgn0001208	FBtr0076811	Hn	1-2 tissues	0.249043	34.2788	37.7076	38.8611	-1.98342	2.38834	1.52287	0.333514	0.607577	4.41955	0.0256244	0.52484	2.28973	1838.3	664.441	669.794	779.12	539.592	0.149267	1	FALSE	FALSE	FALSE	TRUE	FALSE	FALSE	FALSE	FALSE	FALSE	FALSE	TRUE	FALSE
273	FBgn0001215	FBtr0085298	Hrb98DE	NA	653.053	136.619	220.298	152.952	4.82453	4.53933	4.36293	4.10831	5.04035	4.82288	4.77779	3.1318	2.42245	7122.99	2239.04	870.857	3713.38	2396.89	NA	NA	FALSE	FALSE	FALSE	TRUE	FALSE	FALSE	FALSE	FALSE	TRUE	FALSE	FALSE	FALSE
274	FBgn0001216	FBtr0075761	Hsc70-1	NA	0.205286	6.15563	3.90865	11.2893	0.160532	-0.069087	-0.477133	-0.0482045	0.992625	-0.024436	-0.624321	-0.473513	0.417904	231.831	63.6861	241.489	152.926	169.181	0.218372	NA	FALSE	FALSE	FALSE	TRUE	FALSE	FALSE	FALSE	FALSE	FALSE	FALSE	FALSE	FALSE
275	FBgn0001217	FBtr0082707	Hsc70-2	NA	0.0702405	1.85641	2.06298	1.74868	-1.32406	-2.01526	-1.01797	-2.16835	0.336379	0.451898	-1.46271	-0.784075	0.346513	115.711	43.126	181.473	111.303	72.11	NA	NA	FALSE	FALSE	TRUE	FALSE	FALSE	FALSE	FALSE	FALSE	FALSE	FALSE	FALSE	FALSE
276	FBgn0001218	FBtr0073608	Hsc70-3	NA	162.249	264.076	315.039	233.563	4.26157	4.55605	4.55395	3.81134	4.38666	4.73805	3.85348	3.10369	4.92402	1027.5	427.75	458.402	386.323	374.109	NA	NA	FALSE	FALSE	TRUE	TRUE	FALSE	FALSE	FALSE	FALSE	FALSE	FALSE	FALSE	FALSE
277	FBgn0001220	FBtr0339969	Hsc70-5	NA	52.4997	278.861	186.679	188.293	3.78898	3.84421	3.95774	3.58029	3.58673	2.46504	3.60117	2.52295	2.0203	3509.77	1396.08	560.091	1423.5	1419.7	0.0359638	NA	FALSE	FALSE	FALSE	FALSE	FALSE	FALSE	FALSE	FALSE	FALSE	FALSE	FALSE	FALSE
278	FBgn0001222	FBtr0086782	Hsf	NA	54.1002	29.0071	31.0719	19.5444	4.29305	4.40916	4.60066	3.57883	4.59957	3.75471	3.82827	3.25098	2.81433	3393.24	708.57	469.265	898.439	666.247	NA	NA	FALSE	FALSE	FALSE	FALSE	FALSE	FALSE	TRUE	FALSE	FALSE	FALSE	FALSE	FALSE
279	FBgn0001223	FBtr0100559	Hsp22	housekeeping	29.4576	13.2421	1.15905	1.70876	3.52391	2.09383	3.67767	2.25378	3.51562	2.99533	3.41844	1.40637	2.60911	1207.81	463.354	582.352	631.127	641.286	NA	NA	FALSE	FALSE	TRUE	TRUE	FALSE	FALSE	TRUE	FALSE	TRUE	FALSE	FALSE	FALSE
280	FBgn0001223	FBtr0100559	Hsp22	developmental paused	29.4576	13.2421	1.15905	1.70876	3.52391	2.09383	3.67767	2.25378	3.51562	2.99533	3.41844	1.40637	2.60911	1207.81	463.354	582.352	631.127	641.286	NA	NA	FALSE	FALSE	TRUE	TRUE	FALSE	FALSE	TRUE	FALSE	TRUE	FALSE	FALSE	FALSE
281	FBgn0001224	FBtr0309504	Hsp23	housekeeping	92.1083	93.3029	23.744	16.7049	3.56026	2.10197	2.42359	2.20299	3.84571	1.1955	3.60358	1.08459	2.43259	772.362	527.541	752.071	821.36	747.91	NA	NA	FALSE	FALSE	FALSE	TRUE	FALSE	FALSE	TRUE	FALSE	FALSE	FALSE	FALSE	FALSE
282	FBgn0001224	FBtr0309504	Hsp23	developmental paused	92.1083	93.3029	23.744	16.7049	3.56026	2.10197	2.42359	2.20299	3.84571	1.1955	3.60358	1.08459	2.43259	772.362	527.541	752.071	821.36	747.91	NA	NA	FALSE	FALSE	FALSE	TRUE	FALSE	FALSE	TRUE	FALSE	FALSE	FALSE	FALSE	FALSE
283	FBgn0001225	FBtr0346539	Hsp26	housekeeping	78.0521	72.7415	20.2182	25.0777	2.58261	4.7389	5.21574	4.25466	5.25023	4.23547	4.8337	3.45903	2.61963	205.255	1011.46	1498.62	1117.04	1218.47	NA	NA	FALSE	FALSE	FALSE	FALSE	FALSE	FALSE	TRUE	FALSE	FALSE	FALSE	FALSE	FALSE
284	FBgn0001225	FBtr0346539	Hsp26	developmental paused	78.0521	72.7415	20.2182	25.0777	2.58261	4.7389	5.21574	4.25466	5.25023	4.23547	4.8337	3.45903	2.61963	205.255	1011.46	1498.62	1117.04	1218.47	NA	NA	FALSE	FALSE	FALSE	FALSE	FALSE	FALSE	TRUE	FALSE	FALSE	FALSE	FALSE	FALSE
285	FBgn0001226	FBtr0076454	Hsp27	NA	121.343	20.4327	21.8197	12.0004	2.75218	3.5184	3.79948	2.97375	4.01478	2.632	3.94893	2.07926	3.11673	309.517	624.324	732.838	769.87	1003.99	NA	NA	FALSE	FALSE	FALSE	FALSE	FALSE	FALSE	TRUE	FALSE	FALSE	FALSE	FALSE	FALSE
286	FBgn0001227	FBtr0076495	Hsp67Ba	NA	1.60459	0.810164	1.5196	0.398931	-0.478314	-0.430623	-0.0404274	-0.417413	-0.537754	-2.32761	-0.0769102	-1.16749	1.34894	94.8587	236.19	366.686	238.947	330.658	NA	NA	FALSE	FALSE	FALSE	FALSE	FALSE	FALSE	FALSE	FALSE	FALSE	TRUE	FALSE	FALSE
287	FBgn0001228	FBtr0100655	CG4456	NA	0.840587	7.09674	8.3576	8.14766	-1.59625	0.964105	0.187795	-0.0430251	2.28015	2.06484	0.550197	0.485079	2.5778	444.854	169.997	347.63	503.792	251.152	NA	NA	FALSE	FALSE	TRUE	TRUE	FALSE	FALSE	FALSE	FALSE	FALSE	FALSE	FALSE	FALSE
288	FBgn0001229	FBtr0076497	Hsp67Bc	NA	4.0361	111.211	108.597	89.2375	0.298291	3.67412	4.07147	3.74521	4.29424	3.21394	5.21079	1.20942	3.30368	614.128	474.888	382.892	415.305	842.207	0.216803	NA	FALSE	FALSE	FALSE	FALSE	FALSE	FALSE	TRUE	FALSE	FALSE	FALSE	FALSE	FALSE
289	FBgn0001230	FBtr0084589	Hsp68	developmental paused	6.36182	34.3503	8.5352	13.1357	4.77345	3.93619	4.36785	3.55254	4.32908	4.25103	4.5708	1.92487	2.83545	978.435	716.594	926.243	1495.03	1090.59	NA	NA	FALSE	FALSE	FALSE	FALSE	FALSE	FALSE	TRUE	FALSE	FALSE	FALSE	FALSE	FALSE
290	FBgn0001233	FBtr0073040	Hsp83	NA	241.168	389.675	275.306	238.367	4.05562	4.53499	3.78883	3.92933	4.53088	4.35764	4.55703	2.57951	2.13372	1499.75	1170.92	624.025	881.173	848.987	NA	NA	FALSE	FALSE	FALSE	FALSE	FALSE	FALSE	TRUE	FALSE	FALSE	TRUE	FALSE	FALSE
291	FBgn0001235	FBtr0082255	hth	developmental paused	10.7509	7.15031	9.93989	7.93956	5.42486	5.70385	5.26663	4.57699	4.97407	5.37155	4.78375	3.6553	4.28309	4600.65	3609.04	2114.63	4405.87	3430.77	NA	NA	FALSE	FALSE	FALSE	FALSE	FALSE	FALSE	FALSE	FALSE	FALSE	FALSE	FALSE	FALSE
292	FBgn0001247	FBtr0273273	Ide	NA	27.6837	52.6261	40.2944	40.155	1.75735	1.2437	2.0879	1.79322	2.23658	1.30617	2.29918	1.29795	1.79667	733.11	332.471	314.862	387.556	401.843	-0.372655	NA	FALSE	FALSE	FALSE	FALSE	FALSE	FALSE	FALSE	FALSE	FALSE	FALSE	FALSE	FALSE
293	FBgn0001248	FBtr0076667	Idh	NA	8.59651	129.537	87.8226	156.977	1.30448	5.83878	5.29868	4.82278	5.46514	5.46498	5.62689	4.45575	3.6291	2015.34	1595.66	602.12	1618.36	1306.92	NA	NA	FALSE	FALSE	TRUE	TRUE	FALSE	FALSE	FALSE	FALSE	FALSE	FALSE	TRUE	FALSE
294	FBgn0001250	FBtr0074357	if	NA	3.58252	33.6666	24.178	32.3093	5.16187	4.84492	4.27208	3.54763	3.94028	4.35915	2.61479	3.46073	3.83089	2557.91	1098.71	337.123	1365.85	1040.66	-0.0360662	NA	FALSE	FALSE	FALSE	FALSE	FALSE	FALSE	FALSE	FALSE	FALSE	TRUE	FALSE	FALSE
295	FBgn0001253	FBtr0076607	ImpE1	developmental paused	0.426743	5.15959	8.36978	2.56117	2.83512	4.07933	4.3645	2.0736	3.99052	0.201123	1.53797	2.11354	3.70315	554.841	809.365	745.126	444.595	656.077	0.503614	NA	FALSE	FALSE	FALSE	TRUE	FALSE	TRUE	FALSE	FALSE	FALSE	FALSE	FALSE	FALSE
296	FBgn0001254	FBtr0073141	ImpE2	NA	53.4615	16.0487	29.0928	3.24801	1.66573	1.17807	3.28195	0.296888	2.3103	-0.478447	-2.92252	-0.198657	2.22311	357.356	541.081	509.157	402.663	326.344	NA	NA	FALSE	FALSE	FALSE	FALSE	FALSE	FALSE	FALSE	FALSE	FALSE	FALSE	FALSE	FALSE
297	FBgn0001255	FBtr0310412	ImpE3	NA	0	0	0	0	-0.38563	-0.931342	0.320019	-1.41106	0.203777	-1.29625	-0.755061	-1.65163	0.219238	136.973	500.964	245.585	378.923	203.387	-0.348718	NA	FALSE	FALSE	FALSE	TRUE	FALSE	FALSE	FALSE	FALSE	FALSE	FALSE	FALSE	FALSE
298	FBgn0001256	FBtr0075842	ImpL1	NA	3.38552	33.484	42.934	15.0103	-0.679074	2.59773	2.81204	-0.805176	2.80451	-1.58706	-1.60369	-0.727117	1.81527	412.553	550.609	382.536	336.375	491.827	NA	NA	FALSE	FALSE	FALSE	TRUE	FALSE	FALSE	FALSE	FALSE	FALSE	FALSE	FALSE	FALSE
299	FBgn0001257	FBtr0333569	ImpL2	NA	42.8526	23.8557	28.2723	22.5402	5.07344	4.27444	3.19271	2.74014	3.42692	2.63384	2.36194	1.86656	2.9774	417.46	839.453	547.09	1495.03	1452.06	NA	NA	FALSE	FALSE	TRUE	TRUE	FALSE	FALSE	FALSE	FALSE	FALSE	TRUE	FALSE	FALSE
300	FBgn0001258	FBtr0077008	Ldh	developmental paused	8.70526	162.138	157.899	269.798	4.11542	4.26832	3.65833	3.22674	3.81193	4.20345	3.99933	2.36725	2.37271	686.09	655.916	437.387	1347.35	870.558	0.399538	NA	FALSE	FALSE	TRUE	FALSE	FALSE	FALSE	FALSE	FALSE	FALSE	FALSE	FALSE	FALSE
301	FBgn0001259	FBtr0078183	in	NA	2.81348	0.512197	0.304357	0.648081	1.41397	1.6648	2.39496	0.334058	1.94667	-1.55397	-1.26139	1.34664	2.84842	1576.21	871.045	909.68	349.324	526.033	-0.165473	NA	FALSE	FALSE	FALSE	TRUE	FALSE	FALSE	FALSE	FALSE	FALSE	FALSE	FALSE	FALSE
302	FBgn0001263	FBtr0071909	inaD	NA	1.15477	1.43435	0.985387	0.994851	0.100804	-0.373202	-1.07474	-1.10579	0.867278	-0.825244	-2.73368	-1.06746	0.613344	0	110.322	196.789	140.901	0	NA	NA	FALSE	TRUE	FALSE	TRUE	FALSE	FALSE	FALSE	FALSE	FALSE	FALSE	FALSE	FALSE
303	FBgn0001269	FBtr0345673	inv	developmental paused	0.988098	1.0194	0.964295	0.755212	3.73216	2.73379	2.69648	1.66519	2.16671	0.564062	2.11581	1.11322	3.39552	2064.4	3096.55	1516.61	3007.95	2660.98	-0.210385	NA	TRUE	FALSE	TRUE	TRUE	FALSE	FALSE	FALSE	FALSE	FALSE	FALSE	FALSE	FALSE
304	FBgn0001276	FBtr0088154	ix	NA	136.249	37.4954	39.4168	28.6298	1.65956	0.539148	1.03964	1.03275	0.927108	-0.503473	1.07357	-0.362788	1.19863	116.529	24.5718	30.0971	34.2233	67.1794	NA	NA	FALSE	FALSE	FALSE	FALSE	FALSE	FALSE	FALSE	FALSE	FALSE	FALSE	FALSE	FALSE
305	FBgn0001280	FBtr0085595	janA	NA	363.283	36.5305	76.0558	41.9839	2.15414	-0.492059	0.416861	0.150517	-1.50598	0.808228	1.42201	-0.152355	1.92929	369.622	93.2725	209.789	95.5786	97.6874	NA	NA	FALSE	TRUE	FALSE	FALSE	FALSE	FALSE	FALSE	FALSE	FALSE	FALSE	FALSE	FALSE
306	FBgn0001281	FBtr0085598	janB	NA	2.54144	0.10865	0	0.0648391	0.750726	-1.15896	-1.505	-0.125117	-12.227	-0.171425	-12.227	0.528808	-0.758254	31.8921	0	147.636	72.4548	137.748	NA	NA	FALSE	FALSE	TRUE	FALSE	FALSE	FALSE	FALSE	FALSE	FALSE	FALSE	FALSE	FALSE
307	FBgn0001285	FBtr0088704	Jon44E	0 tissues	0.225147	38.1285	3.43219	40.9589	-2.42856	-0.646821	-0.983383	-2.46272	-1.51301	-4.06077	-3.52898	-0.725948	0.658051	74.415	122.859	136.595	194.549	63.4814	0.450716	NA	FALSE	FALSE	FALSE	FALSE	FALSE	FALSE	FALSE	FALSE	FALSE	TRUE	TRUE	FALSE
308	FBgn0001291	FBtr0088411	Jra	NA	24.9986	79.3215	84.3239	105.108	2.7921	2.22919	3.62627	3.25181	4.13215	2.68507	3.80047	2.21233	0.920023	1142.39	717.095	555.104	927.729	807.385	-0.336785	NA	FALSE	TRUE	FALSE	TRUE	FALSE	FALSE	FALSE	FALSE	FALSE	FALSE	FALSE	FALSE
309	FBgn0001296	FBtr0302563	kar	NA	7.86397	15.6977	19.8148	7.47274	2.24464	2.76529	-0.199525	0.307787	-0.319602	-0.152132	-0.109736	-0.0261935	2.28179	684.454	227.665	185.747	231.855	195.067	0.103738	NA	TRUE	FALSE	FALSE	TRUE	FALSE	FALSE	FALSE	FALSE	FALSE	FALSE	FALSE	FALSE
310	FBgn0001297	FBtr0099990	kay	5-6 tissues	1.61254	12.5451	13.522	13.3487	4.74348	6.10572	5.15459	4.55926	4.76527	5.85044	4.96176	4.25466	3.88186	1153.02	983.373	559.557	1193.81	755.922	-0.00207969	7	FALSE	FALSE	FALSE	FALSE	FALSE	FALSE	FALSE	FALSE	FALSE	FALSE	FALSE	FALSE
311	FBgn0001297	FBtr0099990	kay	developmental paused	1.61254	12.5451	13.522	13.3487	4.74348	6.10572	5.15459	4.55926	4.76527	5.85044	4.96176	4.25466	3.88186	1153.02	983.373	559.557	1193.81	755.922	-0.00207969	7	FALSE	FALSE	FALSE	FALSE	FALSE	FALSE	FALSE	FALSE	FALSE	FALSE	FALSE	FALSE
312	FBgn0001301	FBtr0081042	kel	NA	101.055	39.3623	22.2488	67.3456	4.07397	3.35902	3.56123	3.11467	2.86305	1.54224	2.93934	2.07138	1.94993	2481.04	1782.71	912.174	3506.19	1958.99	NA	NA	FALSE	FALSE	FALSE	FALSE	FALSE	FALSE	FALSE	TRUE	FALSE	TRUE	FALSE	FALSE
313	FBgn0001308	FBtr0087184	Khc	NA	38.1529	69.6811	64.1123	55.098	1.36057	3.02544	3.24712	2.89643	3.7335	1.71417	2.62784	2.0506	2.72372	2652.77	1466.28	372.385	2024.11	1341.12	-0.406101	NA	FALSE	FALSE	TRUE	FALSE	FALSE	FALSE	FALSE	TRUE	FALSE	FALSE	FALSE	FALSE
314	FBgn0001311	FBtr0078798	kkv	5-6 tissues	1.51885	25.4118	27.756	16.5907	4.36421	4.13967	4.9426	1.74082	3.20885	0.256662	1.73729	3.50579	3.78057	150.057	161.973	359.206	132.577	227.116	0.240643	10	FALSE	FALSE	FALSE	TRUE	FALSE	FALSE	FALSE	FALSE	FALSE	FALSE	FALSE	FALSE
315	FBgn0001311	FBtr0078798	kkv	developmental paused	1.51885	25.4118	27.756	16.5907	4.36421	4.13967	4.9426	1.74082	3.20885	0.256662	1.73729	3.50579	3.78057	150.057	161.973	359.206	132.577	227.116	0.240643	10	FALSE	FALSE	FALSE	TRUE	FALSE	FALSE	FALSE	FALSE	FALSE	FALSE	FALSE	FALSE
316	FBgn0001316	FBtr0343526	klar	NA	6.27497	12.0928	11.4271	9.46402	5.83468	5.84916	5.15345	4.28498	5.11635	4.44857	4.50987	4.17068	4.00693	669.326	434.269	762.757	721.156	869.942	NA	NA	FALSE	FALSE	FALSE	FALSE	FALSE	FALSE	FALSE	FALSE	FALSE	FALSE	FALSE	FALSE
317	FBgn0001319	FBtr0087465	kn	developmental paused	1.33555	3.89292	4.84251	3.04305	3.71664	1.22444	0.267086	1.4715	0.0650552	0.494352	2.90775	-0.025943	3.37624	1111.32	794.321	392.509	810.877	566.402	-0.185592	NA	FALSE	FALSE	FALSE	TRUE	FALSE	FALSE	FALSE	FALSE	FALSE	FALSE	FALSE	FALSE
318	FBgn0001320	FBtr0078283	kni	developmental paused	78.435	11.5016	14.7785	13.8878	4.50366	3.92727	4.01876	1.40841	3.50905	1.64482	0.983942	2.2491	3.72626	1444.96	1245.64	1000.51	498.55	940.203	NA	NA	FALSE	FALSE	TRUE	TRUE	FALSE	FALSE	FALSE	FALSE	FALSE	FALSE	FALSE	FALSE
319	FBgn0001321	FBtr0082194	knk	5-6 tissues	0.284417	13.5465	20.5108	7.7237	1.47893	3.69307	5.01869	2.08827	4.83404	2.98595	2.3893	4.02133	3.93107	1547.59	980.364	1042.53	567.614	1238.5	0.0714724	9	TRUE	FALSE	TRUE	TRUE	FALSE	FALSE	FALSE	FALSE	FALSE	FALSE	FALSE	FALSE
320	FBgn0001323	FBtr0346815	knrl	NA	5.74731	2.39222	2.51164	2.48717	3.41197	3.49642	3.44518	0.37201	1.71361	-0.372911	0.761443	1.69424	1.19707	2347.75	1195.49	816.361	710.982	763.318	-0.187752	NA	FALSE	FALSE	FALSE	FALSE	FALSE	FALSE	FALSE	FALSE	FALSE	FALSE	FALSE	FALSE
321	FBgn0001324	FBtr0074884	kto	NA	38.8233	12.7932	11.6274	8.57246	2.43516	1.44699	0.390993	-0.203983	0.102505	0.00769696	0.318272	-0.406543	2.38884	237.556	771.253	343	476.66	540.208	NA	NA	FALSE	FALSE	FALSE	FALSE	FALSE	FALSE	FALSE	FALSE	FALSE	FALSE	FALSE	FALSE
322	FBgn0001325	FBtr0072449	Kr	developmental paused	98.3566	0	0	0	5.37494	3.76539	2.49535	3.22371	2.64863	3.38435	4.52921	1.94834	4.621	1749.98	1388.06	526.254	1733.98	1404.6	NA	NA	FALSE	FALSE	TRUE	TRUE	FALSE	FALSE	FALSE	FALSE	FALSE	FALSE	FALSE	FALSE
323	FBgn0001330	FBtr0070419	kz	NA	27.6345	14.7862	11.9166	21.8343	0.852166	0.238478	1.29706	0.690745	0.701322	0.499396	-0.284875	0.865904	0.984963	6632.75	2144.27	541.748	2218.35	1196.29	NA	NA	FALSE	TRUE	FALSE	FALSE	FALSE	FALSE	FALSE	FALSE	FALSE	FALSE	FALSE	FALSE
324	FBgn0001341	FBtr0070119	Mybbp1A	NA	137.354	31.3376	17.3202	22.0703	1.5983	0.633087	0.661057	0.386717	0.648083	1.66216	0.554059	1.45103	1.0124	499.644	434.77	184.857	225.381	375.033	NA	NA	FALSE	FALSE	FALSE	FALSE	FALSE	FALSE	FALSE	FALSE	FALSE	FALSE	FALSE	FALSE
325	FBgn0001404	FBtr0070440	egh	developmental paused	22.6221	25.079	30.3247	25.9021	4.24757	3.15214	2.93915	3.05611	2.35931	1.18805	3.77085	2.28396	2.97871	1310.03	346.011	450.744	721.156	516.48	-0.289399	NA	FALSE	FALSE	FALSE	FALSE	FALSE	FALSE	FALSE	FALSE	FALSE	FALSE	FALSE	FALSE
326	FBgn0001491	FBtr0073460	l(1)10Bb	NA	284.993	57.8523	100.23	66.5544	0.92534	0.269599	0.610783	0.564686	1.89842	0.564805	1.76561	0.918516	1.86972	1756.93	1765.66	440.237	1345.19	1011.7	NA	NA	FALSE	TRUE	FALSE	FALSE	FALSE	FALSE	FALSE	FALSE	FALSE	FALSE	FALSE	FALSE
327	FBgn0001565	FBtr0077221	Hlc	NA	244.867	107.511	61.7767	73.7147	2.87053	2.748	2.88515	1.75893	3.02002	0.897668	1.96957	1.05571	2.17729	334.05	87.2549	116.649	110.07	194.142	NA	NA	FALSE	TRUE	FALSE	FALSE	FALSE	FALSE	FALSE	FALSE	FALSE	FALSE	FALSE	FALSE
328	FBgn0001612	FBtr0073841	Grip91	NA	11.4981	4.48898	2.96008	2.83571	1.75755	0.946027	2.67419	1.95038	2.91747	0.76062	2.0137	0.902587	1.5331	154.145	113.331	142.115	108.836	48.6896	NA	NA	FALSE	FALSE	FALSE	FALSE	FALSE	FALSE	FALSE	FALSE	FALSE	FALSE	TRUE	FALSE
329	FBgn0001624	FBtr0302114	dlg1	housekeeping	24.4625	22.1556	27.967	27.1424	4.72279	3.8483	3.02839	2.14072	3.26231	2.87938	2.12648	2.19113	3.86823	351.631	623.321	259.832	972.435	815.397	NA	NA	FALSE	FALSE	TRUE	TRUE	FALSE	FALSE	FALSE	FALSE	FALSE	FALSE	FALSE	FALSE
330	FBgn0001941	FBtr0079179	ifc	housekeeping	76.6394	74.7687	84.1984	65.8342	3.97373	3.6206	1.70584	2.48568	3.1156	1.832	2.18404	1.93827	2.81098	745.377	1690.94	759.729	1632.24	1341.43	0.0638375	NA	FALSE	TRUE	FALSE	FALSE	FALSE	FALSE	FALSE	FALSE	FALSE	TRUE	FALSE	FALSE
331	FBgn0001942	FBtr0079175	eIF4A	NA	1471.57	928.327	932.061	974.742	4.33383	3.42291	3.48072	2.79181	3.52002	3.38033	3.76427	2.70145	1.42506	332.823	560.638	345.315	283.344	313.709	NA	NA	FALSE	TRUE	FALSE	FALSE	FALSE	FALSE	FALSE	FALSE	FALSE	TRUE	FALSE	FALSE
332	FBgn0001961	FBtr0080569	Arpc1	NA	135.835	106.046	101.187	89.4341	3.87686	1.363	1.81269	1.41638	2.54325	1.08026	1.24508	1.02041	2.20466	3820.11	1265.7	783.771	1550.22	1333.73	-0.253414	NA	FALSE	TRUE	FALSE	FALSE	FALSE	FALSE	FALSE	FALSE	FALSE	TRUE	FALSE	FALSE
333	FBgn0001965	FBtr0080541	Sos	NA	53.3345	20.4096	23.8541	19.7431	3.08975	1.51835	3.45522	3.83617	3.76801	0.421062	3.38115	2.69587	2.35421	836.555	1095.7	719.481	1116.42	1042.51	NA	NA	FALSE	FALSE	FALSE	FALSE	FALSE	FALSE	FALSE	FALSE	FALSE	FALSE	FALSE	FALSE
334	FBgn0001967	FBtr0290243	NimC3	NA	0.439275	0.21439	0.447368	0	-3.23737	-0.963355	-0.146494	-1.75477	-2.79715	-0.896656	-4.06051	-1.9511	-0.161644	152.51	138.404	149.773	58.5804	131.893	NA	NA	FALSE	FALSE	FALSE	FALSE	FALSE	FALSE	FALSE	FALSE	FALSE	FALSE	FALSE	FALSE
335	FBgn0001970	FBtr0080629	Pgant35A	NA	20.8319	6.00815	7.57248	5.23075	2.54074	1.58652	2.75689	0.951243	1.16322	0.071342	0.241616	0.202625	1.79446	45.7938	424.24	171.856	200.715	313.093	NA	NA	FALSE	FALSE	FALSE	FALSE	FALSE	FALSE	FALSE	FALSE	FALSE	TRUE	FALSE	FALSE
336	FBgn0001977	FBtr0080725	CIAPIN1	NA	74.4515	44.9286	53.2658	30.1879	3.34402	1.66272	1.59908	1.07785	2.55187	0.47966	1.16261	1.20088	1.42815	1008.28	519.016	329.821	801.935	684.12	NA	NA	FALSE	TRUE	FALSE	FALSE	FALSE	FALSE	FALSE	FALSE	FALSE	FALSE	FALSE	FALSE
337	FBgn0001978	FBtr0080705	stc	NA	79.1006	34.7509	22.3003	20.8317	2.86205	2.58482	3.1702	2.11929	2.98343	1.12182	2.95349	2.25147	2.52801	3879.39	1929.64	858.569	2833.14	1829.25	NA	NA	FALSE	TRUE	FALSE	FALSE	FALSE	FALSE	FALSE	FALSE	FALSE	FALSE	FALSE	FALSE
338	FBgn0001981	FBtr0080734	esg	developmental paused	48.9745	34.7189	48.0413	31.1109	5.01599	3.81302	3.56022	2.9446	3.5358	3.73176	4.14778	2.42724	3.42163	6010.03	3178.79	2135.83	3488.93	2432.63	0.00601512	NA	FALSE	FALSE	TRUE	TRUE	FALSE	FALSE	TRUE	FALSE	FALSE	FALSE	FALSE	FALSE
339	FBgn0001983	FBtr0080740	wor	NA	26.1942	7.39002	8.36092	4.30934	0.710697	0.397724	-0.980943	0.438728	-8.22685	0.961605	0.582247	-0.0168945	1.44317	505.777	276.809	227.776	275.945	367.946	-0.296402	NA	FALSE	FALSE	FALSE	TRUE	FALSE	TRUE	FALSE	FALSE	FALSE	FALSE	FALSE	FALSE
340	FBgn0001986	FBtr0080760	Mtr4	NA	132.472	26.2204	15.7736	21.6681	3.2409	1.20737	0.74536	0.463637	0.971202	1.33813	0.752857	-0.0801313	2.45036	877.443	462.351	365.439	611.703	826.799	NA	NA	FALSE	TRUE	FALSE	FALSE	FALSE	FALSE	FALSE	FALSE	FALSE	FALSE	FALSE	FALSE
341	FBgn0001987	FBtr0080765	Gli	developmental paused	38.1299	52.2252	74.9997	33.3989	5.34761	6.02192	4.84091	3.74017	4.36429	3.31714	3.80289	3.26261	2.98902	1132.99	544.09	178.624	1388.97	567.943	-0.12132	NA	FALSE	FALSE	FALSE	TRUE	FALSE	FALSE	FALSE	FALSE	FALSE	FALSE	TRUE	FALSE
342	FBgn0001989	FBtr0343722	ND-B17	NA	64.1191	76.3674	41.0386	49.2695	3.21325	2.33143	1.75034	0.528002	0.758838	-0.27206	0.545431	0.232359	1.82091	2663.81	1695.96	502.746	1988.04	905.997	NA	NA	FALSE	FALSE	FALSE	FALSE	FALSE	FALSE	FALSE	TRUE	TRUE	FALSE	FALSE	FALSE
343	FBgn0001990	FBtr0080764	wek	NA	85.1525	21.6384	20.5298	14.295	2.82412	0.878278	1.1009	0.69091	0.288568	1.10925	0.47684	-0.957702	1.52269	249.004	573.175	380.933	797.619	365.789	NA	NA	FALSE	TRUE	FALSE	FALSE	FALSE	FALSE	FALSE	FALSE	FALSE	FALSE	FALSE	FALSE
344	FBgn0001991	FBtr0332025	Ca-alpha1D	5-6 tissues	0.838197	17.0438	16.5061	15.6192	3.37125	3.55028	1.06445	1.74773	2.16617	3.92769	3.4954	-0.0700973	5.10967	124.706	53.6568	52.5364	354.874	94.2976	-0.0531736	NA	FALSE	FALSE	FALSE	FALSE	FALSE	FALSE	FALSE	FALSE	FALSE	FALSE	FALSE	FALSE
345	FBgn0001992	FBtr0080828	Cyp303a1	NA	1.46173	1.57177	1.18904	1.78836	-0.176964	-0.771002	-0.298744	-1.34998	-0.741741	-0.0212345	0.0523965	-0.152964	0.372773	128.795	114.334	70.8795	74.613	80.7385	NA	NA	FALSE	FALSE	FALSE	TRUE	FALSE	FALSE	TRUE	FALSE	FALSE	FALSE	FALSE	FALSE
346	FBgn0001994	FBtr0080854	crp	developmental paused	52.7134	15.2093	14.8343	14.0485	6.06621	6.08494	5.51023	4.59565	5.63138	5.14669	5.67784	4.41997	4.2086	1624.86	1413.13	842.541	1659.68	1464.69	NA	NA	FALSE	TRUE	FALSE	FALSE	FALSE	FALSE	FALSE	FALSE	FALSE	FALSE	TRUE	FALSE
347	FBgn0001995	FBtr0080843	mRpL4	NA	115.066	73.1429	66.6358	44.0153	1.76802	0.657824	1.07441	0.940569	1.97105	-2.26286	1.11733	0.119622	1.69602	2750.49	1420.15	877.268	2405.81	1593.81	NA	NA	FALSE	TRUE	FALSE	FALSE	FALSE	FALSE	FALSE	FALSE	FALSE	FALSE	FALSE	FALSE
348	FBgn0002021	FBtr0081177	l(2)37Bb	NA	24.3008	45.4429	36.0894	25.1337	0.753943	-0.234153	0.483308	0.786825	1.21349	-0.769266	0.215435	-0.55393	0.393873	10.2218	0	40.4263	0	20.6469	-0.407469	NA	FALSE	FALSE	FALSE	FALSE	FALSE	FALSE	FALSE	FALSE	FALSE	FALSE	FALSE	FALSE
349	FBgn0002022	FBtr0081143	Catsup	NA	187.787	127.079	198.257	83.7201	2.36577	1.60558	1.02837	0.204311	1.80839	-0.269516	0.690103	0.463205	2.4844	269.448	209.111	157.965	267.312	432.352	-0.437013	NA	FALSE	TRUE	FALSE	FALSE	FALSE	FALSE	FALSE	FALSE	FALSE	FALSE	FALSE	FALSE
350	FBgn0002023	FBtr0309833	Lim3	NA	0.0733699	3.02378	4.2209	3.19839	-0.895095	1.61842	1.19447	1.50882	1.00126	1.05228	2.30925	0.739127	2.93444	1536.96	500.462	482.088	423.321	595.369	-0.302954	NA	FALSE	FALSE	FALSE	FALSE	FALSE	FALSE	FALSE	FALSE	FALSE	FALSE	FALSE	FALSE
351	FBgn0002031	FBtr0081165	l(2)37Cc	NA	48.4306	102.61	88.5339	70.8687	0.716088	0.454527	1.29553	0.87821	1.68944	1.38244	0.990529	1.02712	1.05614	28.6212	123.862	194.83	54.5723	109.398	-0.0458058	NA	FALSE	TRUE	FALSE	FALSE	FALSE	FALSE	FALSE	FALSE	FALSE	FALSE	FALSE	FALSE
352	FBgn0002036	FBtr0081155	CG10561	NA	2.32705	11.6319	8.2507	7.13648	-2.15687	0.397771	1.99747	1.06979	1.98901	1.35162	1.43172	0.0716173	1.84655	3187.58	1190.98	435.785	1247.15	643.751	-0.536522	NA	FALSE	TRUE	FALSE	FALSE	FALSE	FALSE	FALSE	FALSE	FALSE	FALSE	FALSE	FALSE
353	FBgn0002044	FBtr0081244	swm	housekeeping	76.7837	73.289	68.0767	53.4313	2.05979	2.25108	3.31424	2.29362	3.68262	2.76155	3.23204	1.79604	0.427846	10125.3	2742.01	1180.55	2985.44	2303.2	-0.54796	NA	FALSE	TRUE	FALSE	FALSE	FALSE	FALSE	FALSE	FALSE	FALSE	FALSE	FALSE	FALSE
354	FBgn0002069	FBtr0087784	AspRS	NA	16.6194	41.9915	35.5866	24.4533	3.65217	2.58242	3.0114	1.86688	3.37591	2.87428	2.73055	1.8171	2.0818	3808.66	2034.44	1139.95	1795.64	1184.88	NA	NA	FALSE	TRUE	FALSE	FALSE	FALSE	FALSE	FALSE	FALSE	FALSE	TRUE	FALSE	FALSE
355	FBgn0002121	FBtr0078170	l(2)gl	housekeeping	182.339	190.447	276.542	70.7967	1.34599	-0.135399	1.96648	0.724677	2.69069	2.21216	2.52065	2.334	1.06151	336.503	295.864	185.747	630.202	339.595	NA	NA	FALSE	FALSE	FALSE	FALSE	FALSE	FALSE	FALSE	FALSE	FALSE	FALSE	TRUE	FALSE
356	FBgn0002174	FBtr0089505	l(2)tid	NA	15.5417	42.2084	53.2737	57.1646	3.89453	2.52322	3.10483	2.76981	3.12553	2.43133	2.21426	1.48492	0.562773	0	152.445	144.252	133.502	325.727	0.149726	NA	FALSE	FALSE	TRUE	FALSE	FALSE	FALSE	FALSE	FALSE	FALSE	FALSE	FALSE	FALSE
357	FBgn0002183	FBtr0072864	dre4	NA	93.9381	13.0993	13.5996	9.97986	4.21829	1.4667	1.88825	1.28426	2.26937	0.0963268	1.31704	0.586121	1.94268	4136.98	1420.65	528.213	2555.34	1888.73	NA	NA	FALSE	FALSE	TRUE	FALSE	FALSE	FALSE	FALSE	FALSE	TRUE	FALSE	FALSE	FALSE
358	FBgn0002283	FBtr0307336	l(3)73Ah	NA	65.5752	20.9421	27.2561	20.2874	3.41467	0.91168	2.90259	1.58355	2.16407	0.791625	1.94235	1.32919	2.3774	33.1188	410.7	240.242	240.18	288.44	-0.221043	NA	FALSE	FALSE	FALSE	FALSE	FALSE	FALSE	FALSE	FALSE	FALSE	TRUE	FALSE	FALSE
359	FBgn0002284	FBtr0075360	Prosbeta6	NA	580.363	72.2945	52.6617	38.955	3.62048	1.22138	2.26182	1.21735	1.1936	1.76941	2.38288	0.795656	1.38571	1332.11	469.371	186.281	451.069	604.922	NA	NA	FALSE	TRUE	FALSE	FALSE	FALSE	FALSE	FALSE	FALSE	FALSE	FALSE	FALSE	FALSE
360	FBgn0002306	FBtr0081570	sas	developmental paused	7.5526	18.6183	36.2879	9.92559	5.22697	4.82601	4.59004	1.90106	4.41604	1.23301	1.7561	4.05926	3.87287	2044.37	1612.21	1806	739.347	1249.6	-0.065654	NA	TRUE	FALSE	TRUE	TRUE	FALSE	FALSE	FALSE	FALSE	FALSE	FALSE	FALSE	FALSE
361	FBgn0002354	FBtr0082703	l(3)87Df	NA	11.9003	29.4801	33.5676	39.6449	3.22563	0.910058	1.11965	1.046	1.98496	0.904657	1.29717	0.637265	1.66098	290.3	326.955	206.94	188.074	360.55	-0.224069	NA	FALSE	TRUE	FALSE	FALSE	FALSE	FALSE	FALSE	FALSE	FALSE	FALSE	FALSE	FALSE
362	FBgn0002413	FBtr0085742	dco	NA	102.064	68.4082	63.7743	43.6909	2.68096	2.22433	3.5904	2.73336	3.14978	2.22111	2.94241	2.35395	0.642718	705.716	519.016	382.892	682.925	883.809	NA	NA	FALSE	FALSE	FALSE	FALSE	FALSE	FALSE	FALSE	TRUE	FALSE	FALSE	FALSE	FALSE
363	FBgn0002431	FBtr0082090	hyd	developmental paused	162.898	68.3664	56.196	52.2367	3.87061	3.26617	3.35619	2.6161	3.08119	2.90536	3.45907	2.44057	2.96938	823.88	551.612	349.767	710.365	391.058	NA	NA	FALSE	TRUE	FALSE	FALSE	FALSE	FALSE	FALSE	FALSE	FALSE	TRUE	FALSE	FALSE
364	FBgn0002440	FBtr0077062	l(3)mbn	NA	0.0692486	1.3277	1.16047	16.3862	-1.89384	0.687075	-1.25843	-0.84819	0.732762	-0.708075	-3.48066	-0.0378113	0.356861	460.392	111.827	193.049	174.816	314.634	NA	NA	FALSE	FALSE	FALSE	FALSE	FALSE	FALSE	FALSE	FALSE	FALSE	FALSE	FALSE	FALSE
365	FBgn0002441	FBtr0085175	l(3)mbt	NA	49.5895	24.0275	28.0762	18.7398	2.03342	0.879287	1.21182	0.561483	0.669438	1.56183	1.11779	0.950324	0.370812	509.048	212.12	287.97	403.28	364.864	NA	NA	FALSE	FALSE	FALSE	FALSE	FALSE	FALSE	FALSE	FALSE	FALSE	FALSE	FALSE	FALSE
366	FBgn0002466	FBtr0075970	sti	NA	246.282	27.8883	13.4469	15.6873	2.9006	-0.0817245	2.82454	2.48142	2.1969	-0.399764	2.18303	0.941393	1.76029	137.382	251.736	191.09	359.807	251.152	NA	NA	FALSE	FALSE	FALSE	FALSE	FALSE	FALSE	FALSE	FALSE	FALSE	TRUE	FALSE	FALSE
367	FBgn0002521	FBtr0089204	pho	NA	64.8617	22.8455	31.4023	22.6343	1.52073	0.143129	1.94219	1.52096	0.328169	1.78688	2.09435	0.97434	0.531308	4024.54	490.433	278.354	667.817	521.719	NA	NA	FALSE	FALSE	FALSE	FALSE	FALSE	FALSE	FALSE	FALSE	FALSE	FALSE	FALSE	FALSE
368	FBgn0002522	FBtr0081696	lab	developmental paused	1.15229	3.05064	3.80334	3.25651	4.55069	2.68392	2.08711	0.622434	1.79241	0.615184	2.12763	0.443679	3.73819	3953.81	3715.36	1963.79	3841.03	4258.49	-0.455153	NA	FALSE	FALSE	TRUE	TRUE	FALSE	FALSE	FALSE	FALSE	FALSE	FALSE	FALSE	FALSE
369	FBgn0002524	FBtr0343735	lace	NA	21.5833	39.8242	26.4615	27.1921	2.55075	3.36156	2.73879	2.69939	3.76966	2.04061	2.99096	2.49969	1.79498	3750.6	836.444	430.798	1109.02	703.534	-0.673013	NA	FALSE	FALSE	FALSE	FALSE	FALSE	FALSE	FALSE	FALSE	FALSE	TRUE	FALSE	FALSE
370	FBgn0002525	FBtr0346460	Lam	NA	573.809	121.261	162.426	67.0943	3.99613	2.31036	2.58942	3.07189	3.05855	2.76324	3.1356	1.70887	1.45705	95.6764	286.337	186.281	348.091	263.787	NA	NA	FALSE	TRUE	FALSE	FALSE	FALSE	FALSE	FALSE	FALSE	FALSE	FALSE	FALSE	FALSE
371	FBgn0002526	FBtr0077014	LanA	NA	53.2663	253.866	264.838	131.654	4.83441	5.36879	3.32475	2.62789	4.12253	4.9036	2.2804	2.58486	2.95638	2854.35	1856.93	685.644	2544.24	1365.77	NA	NA	TRUE	FALSE	FALSE	TRUE	FALSE	FALSE	FALSE	FALSE	FALSE	FALSE	FALSE	FALSE
372	FBgn0002531	FBtr0088763	Lcp1	NA	0.30782	9.52921	8.20789	6.4613	-1.76954	-0.600154	-1.26071	-0.97401	-2.77856	-1.16148	-3.61127	-1.47058	-0.0955926	122.253	64.1875	211.926	104.828	164.25	NA	NA	FALSE	FALSE	FALSE	TRUE	FALSE	FALSE	FALSE	FALSE	FALSE	FALSE	FALSE	FALSE
373	FBgn0002533	FBtr0088761	Lcp2	NA	0.106932	9.46154	3.43952	2.89303	-2.12845	-0.978772	-1.0335	-0.753001	-0.085345	0.488976	-0.0439803	-0.912152	0.00135769	83.8191	70.7066	230.982	104.212	115.869	NA	NA	FALSE	FALSE	FALSE	TRUE	FALSE	FALSE	FALSE	FALSE	FALSE	FALSE	FALSE	FALSE
374	FBgn0002534	FBtr0333554	Lcp3	NA	0	0.232612	0.186893	0.122685	-3.08181	-0.664948	-2.50828	0.505669	-0.196353	0.334258	-2.41123	0.238038	1.34637	46.6116	321.439	207.652	579.33	564.553	NA	NA	FALSE	FALSE	FALSE	FALSE	FALSE	FALSE	FALSE	FALSE	FALSE	FALSE	FALSE	FALSE
375	FBgn0002535	FBtr0088744	Lcp4	0 tissues	0	26.9199	35.833	40.8105	-2.63938	-0.604556	-1.07377	-0.945415	-0.911953	-0.524946	-1.78552	-0.893177	0.356785	449.761	178.522	352.261	103.903	83.512	1.2626	NA	FALSE	FALSE	FALSE	TRUE	FALSE	FALSE	TRUE	FALSE	FALSE	FALSE	FALSE	FALSE
376	FBgn0002542	FBtr0081758	lds	NA	53.6405	3.93895	3.24158	2.35432	2.38717	-0.740385	1.59424	0.941608	0.959935	0.734914	0.882118	0.743447	1.95288	5057.77	1951.7	709.152	2599.74	900.45	NA	NA	FALSE	TRUE	FALSE	FALSE	FALSE	FALSE	FALSE	FALSE	FALSE	FALSE	FALSE	FALSE
377	FBgn0002543	FBtr0077941	robo2	NA	24.5474	4.73424	4.92285	1.63473	5.18424	5.90985	4.47216	3.74383	3.76391	3.34809	4.55399	3.13162	3.89593	8782.2	4022.75	2245.35	5765.86	3393.17	NA	NA	FALSE	FALSE	FALSE	TRUE	FALSE	FALSE	FALSE	FALSE	FALSE	FALSE	FALSE	FALSE
378	FBgn0002552	FBtr0088651	lin	NA	57.5796	18.6992	18.7354	13.0208	2.58536	1.82088	4.42356	4.09636	4.60215	2.00363	3.92408	2.90574	2.20441	1913.94	1645.31	220.653	1915.58	1269.63	NA	NA	FALSE	FALSE	FALSE	FALSE	FALSE	FALSE	FALSE	FALSE	FALSE	FALSE	FALSE	FALSE
379	FBgn0002561	FBtr0070074	l(1)sc	developmental paused	161.537	0.626108	0	1.0169	4.56029	-0.725471	-1.27174	-0.372673	-0.196766	0.42117	-0.313475	-1.03753	1.40041	287.438	179.023	97.2368	186.532	84.1283	NA	NA	FALSE	FALSE	TRUE	FALSE	FALSE	FALSE	FALSE	FALSE	FALSE	FALSE	FALSE	FALSE
380	FBgn0002562	FBtr0073651	Lsp1alpha	NA	0.0099827	0.171189	0	0	-2.67226	-0.588571	-2.26158	-1.974	-4.43947	-2.13391	-1.64612	-2.75587	-0.113359	93.6321	164.481	213.351	195.782	76.1161	NA	NA	FALSE	FALSE	FALSE	FALSE	FALSE	FALSE	FALSE	FALSE	FALSE	FALSE	FALSE	FALSE
381	FBgn0002563	FBtr0078025	Lsp1beta	NA	0.0373647	0.68486	0.0560324	0.108181	-2.72856	-0.624587	-1.31686	-1.69717	-2.26233	-1.42441	-1.80238	-0.756114	2.46849	109.578	318.932	364.371	319.109	280.119	NA	NA	FALSE	FALSE	FALSE	FALSE	FALSE	TRUE	FALSE	FALSE	FALSE	FALSE	FALSE	FALSE
382	FBgn0002564	FBtr0072463	Lsp1gamma	0 tissues	1.57421	20.2996	31.6554	12.9919	-1.99989	-1.38786	-1.34727	-1.12607	-2.00714	0.241381	-1.68054	-2.73182	0.772334	227.334	258.255	178.446	337.608	275.497	NA	4	FALSE	FALSE	FALSE	FALSE	FALSE	FALSE	TRUE	FALSE	FALSE	FALSE	FALSE	FALSE
383	FBgn0002565	FBtr0345352	Lsp2	NA	0.0533681	1.19144	0.511859	0	-2.43424	-1.81959	-1.40992	-1.66954	-1.46214	-2.0581	-1.77232	-2.03736	0.265041	65.0109	317.427	273.723	160.634	120.491	NA	NA	FALSE	FALSE	TRUE	FALSE	FALSE	FALSE	FALSE	FALSE	FALSE	FALSE	FALSE	FALSE
384	FBgn0002566	FBtr0111123	lt	housekeeping	17.9232	14.9367	14.8094	12.8869	0.138838	0.483141	2.45513	2.43956	2.22521	0.533599	1.86834	1.23414	0.511029	1231.94	586.213	168.829	671.517	415.403	NA	NA	FALSE	FALSE	FALSE	FALSE	FALSE	FALSE	FALSE	FALSE	FALSE	FALSE	FALSE	FALSE
385	FBgn0002567	FBtr0089932	Rab32	NA	15.9846	29.1027	24.8539	14.917	0.45883	5.78725	4.75252	3.6779	3.80757	4.75541	5.04763	4.16144	4.06362	2451.61	1297.79	480.129	776.037	758.387	NA	NA	FALSE	TRUE	FALSE	TRUE	FALSE	TRUE	FALSE	FALSE	FALSE	FALSE	FALSE	FALSE
386	FBgn0002569	FBtr0088747	Mal-A2	0 tissues	0.620333	65.148	45.3997	59.3257	-1.81406	0.87545	-0.96447	-1.02911	-1.54737	-0.325045	-1.55758	-0.948355	1.9188	708.987	251.234	206.584	267.62	368.254	0.0704815	NA	FALSE	FALSE	TRUE	FALSE	FALSE	FALSE	FALSE	FALSE	FALSE	FALSE	FALSE	FALSE
387	FBgn0002570	FBtr0088759	Mal-A1	0 tissues	0.290967	17.1381	3.86327	104.772	-2.10222	-0.485026	-0.627567	-1.31055	-12.227	-2.6467	-0.507329	-1.83238	0.626265	630.483	363.562	150.129	265.154	462.551	0.317835	NA	FALSE	FALSE	FALSE	FALSE	FALSE	FALSE	TRUE	FALSE	TRUE	FALSE	FALSE	FALSE
388	FBgn0002571	FBtr0088758	Mal-A3	1-2 tissues	0.542316	254.02	124.744	316.586	-2.09142	2.45009	-1.17203	0.583721	-1.44916	1.01849	-0.224337	0.851147	1.77054	894.207	352.53	387.166	464.327	305.081	0.407253	2	FALSE	FALSE	FALSE	FALSE	FALSE	FALSE	FALSE	FALSE	FALSE	FALSE	TRUE	FALSE
389	FBgn0002573	FBtr0075862	sens	developmental paused	6.9771	0.725819	0.749892	0.539426	4.347	2.36589	2.79294	1.86644	3.67598	0.850121	-1.16218	-0.0270192	3.88161	887.665	434.269	635.067	385.089	483.198	-0.687361	NA	FALSE	FALSE	TRUE	TRUE	FALSE	FALSE	FALSE	FALSE	FALSE	FALSE	FALSE	FALSE
390	FBgn0002576	FBtr0071320	lz	NA	0.097773	0.121561	0.165923	0.134891	-1.24566	0.361241	-0.701978	0.396364	-1.49552	-0.0867203	0.439121	-0.29739	4.03767	833.284	446.304	586.626	331.442	631.116	NA	NA	FALSE	FALSE	TRUE	FALSE	FALSE	FALSE	FALSE	FALSE	FALSE	FALSE	FALSE	FALSE
391	FBgn0002578	FBtr0310083	Kaz-m1	NA	3.99417	112.348	53.691	101.98	-2.29456	1.78425	-0.632876	-1.03496	1.88635	0.811949	-0.441128	1.07412	1.49581	2545.24	343.002	594.462	453.228	630.808	0.275656	NA	FALSE	FALSE	TRUE	FALSE	FALSE	FALSE	FALSE	FALSE	FALSE	FALSE	FALSE	FALSE
392	FBgn0002579	FBtr0070155	RpL36	NA	2195.46	2344.89	5022.25	4331.07	4.86768	4.41336	4.28257	3.58632	4.27917	3.7083	3.67222	2.82712	1.87999	1138.71	882.077	478.882	1293.39	825.875	NA	NA	FALSE	TRUE	FALSE	FALSE	FALSE	FALSE	FALSE	FALSE	FALSE	FALSE	FALSE	FALSE
393	FBgn0002590	FBtr0074406	RpS5a	NA	342.849	668.101	558.775	538.237	5.08898	4.42852	4.02463	2.92901	3.99662	2.81507	2.99901	2.78165	3.12574	1508.74	647.392	459.827	1355.37	1220.01	NA	NA	FALSE	FALSE	FALSE	FALSE	FALSE	FALSE	FALSE	FALSE	FALSE	TRUE	FALSE	FALSE
394	FBgn0002592	FBtr0084981	E(spl)m2-BFM	developmental paused	45.4972	11.5187	37.2693	9.08995	3.8853	3.64567	3.98817	2.07395	3.30162	0.737138	1.37357	0.945541	3.17588	1171.83	1557.05	991.423	665.659	868.709	-0.0769102	NA	FALSE	FALSE	TRUE	FALSE	FALSE	FALSE	FALSE	FALSE	FALSE	FALSE	FALSE	FALSE
395	FBgn0002593	FBtr0331932	RpLP1	NA	3539.03	3741.89	2436.19	2392.76	3.25058	4.05777	3.85961	3.43156	3.23359	2.36315	3.60059	2.58777	1.94455	1818.26	725.62	452.881	721.156	858.848	NA	NA	FALSE	FALSE	FALSE	FALSE	FALSE	FALSE	FALSE	TRUE	TRUE	FALSE	FALSE	FALSE
396	FBgn0002609	FBtr0084958	E(spl)m3-HLH	NA	29.0536	18.489	14.4972	5.03124	0.678719	4.14616	4.29602	3.04526	4.08925	2.57406	1.68291	2.91528	4.58733	2282.74	1752.12	1324.98	1664.61	1185.81	0.162418	NA	FALSE	FALSE	TRUE	TRUE	FALSE	TRUE	FALSE	FALSE	FALSE	FALSE	FALSE	FALSE
397	FBgn0002622	FBtr0346349	RpS3	NA	2913.96	2312.73	2051.13	1833.59	3.67755	3.90792	3.46628	2.71532	3.69309	3.38467	3.0083	1.82736	2.39168	1491.16	426.245	292.245	342.85	479.5	NA	NA	FALSE	FALSE	FALSE	FALSE	FALSE	FALSE	FALSE	FALSE	TRUE	FALSE	FALSE	FALSE
398	FBgn0002626	FBtr0085592	RpL32	housekeeping	2950.85	2544.74	2728.24	2747.1	3.80045	3.62613	3.76398	2.53366	2.68314	1.84674	3.48718	2.28443	2.37019	313.197	390.641	357.069	216.439	297.685	NA	NA	FALSE	FALSE	FALSE	FALSE	FALSE	FALSE	FALSE	FALSE	FALSE	FALSE	TRUE	FALSE
399	FBgn0002629	FBtr0084980	E(spl)m4-BFM	NA	361.246	11.2675	11.0791	11.4836	4.33329	-0.850835	-1.81206	-1.07959	-1.29769	-0.713519	-2.80775	-1.85811	0.0557357	221.201	132.387	242.201	262.379	268.409	NA	NA	FALSE	FALSE	FALSE	TRUE	FALSE	FALSE	TRUE	FALSE	FALSE	FALSE	FALSE	FALSE
400	FBgn0002631	FBtr0084979	E(spl)m5-HLH	NA	151.153	3.57451	5.37766	2.55846	5.10159	-0.453517	-2.20932	-1.83876	-2.97076	-1.23248	-3.10639	-1.47698	1.15588	123.48	249.73	135.348	171.117	232.354	NA	NA	FALSE	FALSE	FALSE	TRUE	FALSE	FALSE	TRUE	FALSE	FALSE	FALSE	FALSE	FALSE
401	FBgn0002632	FBtr0084959	E(spl)m6-BFM	NA	5.10055	12.3533	29.143	7.15173	-1.41356	-0.323003	-0.795071	-0.977192	0.57906	-0.402814	0.422134	-1.34933	1.2434	639.478	421.732	177.555	417.463	516.48	-0.0352661	NA	FALSE	FALSE	FALSE	FALSE	FALSE	FALSE	TRUE	FALSE	FALSE	FALSE	FALSE	FALSE
402	FBgn0002633	FBtr0084960	E(spl)m7-HLH	NA	217.689	18.9599	20.9564	2.40792	4.32249	1.30022	3.18087	0.027616	1.99928	0.133187	0.563543	1.17978	2.70238	423.184	451.319	482.266	513.041	440.364	NA	NA	FALSE	FALSE	TRUE	FALSE	FALSE	FALSE	TRUE	FALSE	FALSE	FALSE	FALSE	FALSE
403	FBgn0002638	FBtr0077075	Rcc1	NA	958.001	96.4387	65.4824	42.4426	4.60372	1.30952	3.81293	3.71721	3.27607	-0.751713	3.15568	1.13502	1.51161	1043.04	1277.23	482.444	1621.75	1424.94	NA	NA	FALSE	FALSE	FALSE	FALSE	FALSE	FALSE	FALSE	FALSE	FALSE	FALSE	FALSE	FALSE
404	FBgn0002641	FBtr0077306	mal	NA	8.97359	9.88959	5.81183	3.466	-1.33684	0.960192	1.08879	1.26381	1.73762	1.49506	1.36662	0.358766	0.682802	470.614	559.635	169.185	461.861	548.529	NA	NA	FALSE	FALSE	FALSE	FALSE	FALSE	FALSE	FALSE	FALSE	FALSE	FALSE	TRUE	FALSE
405	FBgn0002643	FBtr0087598	mam	developmental paused	3.51893	5.80686	7.80368	4.14808	5.19625	5.79773	4.20501	3.7879	4.19912	4.75773	4.58061	3.58963	4.06459	1041.4	890.602	423.675	1080.96	735.891	0.0095388	NA	FALSE	FALSE	FALSE	FALSE	FALSE	FALSE	FALSE	FALSE	FALSE	FALSE	FALSE	FALSE
406	FBgn0002645	FBtr0085876	Map205	NA	38.0301	18.3546	10.9608	10.7389	5.10556	3.72655	2.76681	3.8176	3.52099	3.92089	4.23553	2.31589	2.7698	7753.47	595.239	605.148	1599.86	1048.68	-0.168517	NA	FALSE	TRUE	FALSE	FALSE	FALSE	FALSE	FALSE	FALSE	FALSE	FALSE	TRUE	FALSE
407	FBgn0002673	FBtr0331445	twe	NA	105.169	44.2065	23.0089	25.7512	1.19318	-0.448097	0.320638	0.04966	-1.89217	1.33894	1.23945	0.913412	0.766724	145.559	234.686	254.668	336.067	313.093	NA	NA	FALSE	FALSE	FALSE	FALSE	FALSE	FALSE	FALSE	FALSE	FALSE	FALSE	FALSE	FALSE
408	FBgn0002707	FBtr0343574	mei-9	NA	13.0129	2.3395	2.57384	0.990034	1.95453	-0.333677	-0.268161	-0.673921	-0.745436	-1.72846	-2.46671	0.12383	1.26545	148.012	165.484	100.086	83.8625	100.153	NA	NA	FALSE	FALSE	FALSE	FALSE	FALSE	FALSE	FALSE	FALSE	FALSE	TRUE	FALSE	FALSE
409	FBgn0002709	FBtr0100640	mei-218	NA	13.9682	1.90264	3.96289	2.8621	2.72989	0.273723	-0.272216	0.702189	-0.923022	1.36751	0.598456	0.193653	0.306257	46.6116	80.2344	176.843	103.595	235.436	NA	NA	FALSE	TRUE	FALSE	FALSE	FALSE	FALSE	FALSE	FALSE	FALSE	FALSE	FALSE	FALSE
410	FBgn0002715	FBtr0071761	mei-S332	NA	50.3153	15.3269	7.56552	9.16851	1.60246	0.967592	1.04637	0.928237	2.08197	0.359603	1.06612	0.995856	-0.54843	1469.08	523.028	340.151	436.578	587.357	NA	NA	FALSE	FALSE	FALSE	FALSE	FALSE	FALSE	FALSE	FALSE	FALSE	FALSE	TRUE	FALSE
411	FBgn0002716	FBtr0086461	mei-W68	developmental paused	1.64393	0	0	0	3.30668	3.91269	3.23474	2.22037	4.24741	3.43099	2.93072	2.67863	2.09465	4226.12	1030.51	502.034	904.297	305.697	NA	NA	FALSE	FALSE	FALSE	FALSE	FALSE	FALSE	FALSE	FALSE	TRUE	FALSE	FALSE	FALSE
412	FBgn0002719	FBtr0330025	Men	NA	7.2559	117.073	98.1549	181.859	3.81579	3.706	1.46484	2.48049	0.261231	1.87878	4.17097	1.27519	1.91316	2124.92	1707.99	610.134	1678.18	1830.48	0.470351	NA	FALSE	FALSE	TRUE	FALSE	FALSE	FALSE	FALSE	FALSE	FALSE	FALSE	FALSE	FALSE
413	FBgn0002723	FBtr0073521	Met	NA	6.69689	17.9777	18.1708	19.7422	0.253534	-0.024211	0.750887	0.901641	1.38929	-0.572147	1.62226	0.825465	0.0597891	989.883	638.365	223.68	310.785	284.742	-0.411202	NA	FALSE	FALSE	FALSE	FALSE	FALSE	FALSE	FALSE	FALSE	FALSE	FALSE	FALSE	FALSE
414	FBgn0002732	FBtr0084956	E(spl)malpha-BFM	NA	191.515	6.30978	4.1004	2.46699	4.51197	-0.371244	-0.116094	-0.949627	0.423464	0.310829	-2.32065	-1.65635	1.63359	226.107	355.539	285.833	336.683	223.418	NA	NA	FALSE	FALSE	FALSE	TRUE	FALSE	FALSE	TRUE	FALSE	FALSE	FALSE	FALSE	FALSE
415	FBgn0002733	FBtr0084982	E(spl)mbeta-HLH	housekeeping	43.4637	44.3187	53.9551	23.0645	4.17657	4.61339	4.88907	3.37545	3.05698	2.97296	2.77432	4.17905	3.13828	4788.73	3761.99	1491.5	2562.12	2533.71	-0.122885	NA	FALSE	FALSE	FALSE	TRUE	FALSE	FALSE	TRUE	FALSE	FALSE	FALSE	FALSE	FALSE
416	FBgn0002733	FBtr0084982	E(spl)mbeta-HLH	developmental paused	43.4637	44.3187	53.9551	23.0645	4.17657	4.61339	4.88907	3.37545	3.05698	2.97296	2.77432	4.17905	3.13828	4788.73	3761.99	1491.5	2562.12	2533.71	-0.122885	NA	FALSE	FALSE	FALSE	TRUE	FALSE	FALSE	TRUE	FALSE	FALSE	FALSE	FALSE	FALSE
417	FBgn0002734	FBtr0084954	E(spl)mdelta-HLH	NA	83.0964	2.18838	2.53296	2.52698	2.57422	-1.01799	-0.902157	-1.30832	-0.633216	-0.384848	-0.409131	0.0747134	0.564647	39.2519	309.905	192.693	295.06	240.058	NA	NA	FALSE	FALSE	TRUE	TRUE	FALSE	FALSE	FALSE	FALSE	FALSE	FALSE	FALSE	FALSE
418	FBgn0002735	FBtr0084955	E(spl)mgamma-HLH	NA	194.854	8.39737	10.2239	7.15537	3.31712	0.154207	-0.137058	0.327395	0.873486	-1.42515	0.225825	-1.06185	1.71699	781.766	271.794	359.919	311.401	451.149	NA	NA	FALSE	FALSE	FALSE	FALSE	FALSE	FALSE	TRUE	FALSE	FALSE	FALSE	FALSE	FALSE
419	FBgn0002736	FBtr0071569	mago	NA	509.707	83.8949	133.267	74.8193	2.81571	0.509009	1.6634	1.21995	1.63627	0.616103	2.3204	0.822915	1.64869	1388.13	1741.59	662.136	596.596	1613.85	NA	NA	FALSE	TRUE	FALSE	FALSE	FALSE	FALSE	FALSE	FALSE	FALSE	TRUE	FALSE	FALSE
420	FBgn0002772	FBtr0344131	Mlc1	NA	5.11563	1200.66	1391.54	1931.27	-1.00252	3.5238	0.322933	0.265806	0.827706	3.02153	-0.809796	-1.32952	1.43752	567.108	631.846	404.975	3418.32	773.795	NA	NA	FALSE	FALSE	FALSE	TRUE	FALSE	FALSE	FALSE	FALSE	FALSE	FALSE	FALSE	FALSE
421	FBgn0002773	FBtr0089747	Mlc2	NA	12.0968	3541.82	3314.78	3410.16	-0.286168	3.98993	1.20964	0.421111	0.966755	4.12706	-0.854414	0.0797048	0.417932	1064.71	1560.56	410.496	3712.15	1290.89	NA	NA	FALSE	FALSE	FALSE	FALSE	FALSE	FALSE	FALSE	FALSE	FALSE	FALSE	FALSE	FALSE
422	FBgn0002774	FBtr0086031	mle	NA	61.5673	26.6119	26.8567	19.7717	2.52544	1.71409	2.88553	2.20351	0.57248	2.18812	3.08768	1.63567	1.7273	567.925	228.167	146.033	274.711	204.928	NA	NA	FALSE	FALSE	FALSE	FALSE	FALSE	FALSE	FALSE	FALSE	FALSE	FALSE	TRUE	FALSE
423	FBgn0002775	FBtr0076926	msl-3	NA	71.1694	29.3079	22.5733	21.733	2.73874	0.888442	1.76209	1.38053	2.35315	0.0868047	1.45167	1.20582	1.43811	3109.07	1440.71	574.16	1715.48	918.323	NA	NA	FALSE	TRUE	FALSE	FALSE	FALSE	FALSE	FALSE	FALSE	FALSE	FALSE	FALSE	FALSE
424	FBgn0002778	FBtr0075627	mnd	NA	23.0109	41.2523	33.7948	20.402	2.74498	4.5882	4.4375	3.46325	4.71852	4.50345	2.33498	2.90624	3.80076	917.512	361.556	346.74	382.931	510.933	NA	NA	FALSE	FALSE	TRUE	FALSE	FALSE	FALSE	FALSE	FALSE	FALSE	FALSE	FALSE	FALSE
425	FBgn0002780	FBtr0310268	mod	NA	1019.49	335.166	250.868	345.379	4.78205	3.85706	3.56893	2.54912	3.98376	3.46842	3.85116	2.23973	2.33612	4270.68	1225.08	544.241	1062.46	1436.34	NA	NA	FALSE	FALSE	FALSE	FALSE	FALSE	FALSE	FALSE	TRUE	FALSE	FALSE	FALSE	FALSE
426	FBgn0002781	FBtr0084071	mod(mdg4)	NA	69.4064	21.5488	27.8755	18.2793	5.22756	4.8365	4.26854	4.07996	4.97126	4.04494	4.61833	3.72216	2.88783	255.137	262.266	254.49	294.444	173.187	NA	NA	FALSE	TRUE	FALSE	FALSE	FALSE	TRUE	FALSE	FALSE	FALSE	FALSE	FALSE	FALSE
427	FBgn0002783	FBtr0083238	mor	NA	443.236	58.1793	53.9989	33.3693	3.49232	0.49828	2.15638	1.99868	1.48637	1.43892	2.20189	0.96188	0.726417	406.42	411.703	123.95	251.896	264.711	NA	NA	FALSE	TRUE	FALSE	FALSE	FALSE	FALSE	FALSE	FALSE	FALSE	FALSE	FALSE	FALSE
428	FBgn0002787	FBtr0072290	Rpn8	NA	56.4691	27.2895	33.0664	22.1156	4.12203	1.82264	2.38104	2.40178	3.18494	0.724451	2.53068	1.52258	2.54843	1581.11	833.937	229.201	517.666	762.393	NA	NA	FALSE	TRUE	FALSE	FALSE	FALSE	FALSE	FALSE	FALSE	FALSE	FALSE	FALSE	FALSE
429	FBgn0002789	FBtr0345532	Mp20	NA	4.99044	957.015	521.316	2431.87	-0.979411	3.96802	-0.158918	0.571749	0.733453	3.21756	0.384652	-0.845475	1.43363	379.026	215.129	172.39	891.964	321.413	NA	NA	FALSE	FALSE	FALSE	FALSE	FALSE	FALSE	FALSE	FALSE	FALSE	FALSE	FALSE	FALSE
430	FBgn0002791	FBtr0072156	mr	NA	56.1178	11.187	10.0868	6.11095	1.71981	1.6705	-0.248465	0.906887	1.14399	0.939453	1.71023	-0.582018	1.83439	394.972	389.137	168.829	367.824	358.701	NA	NA	FALSE	TRUE	FALSE	FALSE	FALSE	FALSE	FALSE	FALSE	FALSE	FALSE	FALSE	FALSE
431	FBgn0002838	FBtr0085063	ms(3)K81	NA	2.64509	0.0303812	0	0	2.03694	-0.404327	0.571163	0.241095	0.364287	0.540367	0.907039	0.407599	1.43641	638.252	506.48	402.482	784.67	539.284	NA	NA	FALSE	TRUE	FALSE	FALSE	FALSE	FALSE	FALSE	FALSE	FALSE	FALSE	TRUE	FALSE
432	FBgn0002842	FBtr0078401	sa	NA	0	0	0	0	-2.62452	-0.283407	-1.31444	-1.50584	-0.69611	1.57114	-2.46857	-0.645806	0.201729	106.307	181.029	274.258	80.1627	201.23	NA	NA	FALSE	FALSE	FALSE	FALSE	FALSE	FALSE	FALSE	FALSE	FALSE	FALSE	FALSE	FALSE
433	FBgn0002855	FBtr0079155	Acp26Aa	NA	0.0934175	0.241008	0.13153	0.26286	-4.36795	-0.888361	-0.91108	-0.583389	-12.227	0.0424143	-0.362056	0.56333	1.32055	5.31536	90.7652	39.0016	56.7305	50.2304	NA	NA	FALSE	FALSE	FALSE	FALSE	FALSE	FALSE	TRUE	FALSE	FALSE	FALSE	FALSE	FALSE
434	FBgn0002862	FBtr0346062	Mst87F	NA	0	0.216438	0.495613	0.268605	-1.71749	-0.79555	-1.41945	0.249564	-1.41063	-0.70143	-0.87033	0.422687	1.10527	68.2819	159.967	176.487	74.3047	163.942	NA	NA	FALSE	FALSE	FALSE	FALSE	FALSE	FALSE	FALSE	FALSE	FALSE	FALSE	FALSE	FALSE
435	FBgn0002863	FBtr0084561	Acp95EF	NA	0	0	0	0	1.77518	0.039489	0.181995	-0.151047	0.172298	-0.287056	-0.753545	-3.51106	1.29575	148.012	145.926	227.064	49.6392	88.7507	NA	NA	FALSE	FALSE	FALSE	FALSE	FALSE	FALSE	FALSE	FALSE	FALSE	FALSE	TRUE	FALSE
436	FBgn0002865	FBtr0085277	Mst98Ca	NA	0.0462714	0.0299998	0	0.0643002	-3.85655	-1.54613	-1.23124	-0.653729	-3.52001	0.0420779	-0.992571	0.105718	0.923624	148.012	120.853	153.157	134.427	216.946	NA	NA	FALSE	FALSE	FALSE	FALSE	FALSE	TRUE	FALSE	FALSE	FALSE	FALSE	FALSE	FALSE
437	FBgn0002868	FBtr0334686	MtnA	NA	2.92457	103.633	88.4602	40.1458	-0.125697	1.40063	0.323687	2.0223	3.06481	2.45361	1.19294	1.36651	1.43556	2037.01	699.544	458.224	1615.28	739.897	1.12275	NA	FALSE	FALSE	TRUE	TRUE	FALSE	FALSE	FALSE	FALSE	FALSE	FALSE	FALSE	FALSE
438	FBgn0002869	FBtr0346153	MtnB	NA	0	4.58793	1.5588	12.0579	-3.28872	-0.957442	-0.790552	-0.368942	-1.04815	0.117383	-0.661426	-0.326298	0.781088	333.232	246.721	153.869	215.823	225.883	NA	NA	FALSE	FALSE	FALSE	TRUE	FALSE	FALSE	TRUE	FALSE	FALSE	FALSE	TRUE	FALSE
439	FBgn0002872	FBtr0072856	mu2	NA	47.1436	8.52964	6.12511	5.40704	2.98713	-0.469872	-0.759007	0.102149	-0.101276	-0.40386	1.22727	-0.098688	1.6183	51.9269	381.615	223.858	164.025	334.356	NA	NA	FALSE	FALSE	FALSE	FALSE	FALSE	FALSE	FALSE	FALSE	FALSE	FALSE	FALSE	FALSE
440	FBgn0002873	FBtr0308326	mud	NA	147.425	9.37578	3.70038	3.05377	4.72751	-0.373202	-0.0902393	0.788847	0.34635	0.956781	-3.89344	0.110604	1.18284	5151.4	1466.79	862.13	1996.36	970.403	NA	NA	FALSE	TRUE	FALSE	FALSE	FALSE	FALSE	FALSE	FALSE	FALSE	FALSE	FALSE	FALSE
441	FBgn0002878	FBtr0073817	mus101	NA	9.94344	1.57107	1.88644	0.786307	1.04802	-0.458449	-0.0293554	-0.169115	-0.197796	-1.19617	-0.0160786	-0.181297	1.51298	649.7	423.738	296.875	354.258	508.468	NA	NA	FALSE	TRUE	FALSE	FALSE	FALSE	FALSE	FALSE	FALSE	FALSE	FALSE	FALSE	FALSE
442	FBgn0002887	FBtr0100473	mus201	NA	19.8805	5.36316	5.67701	4.92191	0.796693	-0.617945	0.771194	0.850163	-1.06839	1.08513	1.73428	0.260947	0.708486	150.057	48.1407	58.5914	173.275	103.542	NA	NA	FALSE	FALSE	FALSE	FALSE	FALSE	FALSE	FALSE	FALSE	FALSE	TRUE	FALSE	FALSE
443	FBgn0002891	FBtr0088831	mus205	NA	7.36561	1.72086	1.01102	1.22529	1.33663	-0.0740811	-0.545147	0.132348	-1.24881	-0.129204	-0.163989	-0.140209	1.36472	155.372	62.6832	101.511	124.869	99.5364	NA	NA	FALSE	TRUE	FALSE	FALSE	FALSE	FALSE	FALSE	FALSE	FALSE	FALSE	FALSE	FALSE
444	FBgn0002899	FBtr0076689	mus301	NA	3.46937	1.15606	1.3398	0.497362	-0.372837	0.0667062	2.96439	2.34391	3.36813	0.505263	2.80559	2.44873	1.65988	282.532	413.709	246.298	484.059	495.217	NA	NA	FALSE	FALSE	FALSE	FALSE	FALSE	FALSE	FALSE	FALSE	FALSE	TRUE	FALSE	FALSE
445	FBgn0002901	FBtr0075122	mus304	NA	13.9201	2.09264	1.45301	0.728124	0.186447	-0.856746	-0.348706	-0.369497	0.430568	-1.16184	-1.01043	-0.943268	1.89548	170.909	142.416	96.8806	60.122	149.459	NA	NA	FALSE	FALSE	FALSE	FALSE	FALSE	FALSE	FALSE	FALSE	TRUE	FALSE	FALSE	FALSE
446	FBgn0002905	FBtr0082662	mus308	NA	25.3137	1.03292	0.715273	0.715122	4.56933	0.437111	1.48613	0.995009	1.45891	0.963827	1.24946	1.07777	1.7933	3148.33	896.118	909.324	1401.61	1449.29	NA	NA	FALSE	FALSE	FALSE	FALSE	FALSE	FALSE	FALSE	FALSE	TRUE	FALSE	FALSE	FALSE
447	FBgn0002906	FBtr0082434	Blm	NA	16.135	2.97726	3.50218	2.85938	1.27105	0.129126	0.904986	1.2668	0.324046	0.583156	1.25638	-0.0669892	2.17232	3140.97	512.999	375.59	347.475	495.217	NA	NA	FALSE	FALSE	FALSE	FALSE	FALSE	FALSE	FALSE	FALSE	TRUE	FALSE	TRUE	FALSE
448	FBgn0002909	FBtr0076839	mus312	NA	13.5923	5.38337	6.92681	5.83875	-0.326754	-0.252344	0.36536	0.208345	1.27932	-0.911982	0.303625	-0.0325691	0.790376	6.1331	146.929	8.90447	12.0244	33.5897	NA	NA	FALSE	FALSE	FALSE	FALSE	FALSE	FALSE	FALSE	FALSE	FALSE	FALSE	FALSE	FALSE
449	FBgn0002914	FBtr0074171	Myb	NA	186.928	94.8204	120.572	97.9021	3.85259	3.16211	2.50371	2.4629	3.37059	2.8811	2.86095	2.24227	1.90691	793.215	571.67	286.902	694.332	416.943	NA	NA	FALSE	TRUE	FALSE	FALSE	FALSE	FALSE	FALSE	FALSE	FALSE	FALSE	FALSE	FALSE
450	FBgn0002917	FBtr0344822	na	5-6 tissues	1.97407	20.9498	16.0958	16.2977	0.452806	1.90698	1.48994	2.60681	2.2284	2.13657	4.50154	0.609821	2.78635	2439.75	750.192	305.245	542.64	769.481	-0.327552	NA	FALSE	FALSE	FALSE	TRUE	FALSE	FALSE	FALSE	FALSE	FALSE	FALSE	FALSE	FALSE
451	FBgn0002921	FBtr0089512	Atpalpha	NA	20.7998	211.316	227.75	284.623	3.08911	5.54949	3.1639	3.26104	2.97759	2.76476	4.02619	2.46434	2.72069	1204.95	1337.41	549.584	1885.67	1660.69	NA	NA	FALSE	FALSE	TRUE	TRUE	FALSE	FALSE	FALSE	FALSE	FALSE	FALSE	FALSE	FALSE
452	FBgn0002922	FBtr0084472	nau	NA	0.386721	1.9085	2.81543	0.825468	-1.18895	2.29385	-0.982753	0.133429	1.7559	0.517769	-2.21631	-0.277374	4.41999	538.078	412.204	237.571	1012.21	698.296	-0.212242	NA	FALSE	FALSE	TRUE	FALSE	FALSE	FALSE	FALSE	FALSE	FALSE	FALSE	FALSE	FALSE
453	FBgn0002924	FBtr0344976	ncd	NA	190.512	27.5039	11.7662	9.36393	3.73398	1.14661	2.11104	1.13199	1.60073	-0.366595	2.02773	0.491852	-0.463714	477.564	790.811	305.957	1253.93	768.865	NA	NA	FALSE	FALSE	FALSE	FALSE	FALSE	FALSE	FALSE	FALSE	FALSE	FALSE	FALSE	FALSE
454	FBgn0002926	FBtr0076984	ndl	NA	0.506347	0.442214	0.640746	0.42539	-0.237245	-0.259394	-0.661643	-0.0955376	-0.222388	0.0622132	-0.384058	-0.0279631	2.97597	187.673	244.715	287.97	163.409	315.866	NA	NA	FALSE	FALSE	FALSE	FALSE	FALSE	FALSE	FALSE	FALSE	FALSE	FALSE	FALSE	FALSE
455	FBgn0002930	FBtr0089052	nec	3-4 tissues	0.16159	30.2832	20.8802	71.7257	-0.844947	2.87179	1.16291	0.231663	2.31007	1.85744	-0.494825	0.789572	2.97566	3107.44	916.678	605.326	1637.79	1330.03	0.0405885	NA	FALSE	FALSE	TRUE	TRUE	FALSE	FALSE	FALSE	FALSE	FALSE	FALSE	FALSE	FALSE
456	FBgn0002931	FBtr0330637	net	developmental paused	28.0496	5.79431	5.01564	5.02294	4.30165	3.31394	2.389	2.22008	2.97162	3.28738	2.98106	0.869038	3.18841	4645.62	1365.49	781.99	1792.87	1351.6	NA	NA	FALSE	FALSE	FALSE	FALSE	FALSE	FALSE	FALSE	FALSE	FALSE	FALSE	FALSE	FALSE
457	FBgn0002932	FBtr0082003	neur	NA	44.447	3.08808	2.78369	1.67938	5.89151	5.51339	5.02024	4.0139	4.51606	4.79497	4.61459	3.99065	4.4166	2999.5	1349.94	843.965	1245.91	1169.48	NA	NA	FALSE	FALSE	FALSE	FALSE	FALSE	FALSE	TRUE	FALSE	FALSE	FALSE	FALSE	FALSE
458	FBgn0002933	FBtr0070523	ng1	NA	0	0	0	0	-12.227	-5.1625	-4.58462	-3.69093	-2.87695	-5.81161	-12.227	-1.45264	-3.04311	60.5133	108.818	105.073	39.4647	88.4425	NA	NA	FALSE	FALSE	FALSE	FALSE	FALSE	FALSE	FALSE	FALSE	FALSE	FALSE	TRUE	FALSE
459	FBgn0002936	FBtr0078023	ninaA	NA	0.963195	2.23985	1.48658	1.46013	1.93711	0.673316	-0.332359	-0.40469	-3.04554	-1.0907	0.0871321	-1.11283	0.302225	98.5385	75.7212	167.404	190.541	202.154	-0.80636	NA	FALSE	FALSE	FALSE	TRUE	FALSE	FALSE	FALSE	FALSE	FALSE	FALSE	TRUE	FALSE
460	FBgn0002937	FBtr0082820	ninaB	NA	1.25313	2.19513	0.622084	2.90097	0.00406041	-0.448747	-0.836002	0.378727	-1.0035	0.154011	-0.300352	-0.817419	1.81225	229.787	210.615	344.247	259.296	415.711	NA	NA	FALSE	FALSE	FALSE	FALSE	FALSE	FALSE	FALSE	FALSE	FALSE	FALSE	FALSE	FALSE
461	FBgn0002938	FBtr0079436	ninaC	NA	0.104654	0.944441	0.784	1.03022	-0.960814	-0.937357	-1.45173	-1.77246	-0.833198	-1.00677	-0.532603	0.68084	2.66222	127.569	207.607	184.501	173.583	142.679	NA	NA	FALSE	FALSE	FALSE	TRUE	FALSE	FALSE	FALSE	FALSE	FALSE	FALSE	FALSE	FALSE
462	FBgn0002939	FBtr0081031	ninaD	NA	0.210172	0.253852	0.123127	0.260985	-5.0228	-1.22884	-0.155049	-1.24791	0.439047	0.0420183	-0.394655	1.07783	0.315713	378.208	317.427	248.257	428.254	463.784	0.57417	NA	FALSE	FALSE	FALSE	FALSE	FALSE	FALSE	FALSE	FALSE	FALSE	FALSE	FALSE	FALSE
463	FBgn0002940	FBtr0083857	ninaE	NA	0.0277368	0.249578	0.313625	0.243379	-1.96215	-0.185989	-1.24947	-2.36415	-1.28078	-0.506963	-1.15017	-0.0345712	-0.226129	118.573	219.14	151.554	89.1039	160.552	-0.647357	NA	FALSE	FALSE	FALSE	FALSE	FALSE	FALSE	TRUE	FALSE	FALSE	FALSE	FALSE	FALSE
464	FBgn0002941	FBtr0084123	slou	NA	0.438205	4.76752	6.44137	3.01426	2.67062	0.820709	-0.634618	0.468476	-0.724485	-0.854453	0.905214	-2.29984	0.277922	436.677	546.597	172.212	598.754	1322.32	-0.435082	NA	FALSE	FALSE	TRUE	FALSE	FALSE	FALSE	FALSE	FALSE	FALSE	TRUE	FALSE	FALSE
465	FBgn0002945	FBtr0075039	nkd	developmental paused	20.1661	7.16858	11.2073	5.11145	5.66163	6.32304	4.43466	3.98123	4.5591	5.26043	4.98433	3.24792	5.23032	827.151	1024.99	678.52	1036.26	916.474	NA	NA	FALSE	FALSE	TRUE	FALSE	FALSE	FALSE	FALSE	FALSE	FALSE	FALSE	FALSE	FALSE
466	FBgn0002948	FBtr0073516	nod	NA	15.8117	1.27402	0.908351	0.644867	2.24228	1.48791	3.99798	3.1349	3.89414	1.63037	3.03208	2.43125	2.27905	7009.73	1725.04	496.691	2182.58	1672.4	NA	NA	FALSE	FALSE	FALSE	FALSE	FALSE	FALSE	FALSE	FALSE	FALSE	FALSE	FALSE	FALSE
467	FBgn0002962	FBtr0083732	nos	NA	25.4079	0.248045	0.249921	0.249268	-1.11078	0.357713	-0.762763	0.789605	-1.2341	0.128106	-0.237641	-0.316563	1.75462	116.938	10.5308	108.991	131.96	62.2488	NA	NA	FALSE	TRUE	FALSE	FALSE	FALSE	FALSE	FALSE	FALSE	FALSE	FALSE	FALSE	FALSE
468	FBgn0002973	FBtr0079821	numb	developmental paused	12.0914	7.59401	6.79802	8.04136	5.33866	4.79914	3.98036	3.3069	3.33162	1.3733	4.65193	2.99724	3.35112	3582.96	1852.91	998.725	1304.19	1893.04	NA	NA	FALSE	FALSE	FALSE	TRUE	FALSE	FALSE	FALSE	FALSE	FALSE	FALSE	TRUE	FALSE
469	FBgn0002985	FBtr0077557	odd	developmental paused	112.346	17.9739	25.3063	14.9268	4.9612	2.05045	2.23852	0.280218	1.45005	1.04023	0.57182	0.795813	-2.16826	2326.08	1386.55	1718.21	1298.94	1494.89	NA	NA	FALSE	FALSE	TRUE	TRUE	FALSE	FALSE	FALSE	FALSE	FALSE	FALSE	FALSE	FALSE
470	FBgn0002989	FBtr0077673	okr	NA	47.9727	2.59905	3.98042	2.08651	1.89109	-0.0173235	0.61032	0.639157	-0.265446	-0.00859216	1.11965	-0.0818109	2.42028	120.618	319.433	165.979	143.676	68.7202	NA	NA	FALSE	FALSE	FALSE	FALSE	FALSE	FALSE	FALSE	FALSE	FALSE	FALSE	FALSE	FALSE
471	FBgn0003002	FBtr0078836	opa	developmental paused	41.2672	3.2199	3.34701	2.23701	4.95219	2.01459	2.10072	1.06841	-0.543902	0.469868	1.41852	-0.156786	2.65895	5036.1	2916.02	1509.84	3855.52	2237.57	NA	NA	FALSE	FALSE	FALSE	TRUE	FALSE	FALSE	FALSE	FALSE	FALSE	FALSE	FALSE	FALSE
472	FBgn0003008	FBtr0072152	or	NA	73.0431	38.308	52.1975	31.6705	-0.251289	0.495875	1.16648	0.202937	0.160529	1.62843	1.55461	-0.23656	0.878612	61.331	103.803	99.9081	34.2233	75.8079	NA	NA	FALSE	TRUE	FALSE	FALSE	FALSE	FALSE	FALSE	FALSE	FALSE	FALSE	FALSE	FALSE
473	FBgn0003009	FBtr0343199	ord	NA	0.568589	0.598279	1.00416	1.03373	-2.73205	-0.942567	-1.4322	-0.841137	0.657943	-0.0841247	-2.1628	0.386196	-1.14108	33.5276	90.7652	109.703	0	107.549	NA	NA	FALSE	FALSE	FALSE	FALSE	FALSE	FALSE	FALSE	FALSE	FALSE	FALSE	FALSE	FALSE
474	FBgn0003011	FBtr0083784	ort	NA	0.0262536	0.0928521	0.0678033	0.124494	-2.30134	-1.53167	-1.08982	-0.34027	-0.228709	0.0236855	-0.223608	0.0112373	1.25952	101.401	56.1641	141.403	141.826	97.6874	NA	NA	FALSE	FALSE	FALSE	FALSE	FALSE	FALSE	FALSE	FALSE	FALSE	TRUE	FALSE	FALSE
475	FBgn0003015	FBtr0081954	osk	NA	13.1362	2.57217	0.461542	0.813661	-2.8834	-1.44286	-1.09699	-0.527913	0.0108929	-0.913912	-1.58173	-0.345522	0.0238789	57.2423	107.815	191.802	177.591	167.64	NA	NA	FALSE	FALSE	FALSE	FALSE	FALSE	FALSE	FALSE	FALSE	FALSE	FALSE	FALSE	FALSE
476	FBgn0003016	FBtr0301496	osp	NA	1.39457	6.6215	10.4537	4.19581	4.97226	5.53201	4.99561	4.55978	4.86387	5.15123	5.15337	4.30886	4.10363	2231.63	981.869	602.654	1276.75	953.146	0.321283	NA	FALSE	FALSE	FALSE	TRUE	FALSE	TRUE	FALSE	FALSE	TRUE	FALSE	FALSE	FALSE
477	FBgn0003023	FBtr0333147	otu	NA	8.52309	1.08631	0.655997	0.832968	-2.65748	-1.94998	-1.18105	-0.633957	-3.53991	-0.13829	-1.18194	0.598934	-0.0152875	68.6908	50.1465	79.2497	100.203	126.346	NA	NA	FALSE	FALSE	FALSE	FALSE	FALSE	FALSE	FALSE	FALSE	FALSE	FALSE	FALSE	FALSE
478	FBgn0003028	FBtr0301914	ovo	developmental paused	6.87732	5.78728	9.16086	4.94334	4.71708	4.31623	4.4564	2.44622	4.38757	1.47144	1.87822	3.81581	6.13533	621.488	830.426	904.516	262.687	530.039	-0.0377611	NA	FALSE	FALSE	FALSE	FALSE	FALSE	FALSE	FALSE	FALSE	FALSE	FALSE	FALSE	FALSE
479	FBgn0003034	FBtr0075836	SP	NA	0	0	0	0	-4.27487	-1.28288	-0.400268	-1.08499	-0.15058	0.081857	0.593867	-1.33423	-1.88289	94.8587	37.1084	49.1527	77.3879	171.338	NA	NA	FALSE	FALSE	FALSE	TRUE	FALSE	FALSE	FALSE	FALSE	FALSE	FALSE	FALSE	FALSE
480	FBgn0003041	FBtr0076771	pbl	NA	63.3395	5.41153	3.87812	6.26755	4.80914	3.2534	3.09909	3.07417	2.33519	1.91533	2.76509	1.61992	2.05433	632.119	1078.65	820.636	1301.41	1284.42	NA	NA	FALSE	FALSE	FALSE	FALSE	FALSE	FALSE	FALSE	FALSE	FALSE	FALSE	FALSE	FALSE
481	FBgn0003042	FBtr0078405	Pc	NA	83.3293	8.32891	9.49897	8.11388	3.64305	2.10739	4.1775	3.61304	4.42947	1.89017	4.0617	2.48911	2.52961	1748.75	1612.71	778.963	2179.81	1438.81	NA	NA	FALSE	TRUE	FALSE	FALSE	FALSE	FALSE	FALSE	FALSE	FALSE	TRUE	FALSE	FALSE
482	FBgn0003044	FBtr0329998	Pcl	NA	74.7267	13.0351	24.1325	12.4333	3.28213	1.79772	1.40858	1.10845	1.85907	2.71064	2.10153	0.346031	1.35623	401.923	102.8	82.4554	248.813	263.171	NA	NA	FALSE	FALSE	FALSE	FALSE	FALSE	FALSE	FALSE	FALSE	TRUE	FALSE	TRUE	FALSE
483	FBgn0003046	FBtr0079388	Pcp	NA	0	0	0	0	-0.496724	-1.21332	-2.71879	-2.49545	-2.97757	-2.02798	-1.59735	-1.10741	0.663568	213.841	63.1846	210.68	42.2396	221.877	NA	NA	FALSE	FALSE	FALSE	FALSE	FALSE	FALSE	FALSE	FALSE	FALSE	FALSE	FALSE	FALSE
484	FBgn0003048	FBtr0344153	pcx	NA	37.6736	12.762	11.8039	7.88656	3.27203	0.547419	1.49336	0.999501	1.01904	-1.27021	1.25216	0.470601	2.16927	1013.6	271.794	223.324	441.512	317.407	NA	NA	FALSE	FALSE	FALSE	FALSE	FALSE	FALSE	FALSE	FALSE	FALSE	FALSE	FALSE	FALSE
485	FBgn0003053	FBtr0100265	peb	housekeeping	23.4888	23.4731	21.1998	13.1469	4.69657	3.86527	4.47798	3.74043	4.92278	4.12187	3.29195	4.19108	5.66129	333.641	524.031	459.827	423.937	404.617	-0.0231002	NA	FALSE	FALSE	FALSE	TRUE	FALSE	FALSE	FALSE	FALSE	FALSE	FALSE	FALSE	FALSE
486	FBgn0003053	FBtr0100265	peb	developmental paused	23.4888	23.4731	21.1998	13.1469	4.69657	3.86527	4.47798	3.74043	4.92278	4.12187	3.29195	4.19108	5.66129	333.641	524.031	459.827	423.937	404.617	-0.0231002	NA	FALSE	FALSE	FALSE	TRUE	FALSE	FALSE	FALSE	FALSE	FALSE	FALSE	FALSE	FALSE
487	FBgn0003057	FBtr0074400	CG10598	NA	3.54223	170.564	46.7729	404.81	-0.64949	2.0751	1.23724	-1.08083	0.174947	0.404016	-0.846859	-0.464636	1.77508	596.955	235.187	309.519	227.847	403.692	1.32643	NA	FALSE	FALSE	FALSE	FALSE	FALSE	FALSE	FALSE	FALSE	FALSE	FALSE	TRUE	FALSE
488	FBgn0003060	FBtr0082860	CG9757	0 tissues	1.28857	85.9411	32.6694	151.922	-2.4708	0.968304	0.00202837	-1.56069	-0.988686	-2.42745	-9.31452	-2.06642	1.97406	1292.45	240.703	310.232	194.857	263.479	0.926201	NA	FALSE	FALSE	FALSE	FALSE	FALSE	FALSE	FALSE	FALSE	FALSE	FALSE	FALSE	FALSE
489	FBgn0003062	FBtr0071982	Fib	NA	387.182	120.353	75.1705	119.797	4.08137	3.17159	3.803	3.11899	3.92047	3.29616	2.81064	2.6309	3.44063	2083.62	2304.23	681.726	3682.86	1464.69	NA	NA	FALSE	FALSE	FALSE	FALSE	FALSE	FALSE	FALSE	FALSE	TRUE	FALSE	FALSE	FALSE
490	FBgn0003065	FBtr0085859	CG2150	1-2 tissues	1.7605	533.897	1547.26	12.4124	-0.625885	1.56341	2.31725	0.258391	1.27107	-0.0475803	-2.45186	-1.80931	1.67711	257.181	380.111	424.921	220.756	266.252	0.758387	9	FALSE	FALSE	FALSE	TRUE	FALSE	FALSE	FALSE	FALSE	FALSE	FALSE	FALSE	FALSE
491	FBgn0003067	FBtr0086701	Pepck	NA	78.2699	252.028	267.322	242.609	5.3117	5.61589	4.45973	3.21332	4.16914	4.65716	2.65885	2.16473	2.97495	10422.2	3088.02	2410.97	5733.79	2230.17	NA	NA	FALSE	FALSE	FALSE	TRUE	FALSE	FALSE	TRUE	FALSE	FALSE	FALSE	FALSE	FALSE
492	FBgn0003068	FBtr0070477	per	NA	0.0775821	0.921934	0.972028	0.74285	-1.17206	2.18563	1.0298	2.34064	0.82536	1.29639	2.98836	0.631643	3.86534	680.775	859.01	351.726	430.412	454.539	-0.516573	NA	FALSE	FALSE	TRUE	FALSE	FALSE	FALSE	FALSE	FALSE	FALSE	FALSE	FALSE	FALSE
493	FBgn0003071	FBtr0088422	Pfk	NA	5.71321	57.8101	30.5192	61.545	-1.54966	1.44881	0.452864	0.785307	-0.386346	1.42634	2.3621	1.41335	0.0880211	2032.92	1251.16	292.066	1048.59	627.418	0.521776	NA	FALSE	FALSE	FALSE	FALSE	FALSE	FALSE	FALSE	FALSE	FALSE	FALSE	FALSE	FALSE
494	FBgn0003074	FBtr0088681	Pgi	NA	37.5102	168.102	81.0234	269.676	4.86052	2.35179	1.4554	1.64158	1.22472	1.70812	2.41459	0.757604	1.19164	197.895	55.6626	392.153	313.56	207.701	0.423028	NA	FALSE	FALSE	FALSE	TRUE	FALSE	FALSE	FALSE	FALSE	FALSE	TRUE	FALSE	FALSE
495	FBgn0003076	FBtr0075492	Pgm	NA	27.1364	108.418	55.5367	72.4515	0.970988	2.51553	0.262268	1.35089	1.07675	1.92752	1.60435	-0.313292	2.70459	1414.7	516.008	431.689	656.409	803.071	0.1089	NA	FALSE	FALSE	FALSE	FALSE	FALSE	FALSE	FALSE	FALSE	FALSE	FALSE	FALSE	FALSE
496	FBgn0003079	FBtr0070401	Raf	NA	5.6187	2.55957	2.02116	1.96847	2.62287	1.44782	2.38219	1.87053	2.40624	1.40556	1.33794	0.87331	1.12935	1086.79	584.708	488.855	885.181	659.159	NA	NA	FALSE	TRUE	FALSE	FALSE	FALSE	FALSE	FALSE	FALSE	FALSE	TRUE	FALSE	FALSE
497	FBgn0003082	FBtr0088839	phr	NA	28.5524	1.62062	1.0377	0.448312	0.748002	-0.564758	2.00237	1.21549	1.98786	1.52951	1.92844	1.1282	1.23491	870.083	439.785	368.111	372.14	437.59	NA	NA	FALSE	FALSE	FALSE	FALSE	FALSE	FALSE	FALSE	FALSE	FALSE	FALSE	FALSE	FALSE
498	FBgn0003086	FBtr0070537	Pig1	0 tissues	0.199625	20.911	2.00782	26.3776	-3.11371	-0.557746	-1.05201	-1.50916	0.0163823	-4.38509	-3.82019	-1.65527	0.318525	80.957	58.17	47.5498	51.4891	82.5875	NA	NA	FALSE	FALSE	TRUE	FALSE	FALSE	FALSE	FALSE	FALSE	FALSE	TRUE	FALSE	FALSE
499	FBgn0003087	FBtr0332190	pim	NA	337.13	74.8802	45.544	34.4918	2.55255	-0.149637	1.75833	1.52019	1.28475	1.66361	0.719554	1.03456	1.16205	343.045	126.871	204.803	221.064	214.481	NA	NA	FALSE	FALSE	FALSE	FALSE	FALSE	FALSE	FALSE	FALSE	FALSE	TRUE	FALSE	FALSE
500	FBgn0003089	FBtr0075013	pip	NA	1.16557	9.4772	14.8229	1.79863	0.547631	3.31008	3.67444	1.55495	3.82835	2.29618	0.974329	2.90031	3.04295	682.001	409.697	838.266	366.59	819.403	-0.104973	NA	FALSE	FALSE	TRUE	TRUE	FALSE	FALSE	FALSE	FALSE	FALSE	FALSE	FALSE	FALSE
501	FBgn0003090	FBtr0089042	pk	developmental paused	0.248464	2.7785	3.22422	2.67466	2.68268	5.9042	4.04934	2.27676	3.55674	2.12414	1.95454	3.13699	3.542	1268.33	1533.48	1601.74	1330.7	1309.38	-0.0187763	NA	FALSE	FALSE	TRUE	TRUE	FALSE	FALSE	FALSE	FALSE	FALSE	TRUE	FALSE	FALSE
502	FBgn0003091	FBtr0331960	Pkc53E	NA	0.793224	6.012	4.81116	8.48615	3.20283	3.54876	1.97768	2.83822	0.763459	1.40352	4.62929	0.913706	0.712352	2588.17	1266.2	987.861	1956.59	1458.22	0.0330734	NA	FALSE	FALSE	FALSE	FALSE	FALSE	FALSE	FALSE	FALSE	FALSE	TRUE	FALSE	FALSE
503	FBgn0003093	FBtr0301516	Pkc98E	5-6 tissues	1.45757	55.2509	62.532	67.596	-0.12719	2.63771	3.11116	2.72504	3.31865	2.50852	2.91687	1.89941	1.45696	2846.58	1610.2	478.882	1484.55	1644.05	0.115396	NA	FALSE	FALSE	FALSE	FALSE	FALSE	FALSE	FALSE	FALSE	FALSE	FALSE	FALSE	FALSE
504	FBgn0003114	FBtr0086306	plu	NA	72.9893	17.0544	7.92991	12.4811	-2.10992	-1.49332	-2.16501	-0.684523	0.0351984	-0.684162	-0.330714	-0.206009	0.0499542	49.0648	64.689	81.5649	74.613	114.02	NA	NA	FALSE	FALSE	FALSE	FALSE	FALSE	FALSE	FALSE	FALSE	FALSE	TRUE	FALSE	FALSE
505	FBgn0003116	FBtr0070389	pn	NA	26.3429	6.26796	6.47146	2.69938	1.30366	0.387774	-1.0785	-1.01542	0.100993	1.38089	-1.77519	-0.21108	0.045115	133.702	64.689	45.947	136.277	139.289	NA	NA	FALSE	TRUE	FALSE	FALSE	FALSE	FALSE	FALSE	FALSE	FALSE	FALSE	FALSE	FALSE
506	FBgn0003117	FBtr0083220	pnr	NA	10.7693	1.56828	1.53214	1.41864	2.15688	0.858905	2.32843	-0.143294	1.0881	1.16785	0.143102	0.696068	2.45272	1452.73	1544.01	659.821	1069.56	1165.47	NA	NA	FALSE	TRUE	TRUE	TRUE	FALSE	FALSE	FALSE	FALSE	FALSE	FALSE	FALSE	FALSE
507	FBgn0003118	FBtr0089717	pnt	developmental paused	3.39075	2.96621	3.37282	3.96445	4.9904	4.75889	3.6776	2.95391	3.55246	3.91371	1.88825	2.44723	4.36377	106.307	182.533	280.669	270.703	423.107	-0.168418	NA	FALSE	FALSE	TRUE	TRUE	FALSE	FALSE	FALSE	FALSE	FALSE	FALSE	FALSE	FALSE
508	FBgn0003124	FBtr0100318	polo	NA	546.513	49.3716	27.011	18.6451	4.35419	0.157179	1.69512	1.60153	1.38382	1.40878	1.86128	1.57666	1.83152	3075.96	1486.84	631.683	1385.89	1263.16	NA	NA	FALSE	FALSE	FALSE	FALSE	FALSE	FALSE	FALSE	FALSE	FALSE	FALSE	FALSE	FALSE
509	FBgn0003129	FBtr0111026	Poxm	developmental paused	0.747183	0.70639	0.65589	0.559023	2.28692	2.165	-0.279085	-0.949564	-0.254378	0.118694	-1.12182	-0.469781	3.04382	664.011	931.722	788.758	1945.49	1130.96	-0.629968	NA	FALSE	FALSE	TRUE	FALSE	FALSE	FALSE	FALSE	FALSE	FALSE	FALSE	FALSE	FALSE
510	FBgn0003130	FBtr0329908	Poxn	NA	0	0	0	0	-0.394458	0.883233	1.47213	-0.937046	0.351689	-2.62556	-0.639937	0.203163	1.05231	1089.65	963.315	1116.26	728.556	930.65	-0.312636	NA	FALSE	FALSE	FALSE	FALSE	FALSE	FALSE	FALSE	FALSE	FALSE	FALSE	FALSE	FALSE
511	FBgn0003132	FBtr0074017	Pp1-13C	NA	0.30347	0	0	0	-4.76161	-2.67389	-0.60373	-1.56811	-3.95495	-0.289047	-2.27187	-1.50677	0.178091	17.1727	76.7242	119.32	25.5904	0	NA	NA	FALSE	FALSE	FALSE	FALSE	FALSE	FALSE	FALSE	FALSE	FALSE	FALSE	FALSE	FALSE
512	FBgn0003134	FBtr0084642	Pp1alpha-96A	NA	88.1226	93.9432	141.712	116.4	2.9415	2.30519	2.83174	1.98074	2.26729	0.967305	1.69635	1.65504	1.91575	2079.12	1665.37	788.936	1130.29	938.97	0.00527284	NA	FALSE	TRUE	FALSE	FALSE	FALSE	FALSE	FALSE	TRUE	FALSE	FALSE	FALSE	FALSE
513	FBgn0003137	FBtr0300337	Ppn	developmental paused	10.0948	250.404	229.676	116.678	1.69792	2.98599	0.658852	0.374934	1.65718	1.97863	0.103799	0.962786	4.37506	2183.38	1046.56	450.21	2395.02	885.35	0.132841	NA	FALSE	FALSE	FALSE	TRUE	FALSE	FALSE	FALSE	FALSE	FALSE	FALSE	FALSE	FALSE
514	FBgn0003139	FBtr0070921	PpV	NA	63.6199	33.2833	37.9738	32.7274	1.48759	0.947086	2.16025	1.51445	1.15428	0.116915	2.44166	0.977309	2.08033	652.971	344.507	245.585	234.63	275.189	NA	NA	FALSE	FALSE	FALSE	FALSE	FALSE	FALSE	FALSE	FALSE	FALSE	FALSE	FALSE	FALSE
515	FBgn0003140	FBtr0344898	PpY-55A	NA	0	0	0	0	-3.7343	-1.44471	-1.53735	-0.906298	-0.478615	1.33491	-1.16552	-0.161265	0.270937	87.4989	30.5894	43.4538	1.23327	5.85508	NA	NA	FALSE	FALSE	FALSE	FALSE	FALSE	FALSE	FALSE	FALSE	FALSE	FALSE	TRUE	FALSE
516	FBgn0003141	FBtr0089395	pr	NA	143.668	41.3714	55.3981	122.172	1.42059	0.791088	0.926507	1.16374	1.38995	2.43699	1.61409	-0.389587	-0.376307	219.565	198.079	218.694	230.622	351.921	NA	NA	FALSE	FALSE	FALSE	FALSE	FALSE	FALSE	FALSE	FALSE	FALSE	TRUE	FALSE	FALSE
517	FBgn0003145	FBtr0080298	prd	NA	73.6642	1.81729	0.729465	0.758187	4.74678	-0.198161	-0.543942	-0.583205	-0.854829	-0.187128	-2.35633	-0.544329	0.815748	2893.6	1381.04	884.57	1213.23	936.505	NA	NA	FALSE	FALSE	TRUE	TRUE	FALSE	FALSE	FALSE	FALSE	FALSE	FALSE	FALSE	FALSE
518	FBgn0003149	FBtr0076594	Prm	1-2 tissues	1.47793	368.92	308.917	345.155	1.27274	3.81281	-0.0488115	0.00578954	0.866914	3.9693	-1.11033	-0.286705	2.06918	1007.87	449.313	460.183	1085.59	365.48	0.891531	NA	FALSE	FALSE	FALSE	FALSE	FALSE	FALSE	FALSE	FALSE	FALSE	FALSE	FALSE	FALSE
519	FBgn0003159	FBtr0343597	CG2841	5-6 tissues	0.86542	13.9245	14.3356	18.187	2.87419	3.78699	4.38812	3.27065	3.98329	2.33611	2.58051	3.27252	4.17313	345.089	461.348	532.843	427.329	515.863	NA	3	FALSE	FALSE	FALSE	TRUE	TRUE	FALSE	FALSE	FALSE	FALSE	FALSE	FALSE	FALSE
520	FBgn0003162	FBtr0071580	Pu	5-6 tissues	0.895531	12.2516	10.1089	21.5288	0.726567	4.28979	3.54329	3.19918	2.50286	2.30994	4.20296	2.53242	2.91243	2002.66	2905.99	888.666	2565.52	2359.91	-0.0250907	NA	FALSE	FALSE	TRUE	FALSE	FALSE	FALSE	FALSE	FALSE	FALSE	FALSE	FALSE	FALSE
521	FBgn0003165	FBtr0081994	pum	NA	3.74459	3.78626	3.31698	2.59912	4.16888	5.68804	4.80777	3.97851	4.84327	4.86328	4.859	3.92292	5.26364	4336.92	2588.56	1910.54	2136.34	1968.23	NA	NA	FALSE	FALSE	TRUE	TRUE	FALSE	FALSE	FALSE	FALSE	FALSE	FALSE	FALSE	FALSE
522	FBgn0003169	FBtr0082977	put	NA	65.9344	32.793	24.0335	20.1487	2.86887	2.94441	3.55662	3.48905	3.64018	0.958611	3.24236	2.11547	2.0332	5020.15	2456.68	947.613	2627.18	1890.58	NA	NA	FALSE	FALSE	FALSE	FALSE	TRUE	FALSE	FALSE	FALSE	FALSE	TRUE	FALSE	FALSE
523	FBgn0003174	FBtr0332461	pwn	NA	0.304383	5.07232	10.7582	0.906463	4.15742	4.7991	4.13502	1.35697	3.43183	0.729632	0.773938	2.94413	3.57704	3184.72	897.121	1382.33	644.077	1075.18	0.322484	NA	FALSE	FALSE	FALSE	TRUE	FALSE	FALSE	FALSE	FALSE	FALSE	FALSE	FALSE	FALSE
524	FBgn0003175	FBtr0331941	px	NA	5.69813	5.17846	6.0388	4.3209	5.09122	3.96	3.32891	3.17777	3.26816	2.85107	4.27128	1.61444	3.0377	2521.93	1783.21	712.001	2802.92	1902.9	-0.105477	NA	FALSE	FALSE	TRUE	FALSE	FALSE	FALSE	FALSE	FALSE	FALSE	FALSE	FALSE	FALSE
525	FBgn0003187	FBtr0080997	qua	NA	2.18333	7.42474	11.2264	1.57989	-0.310973	2.8686	4.34317	1.27962	4.18131	0.455759	0.441336	2.04277	3.84392	2679.35	990.895	923.927	643.768	925.719	-0.039025	NA	FALSE	FALSE	TRUE	FALSE	FALSE	FALSE	FALSE	FALSE	FALSE	FALSE	FALSE	FALSE
526	FBgn0003189	FBtr0089734	r	NA	12.1232	9.8788	5.13939	8.69417	-0.990912	1.0987	2.7408	2.1291	2.88812	1.27417	2.15976	2.10018	1.51323	213.023	212.12	109.525	271.012	459.162	-0.0590897	NA	FALSE	FALSE	FALSE	TRUE	FALSE	FALSE	FALSE	FALSE	FALSE	FALSE	FALSE	FALSE
527	FBgn0003204	FBtr0071494	ras	NA	12.5503	36.2875	19.3913	24.8799	5.1308	6.40568	5.00304	4.41384	4.51755	3.51405	5.06635	4.14309	2.55174	3502.82	1564.07	922.325	1699.76	1690.27	-0.260785	NA	FALSE	FALSE	FALSE	FALSE	FALSE	FALSE	FALSE	FALSE	FALSE	FALSE	FALSE	FALSE
528	FBgn0003205	FBtr0082122	Ras85D	NA	333.432	94.388	87.9024	50.9433	3.91853	2.35733	2.12216	1.87196	2.0164	0.989272	2.08076	0.916935	1.73743	1542.27	528.544	424.209	527.841	764.859	NA	NA	FALSE	TRUE	TRUE	FALSE	FALSE	FALSE	FALSE	FALSE	FALSE	TRUE	FALSE	FALSE
529	FBgn0003206	FBtr0073212	Ras64B	NA	39.1822	116.304	112.955	153.22	2.77858	2.54968	3.63619	2.83844	3.44188	0.164603	2.98847	1.85301	1.30915	404.376	909.658	424.921	1020.53	1293.36	-0.122173	NA	FALSE	TRUE	FALSE	TRUE	FALSE	FALSE	FALSE	FALSE	FALSE	FALSE	FALSE	FALSE
530	FBgn0003209	FBtr0079746	raw	NA	4.30964	6.91394	5.69286	14.4531	2.51295	5.55685	3.8863	2.81527	4.10837	3.41887	2.62968	3.88563	3.7362	2658.5	1275.73	1531.92	2499.54	1901.36	-0.302633	NA	FALSE	FALSE	TRUE	TRUE	FALSE	FALSE	FALSE	FALSE	FALSE	FALSE	TRUE	FALSE
531	FBgn0003210	FBtr0070702	rb	NA	71.5588	25.5362	19.7382	14.6412	1.30763	0.758508	0.788244	1.02856	2.04547	0.693411	0.858999	0.396863	1.45457	971.075	358.046	188.775	545.415	465.017	NA	NA	FALSE	FALSE	FALSE	FALSE	FALSE	FALSE	FALSE	FALSE	TRUE	FALSE	FALSE	FALSE
532	FBgn0003218	FBtr0073822	rdgB	5-6 tissues	0.95198	13.5621	10.451	18.4325	2.25623	5.10176	4.01252	3.6442	3.84779	3.56066	4.62716	3.20533	4.22966	2970.88	1344.43	656.972	1480.54	1042.82	-0.330184	NA	FALSE	FALSE	FALSE	TRUE	TRUE	FALSE	FALSE	FALSE	FALSE	FALSE	TRUE	FALSE
533	FBgn0003218	FBtr0073822	rdgB	developmental paused	0.95198	13.5621	10.451	18.4325	2.25623	5.10176	4.01252	3.6442	3.84779	3.56066	4.62716	3.20533	4.22966	2970.88	1344.43	656.972	1480.54	1042.82	-0.330184	NA	FALSE	FALSE	FALSE	TRUE	TRUE	FALSE	FALSE	FALSE	FALSE	FALSE	TRUE	FALSE
534	FBgn0003227	FBtr0083193	rec	NA	4.03462	3.65639	6.46886	3.33503	0.130241	-0.0429731	-0.827204	-1.88326	-2.21692	-2.98694	-2.23785	-0.951604	0.172433	295.207	277.812	120.388	79.2378	187.054	NA	NA	FALSE	TRUE	FALSE	FALSE	FALSE	FALSE	FALSE	FALSE	FALSE	FALSE	FALSE	FALSE
535	FBgn0003231	FBtr0100289	ref(2)P	NA	231.124	148.853	89.6099	99.7547	3.58365	3.71301	3.21761	2.91663	3.88021	3.63458	3.04146	2.82455	1.40589	1215.58	641.374	337.123	780.97	513.398	NA	NA	FALSE	TRUE	FALSE	FALSE	FALSE	FALSE	FALSE	FALSE	FALSE	FALSE	FALSE	FALSE
536	FBgn0003248	FBtr0083697	Rh2	NA	0.0178018	0.0478217	0.0255596	0.0510803	-3.60253	-1.35981	-1.55259	-2.48638	-0.712525	-1.86603	-2.68059	-0.495999	0.661115	48.656	50.648	222.968	194.549	208.009	NA	NA	FALSE	FALSE	FALSE	FALSE	FALSE	FALSE	FALSE	FALSE	FALSE	FALSE	FALSE	FALSE
537	FBgn0003249	FBtr0083876	Rh3	NA	0.126507	0.0581745	0.0310292	0.0302082	-1.20917	-1.64317	-0.9973	-2.21629	-2.86047	-3.06915	-2.36826	-2.08282	-0.619394	157.007	426.747	185.391	294.444	279.195	NA	NA	FALSE	FALSE	FALSE	FALSE	FALSE	FALSE	FALSE	FALSE	FALSE	FALSE	FALSE	FALSE
538	FBgn0003250	FBtr0075338	Rh4	NA	5.14283	0.974613	1.35179	0.611985	1.20664	0.330564	-0.954997	-1.85611	-3.66503	-1.22713	-1.5399	-1.13125	1.49353	266.994	635.858	310.054	1477.15	536.819	NA	NA	FALSE	FALSE	FALSE	FALSE	FALSE	FALSE	FALSE	FALSE	FALSE	TRUE	FALSE	FALSE
539	FBgn0003254	FBtr0086512	rib	NA	78.2483	16.4447	27.8209	10.2456	4.85563	2.69409	4.52469	2.85855	3.49145	1.33256	3.36371	2.68348	2.87372	549.117	1782.21	1361.67	1246.22	1613.54	NA	NA	FALSE	FALSE	TRUE	FALSE	FALSE	FALSE	FALSE	FALSE	FALSE	FALSE	FALSE	FALSE
540	FBgn0003255	FBtr0080610	rk	NA	0.0771117	1.61977	1.51256	1.40845	2.56176	2.89481	1.39311	2.0481	1.62941	0.709663	3.73732	1.72158	2.81194	640.296	636.861	178.446	604.92	481.041	-0.602521	NA	TRUE	FALSE	FALSE	TRUE	FALSE	FALSE	FALSE	FALSE	FALSE	FALSE	FALSE	FALSE
541	FBgn0003256	FBtr0113700	rl	NA	7.92067	7.35257	8.39349	6.29135	1.03041	1.06945	3.8602	3.48196	2.7166	2.26002	3.07712	2.38337	-0.763983	973.528	339.993	385.029	599.679	683.196	NA	NA	FALSE	FALSE	FALSE	FALSE	FALSE	FALSE	FALSE	FALSE	FALSE	FALSE	TRUE	FALSE
542	FBgn0003257	FBtr0084038	r-l	NA	138.623	38.4694	20.7099	23.9029	1.6327	2.51797	3.07184	2.6373	3.34564	2.24229	2.85379	2.85971	2.08148	758.052	751.696	432.757	706.665	1063.16	NA	NA	FALSE	FALSE	FALSE	FALSE	FALSE	FALSE	FALSE	FALSE	FALSE	FALSE	FALSE	FALSE
543	FBgn0003261	FBtr0309320	Rm62	NA	451.961	230.697	255.607	274.578	5.75044	5.60777	4.98376	4.45451	4.95377	2.1326	4.19423	3.32929	2.70792	6273.76	2378.95	1066.4	3201.58	2469.61	NA	NA	FALSE	TRUE	FALSE	FALSE	FALSE	FALSE	FALSE	FALSE	FALSE	FALSE	FALSE	FALSE
544	FBgn0003267	FBtr0085091	ro	NA	0.643385	0.699838	0.886755	0.378369	-0.413851	-0.115413	-1.40042	-1.20157	-1.91046	-1.71679	-0.587411	-1.56728	0.535569	63.3754	48.6421	171.856	110.995	146.069	NA	NA	FALSE	FALSE	FALSE	TRUE	FALSE	FALSE	FALSE	FALSE	FALSE	FALSE	FALSE	FALSE
545	FBgn0003268	FBtr0085795	rod	NA	21.6573	1.86804	1.07115	0.935265	1.24469	-1.57608	0.0333713	-0.0577618	-1.17921	0.626056	-0.566803	-0.251846	1.21531	957.991	192.563	294.916	202.565	467.174	NA	NA	FALSE	TRUE	FALSE	FALSE	FALSE	FALSE	FALSE	FALSE	FALSE	FALSE	FALSE	FALSE
546	FBgn0003270	FBtr0081081	amos	NA	30.3193	0.275847	0.06301	0.367023	3.53984	-1.42398	-2.27568	-1.80122	-4.98624	-2.20392	-1.98877	-1.00384	0.00373698	60.5133	117.343	230.982	221.681	269.026	NA	NA	FALSE	FALSE	TRUE	FALSE	FALSE	FALSE	FALSE	FALSE	FALSE	FALSE	FALSE	FALSE
547	FBgn0003274	FBtr0087105	RpLP2	NA	5067.74	6082.17	7780.56	7074.02	2.472	3.30528	2.97037	1.94601	2.30231	1.03247	2.32278	1.95785	1.66575	1444.14	637.864	258.408	751.988	563.012	NA	NA	FALSE	FALSE	FALSE	FALSE	FALSE	FALSE	FALSE	FALSE	TRUE	FALSE	FALSE	FALSE
548	FBgn0003275	FBtr0078787	RpII18	NA	368.662	85.4982	190.629	181.573	2.56743	2.24357	3.53741	2.38648	3.85737	1.3078	3.15146	2.23246	2.64478	2023.11	819.896	662.492	1299.25	1149.44	NA	NA	FALSE	FALSE	FALSE	FALSE	FALSE	FALSE	FALSE	FALSE	FALSE	TRUE	FALSE	FALSE
549	FBgn0003277	FBtr0073542	RpII215	developmental paused	181.166	57.116	43.4316	38.7187	5.62867	4.96161	3.0784	2.72762	3.93414	2.60379	3.85313	2.85418	3.01406	1088.83	301.381	230.804	464.327	524.8	NA	NA	FALSE	FALSE	TRUE	FALSE	FALSE	FALSE	FALSE	FALSE	FALSE	FALSE	TRUE	FALSE
550	FBgn0003278	FBtr0078054	RpI135	housekeeping	26.1202	21.3477	17.0049	30.1226	2.14528	1.76917	1.41166	0.24938	2.17306	1.83201	1.62147	0.76211	2.20631	155.372	63.6861	329.643	381.698	271.183	-0.582626	NA	FALSE	FALSE	FALSE	FALSE	FALSE	FALSE	FALSE	FALSE	FALSE	FALSE	FALSE	FALSE
551	FBgn0003279	FBtr0085248	RpL4	NA	2804.92	2071.93	1675.98	1744.65	3.98715	3.79838	3.54734	2.91185	3.87165	2.70166	3.33057	1.92347	3.11232	480.018	607.776	395.18	667.817	490.594	NA	NA	FALSE	FALSE	TRUE	FALSE	FALSE	FALSE	FALSE	FALSE	FALSE	FALSE	FALSE	FALSE
552	FBgn0003285	FBtr0070562	rst	developmental paused	6.06526	5.39902	9.59459	3.51025	4.59314	4.38854	4.32946	3.07267	4.22367	3.64606	3.80889	2.98002	4.55554	5417.58	2021.91	948.86	2022.57	1761.15	-0.327408	NA	FALSE	FALSE	FALSE	FALSE	FALSE	FALSE	FALSE	FALSE	FALSE	FALSE	TRUE	TRUE
553	FBgn0003292	FBtr0076146	rt	developmental paused	15.1264	9.96685	9.83288	1.58747	5.02718	3.20643	4.53483	0.805423	3.83575	1.90608	1.1373	1.39994	3.46056	156.19	784.793	729.81	241.413	392.907	0.0851187	NA	FALSE	FALSE	TRUE	FALSE	FALSE	FALSE	FALSE	FALSE	FALSE	FALSE	FALSE	FALSE
554	FBgn0003295	FBtr0072681	ru	NA	0	0	0	0	-0.806521	0.00832811	-0.802226	0.0797587	-1.27907	-1.07505	0.724214	-1.75027	3.41469	442.401	246.721	155.294	197.324	156.238	NA	NA	FALSE	FALSE	FALSE	TRUE	FALSE	FALSE	TRUE	FALSE	FALSE	FALSE	FALSE	FALSE
555	FBgn0003300	FBtr0077279	run	developmental paused	33.6616	3.73844	5.71923	2.63765	5.72042	1.99152	0.948709	0.65253	1.7307	1.97696	2.3357	0.79535	3.90273	864.359	1045.05	281.203	954.245	883.193	NA	NA	FALSE	FALSE	FALSE	TRUE	FALSE	FALSE	FALSE	FALSE	FALSE	FALSE	FALSE	FALSE
556	FBgn0003301	FBtr0073992	rut	developmental paused	0.47222	6.7747	6.41184	5.02664	1.96893	5.55307	4.49415	3.90309	4.3783	3.51364	4.94832	3.5482	4.8891	3124.61	2384.47	1623.11	3518.53	2155.59	-0.123796	NA	FALSE	TRUE	FALSE	FALSE	FALSE	FALSE	FALSE	FALSE	FALSE	TRUE	FALSE	FALSE
557	FBgn0003302	FBtr0070889	rux	NA	15.4677	6.98826	11.3566	9.69453	0.160519	0.90214	2.34191	1.96984	2.09308	1.52866	1.8791	1.32865	1.15152	198.713	248.225	197.145	228.464	380.272	-0.662462	NA	FALSE	FALSE	FALSE	FALSE	FALSE	FALSE	FALSE	FALSE	FALSE	FALSE	FALSE	FALSE
558	FBgn0003308	FBtr0082704	ry	developmental paused	25.9048	16.0288	15.315	4.64967	3.72528	3.09871	1.29931	1.44129	1.27985	3.23066	-0.361935	1.85332	2.97576	2286.83	576.685	488.321	1331.63	789.203	NA	NA	FALSE	FALSE	FALSE	FALSE	FALSE	FALSE	FALSE	FALSE	FALSE	FALSE	FALSE	FALSE
559	FBgn0003310	FBtr0077993	S	developmental paused	16.5976	4.56388	5.5923	4.27745	5.47261	5.13782	4.21809	4.1531	3.86225	2.55645	4.29414	3.2847	3.46424	6920.19	3598.01	1144.4	3640	3168.52	NA	NA	FALSE	TRUE	FALSE	FALSE	FALSE	FALSE	FALSE	FALSE	TRUE	FALSE	FALSE	FALSE
560	FBgn0003312	FBtr0082475	sad	NA	16.4881	1.06424	0.597991	0.415747	6.07591	-0.441321	-1.3513	-2.68543	-2.66219	-2.92791	-3.37618	-2.2859	0.783147	463.663	431.26	302.396	363.815	385.511	NA	NA	FALSE	FALSE	FALSE	TRUE	FALSE	FALSE	FALSE	FALSE	FALSE	TRUE	FALSE	FALSE
561	FBgn0003313	FBtr0080237	sala	NA	277.047	6.03436	8.05647	2.12357	4.47438	-1.43794	-1.32823	-0.285792	-1.73256	0.951309	-1.78074	0.555673	0.74407	163.958	154.953	235.79	50.8725	184.897	NA	NA	FALSE	FALSE	FALSE	FALSE	FALSE	FALSE	TRUE	FALSE	FALSE	FALSE	FALSE	FALSE
562	FBgn0003317	FBtr0088832	sax	NA	75.6814	32.0585	30.8966	23.3513	2.71309	2.03624	3.04238	2.82707	3.4209	2.67412	3.07175	1.1913	1.37494	7056.34	2710.92	1007.81	2218.04	1844.66	NA	NA	FALSE	TRUE	FALSE	FALSE	FALSE	FALSE	FALSE	TRUE	TRUE	FALSE	TRUE	FALSE
563	FBgn0003319	FBtr0083250	Sb	NA	0.019519	0.592417	1.94351	0.189989	0.454537	3.77596	4.37223	1.85751	3.874	1.06747	0.586505	3.75339	4.25914	910.97	794.321	893.118	531.849	779.65	NA	NA	FALSE	FALSE	FALSE	FALSE	FALSE	FALSE	FALSE	FALSE	FALSE	FALSE	FALSE	FALSE
564	FBgn0003321	FBtr0073411	sbr	NA	22.932	25.2702	20.4912	24.607	2.53641	0.90335	1.99211	1.32996	2.10768	1.78783	1.09326	1.66334	0.381853	863.541	436.776	254.668	655.176	310.936	NA	NA	FALSE	FALSE	FALSE	FALSE	FALSE	FALSE	FALSE	FALSE	FALSE	TRUE	FALSE	FALSE
565	FBgn0003326	FBtr0087856	sca	developmental paused	68.4215	4.30001	2.36006	3.37478	6.05958	3.18874	2.90112	3.29234	1.605	1.72506	4.54169	1.20833	3.19197	1412.66	827.418	364.193	542.64	809.85	NA	NA	FALSE	FALSE	FALSE	TRUE	FALSE	FALSE	FALSE	FALSE	FALSE	FALSE	FALSE	FALSE
566	FBgn0003328	FBtr0087370	scb	developmental paused	6.88249	33.37	24.2008	27.5597	3.81556	4.73914	3.91891	2.15628	3.5991	1.8118	0.942892	3.32221	3.39735	2375.56	2277.15	1586.95	885.798	1743.27	-0.227386	NA	FALSE	FALSE	TRUE	FALSE	FALSE	FALSE	FALSE	FALSE	FALSE	FALSE	FALSE	FALSE
567	FBgn0003330	FBtr0085245	Sce	NA	131.403	35.5732	37.4911	24.4919	3.06516	1.77758	1.81178	1.26406	2.61691	-0.244703	1.46341	0.656575	2.62249	773.998	578.691	434.36	558.672	626.802	NA	NA	FALSE	FALSE	FALSE	FALSE	FALSE	FALSE	FALSE	FALSE	FALSE	FALSE	FALSE	FALSE
568	FBgn0003334	FBtr0082102	Scm	NA	37.5221	19.7108	22.8181	17.6318	2.87866	1.08735	1.89856	1.64841	2.48461	1.02709	2.47834	1.34165	2.00546	755.19	261.765	280.847	297.527	344.525	NA	NA	FALSE	TRUE	FALSE	FALSE	FALSE	FALSE	FALSE	FALSE	FALSE	FALSE	FALSE	FALSE
569	FBgn0003339	FBtr0081657	Scr	NA	1.98739	4.10314	3.83469	2.11761	1.45555	2.0064	1.25216	1.78172	1.54625	1.54706	1.36084	0.282386	2.52024	1821.12	1841.38	1048.77	2615.77	1954.67	-0.195306	NA	FALSE	FALSE	FALSE	FALSE	FALSE	FALSE	FALSE	FALSE	FALSE	FALSE	FALSE	FALSE
570	FBgn0003345	FBtr0346799	sd	developmental paused	9.32351	16.9176	25.4234	21.2652	3.4488	4.4459	3.65852	3.34794	3.26147	3.89649	4.22167	3.33154	2.08073	1467.04	689.013	683.507	616.02	740.822	NA	NA	FALSE	FALSE	TRUE	TRUE	FALSE	FALSE	FALSE	FALSE	FALSE	FALSE	FALSE	FALSE
571	FBgn0003346	FBtr0334174	RanGAP	NA	184.55	22.5425	21.9352	13.5389	3.08184	0.230013	2.96691	2.54438	2.9967	1.93776	3.78553	2.95735	2.38852	1745.07	414.21	378.44	485.909	615.092	NA	NA	FALSE	FALSE	FALSE	FALSE	FALSE	FALSE	FALSE	FALSE	FALSE	TRUE	FALSE	FALSE
572	FBgn0003353	FBtr0343342	sei	NA	4.57391	14.0617	12.758	10.6849	1.57779	0.813753	-0.162751	0.818347	1.1528	1.72841	1.62672	0.660774	0.470041	391.701	425.242	218.694	387.556	176.269	-0.201071	NA	FALSE	FALSE	TRUE	FALSE	FALSE	FALSE	FALSE	FALSE	FALSE	FALSE	FALSE	FALSE
573	FBgn0003356	FBtr0085512	Jon99Cii	NA	3.22686	1233.54	33.9295	581.579	-3.42595	0.898381	-1.45891	-3.00693	-4.46525	-1.64093	-3.92147	-1.82268	1.18279	414.189	218.137	127.868	218.289	781.499	NA	NA	FALSE	FALSE	FALSE	FALSE	FALSE	FALSE	TRUE	FALSE	FALSE	FALSE	FALSE	FALSE
574	FBgn0003357	FBtr0085502	Jon99Ciii	0 tissues	0.331909	275.204	43.1782	718.56	-3.10203	-1.64671	-3.89003	-3.46027	-2.55207	-2.13766	-7.69883	-1.2242	-0.71215	239.191	93.2725	121.635	242.03	162.71	NA	NA	FALSE	FALSE	FALSE	FALSE	FALSE	FALSE	TRUE	FALSE	FALSE	FALSE	FALSE	FALSE
575	FBgn0003358	FBtr0085511	Jon99Ci	0 tissues	0.521355	76.2175	9.26323	106.641	-1.8096	0.347166	-1.75638	-1.03576	-0.643268	-2.67293	-2.21641	-1.85877	1.27977	512.319	285.835	118.786	246.038	129.428	0.400527	NA	FALSE	FALSE	FALSE	FALSE	FALSE	FALSE	FALSE	FALSE	FALSE	FALSE	TRUE	FALSE
576	FBgn0003360	FBtr0346384	sesB	housekeeping	635.465	668.978	496.537	1379.51	2.53237	4.95786	4.38013	3.97621	4.19561	4.83239	4.34144	3.45432	2.08031	618.626	306.897	245.229	547.881	568.867	NA	NA	FALSE	TRUE	FALSE	FALSE	FALSE	FALSE	FALSE	FALSE	TRUE	FALSE	FALSE	FALSE
577	FBgn0003366	FBtr0073393	sev	NA	0.0256684	3.41497	2.37807	1.91789	-2.04614	1.72457	0.430427	2.28064	-1.50266	-0.774439	2.26083	-0.133707	3.38749	630.074	532.055	222.79	333.292	292.446	-0.774025	NA	FALSE	FALSE	FALSE	TRUE	FALSE	FALSE	FALSE	FALSE	FALSE	FALSE	FALSE	FALSE
578	FBgn0003371	FBtr0070471	sgg	NA	23.1968	17.3147	24.2364	17.9422	3.07153	4.75698	3.58822	2.99964	4.09419	4.68727	2.93914	2.93451	4.26862	681.183	767.743	705.056	1325.15	860.081	NA	NA	FALSE	FALSE	FALSE	TRUE	FALSE	FALSE	FALSE	FALSE	FALSE	FALSE	FALSE	FALSE
579	FBgn0003372	FBtr0077393	Sgs1	NA	0.191684	0.28693	0.627216	1.55273	-3.35926	-2.38202	-1.02358	-1.60281	-0.00305208	0.292258	-0.931506	-2.59493	-1.08968	17.1727	120.352	44.7004	162.792	134.359	NA	NA	FALSE	FALSE	FALSE	FALSE	FALSE	FALSE	FALSE	FALSE	FALSE	FALSE	FALSE	FALSE
580	FBgn0003373	FBtr0076096	Sgs3	NA	0	0.104724	0.669619	0.400474	-3.82368	-0.856278	-0.243104	0.116412	-1.27015	-0.202988	0.653757	-0.66685	-0.154165	94.4498	88.2579	84.0582	78.9294	92.4487	NA	NA	FALSE	FALSE	FALSE	TRUE	FALSE	FALSE	TRUE	FALSE	FALSE	FALSE	FALSE	FALSE
581	FBgn0003374	FBtr0346736	Sgs4	NA	0	0	0	0	-2.65962	-0.329499	-1.35125	-2.13633	-1.28445	-1.12523	-3.62291	-2.37761	2.15502	13.084	67.6978	85.3048	53.339	93.9895	NA	NA	FALSE	FALSE	FALSE	FALSE	FALSE	FALSE	TRUE	FALSE	FALSE	FALSE	FALSE	FALSE
582	FBgn0003375	FBtr0083461	Sgs5	NA	0	0.121738	0	0	-3.74334	-0.868806	-1.74244	0.312936	-12.227	-0.344396	-1.29551	0.306555	-0.071825	95.6764	56.6656	40.6044	94.037	114.636	NA	NA	FALSE	FALSE	FALSE	FALSE	FALSE	FALSE	FALSE	FALSE	FALSE	FALSE	FALSE	FALSE
583	FBgn0003377	FBtr0076095	Sgs7	NA	0	3.49438	1.37717	17.8171	-1.03993	0.923053	-0.440197	0.767252	-0.533421	-0.417746	-2.1984	-0.618632	0.367331	81.3658	0	169.363	66.5967	0.924487	NA	NA	FALSE	FALSE	FALSE	FALSE	FALSE	FALSE	FALSE	FALSE	FALSE	FALSE	FALSE	FALSE
584	FBgn0003378	FBtr0076160	Sgs8	NA	0	3.58004	0.468108	4.81889	-1.288	1.18957	0.704653	0.16437	-0.0472309	-0.0572047	1.48493	0.52967	-0.244159	68.6908	17.5513	101.689	103.903	81.9711	NA	NA	FALSE	FALSE	FALSE	FALSE	FALSE	FALSE	FALSE	FALSE	FALSE	FALSE	FALSE	FALSE
585	FBgn0003380	FBtr0302902	Sh	NA	0.0593762	5.30267	5.90648	12.1436	-0.865286	3.27369	1.06896	1.30504	0.497813	0.338013	3.46292	0.327571	4.38371	1793.73	964.318	297.231	1046.43	533.737	0.115697	NA	FALSE	FALSE	FALSE	FALSE	FALSE	FALSE	FALSE	FALSE	FALSE	FALSE	FALSE	FALSE
586	FBgn0003382	FBtr0088120	sha	NA	0.10923	1.03101	1.97928	0.164193	-0.505961	1.28222	4.09441	-0.0271608	3.36562	-0.829185	0.0637202	1.21424	3.41102	779.722	641.875	736.221	290.744	486.28	0.259237	NA	FALSE	FALSE	FALSE	FALSE	FALSE	FALSE	FALSE	FALSE	FALSE	FALSE	FALSE	FALSE
587	FBgn0003386	FBtr0332184	Shaw	5-6 tissues	0.195632	27.4242	29.6058	35.8472	0.871551	3.91502	2.46419	3.48241	2.02209	4.01247	5.19975	1.36876	3.80923	464.48	299.876	51.1116	512.116	318.64	-0.114564	NA	FALSE	FALSE	TRUE	TRUE	FALSE	FALSE	FALSE	FALSE	FALSE	FALSE	TRUE	FALSE
588	FBgn0003388	FBtr0075676	shd	developmental paused	0.439243	0.957845	0.140259	1.47666	2.20379	3.70621	1.87371	1.46246	2.1747	3.40009	1.66501	0.21722	3.83524	1248.29	794.822	654.478	1228.96	1123.87	NA	NA	FALSE	FALSE	TRUE	TRUE	FALSE	FALSE	FALSE	FALSE	FALSE	FALSE	FALSE	FALSE
589	FBgn0003390	FBtr0070978	shf	developmental paused	1.53187	4.41625	5.1064	4.72371	2.50689	2.91989	2.63142	1.48936	2.09282	1.4733	0.319424	1.48669	3.53922	523.358	296.366	351.905	621.569	474.57	-0.730074	NA	FALSE	FALSE	FALSE	FALSE	FALSE	FALSE	FALSE	FALSE	FALSE	TRUE	FALSE	FALSE
590	FBgn0003391	FBtr0071546	shg	NA	201.005	54.6274	86.5531	40.872	5.80347	5.36314	4.87716	4.44085	5.23664	4.20011	4.31915	4.01647	4.03194	3422.27	1815.3	664.807	2028.73	1830.18	NA	NA	TRUE	TRUE	FALSE	FALSE	FALSE	FALSE	FALSE	FALSE	FALSE	TRUE	FALSE	FALSE
591	FBgn0003392	FBtr0074121	shi	NA	22.7845	53.1066	46.5533	40.8082	2.5563	5.10139	4.43165	3.85693	4.62306	4.75868	4.27685	3.57875	2.01125	3094.36	1118.27	526.61	611.087	685.969	NA	NA	FALSE	FALSE	FALSE	FALSE	FALSE	FALSE	FALSE	FALSE	FALSE	TRUE	FALSE	FALSE
592	FBgn0003396	FBtr0088101	shn	developmental paused	4.23266	5.20718	5.23307	6.41624	3.53012	5.58302	4.64865	3.38425	3.92324	2.82339	4.63724	3.24402	4.23275	2547.28	1702.98	1137.28	1727.2	1967.31	NA	NA	FALSE	FALSE	TRUE	FALSE	FALSE	FALSE	FALSE	FALSE	FALSE	FALSE	FALSE	FALSE
593	FBgn0003401	FBtr0072237	shu	NA	3.9129	2.0833	2.68248	3.72997	-0.507017	-0.200691	0.66418	0.625103	0.830758	0.999214	0.527365	1.32249	2.66552	1683.74	774.262	486.896	1101.93	550.07	NA	NA	FALSE	TRUE	FALSE	FALSE	FALSE	FALSE	FALSE	FALSE	FALSE	FALSE	FALSE	FALSE
594	FBgn0003410	FBtr0075332	sina	NA	49.8363	20.9577	21.7416	12.6554	3.55438	2.64146	2.70597	2.44289	2.83989	2.90111	2.55287	1.73538	2.03906	4231.02	1404.6	463.923	1339.33	1153.14	NA	NA	FALSE	FALSE	FALSE	FALSE	FALSE	FALSE	FALSE	FALSE	FALSE	FALSE	FALSE	FALSE
595	FBgn0003411	FBtr0073461	sisA	NA	159.264	2.13163	0.501511	0.430402	3.29658	-0.946224	-3.45925	-1.76084	-12.227	-1.17113	-0.725884	-0.843789	1.46216	149.239	178.522	203.734	211.506	128.504	NA	NA	FALSE	FALSE	FALSE	FALSE	FALSE	FALSE	FALSE	FALSE	FALSE	FALSE	FALSE	FALSE
596	FBgn0003415	FBtr0078328	skd	developmental paused	18.7495	10.6956	9.74017	7.7371	3.64343	3.71466	3.2556	3.04626	3.29298	4.08568	3.55413	3.01996	2.8011	3721.57	729.632	348.877	675.217	498.915	NA	NA	FALSE	FALSE	FALSE	FALSE	FALSE	FALSE	FALSE	FALSE	FALSE	FALSE	FALSE	FALSE
597	FBgn0003416	FBtr0074230	sl	NA	57.2095	16.2305	9.82605	7.24675	3.07346	1.74737	2.19805	1.81463	3.03674	1.07773	2.61966	1.49575	1.84593	2555.46	1012.96	389.659	937.904	848.371	NA	NA	FALSE	FALSE	FALSE	FALSE	FALSE	FALSE	FALSE	FALSE	TRUE	FALSE	FALSE	FALSE
598	FBgn0003423	FBtr0077203	slgA	NA	3.18715	31.8016	26.4549	45.2294	1.50387	3.65348	2.31493	2.81534	2.47225	3.58159	4.35184	1.59829	3.94728	932.232	507.483	566.502	1165.75	622.796	-0.161567	NA	FALSE	FALSE	FALSE	TRUE	FALSE	FALSE	FALSE	FALSE	FALSE	FALSE	FALSE	FALSE
599	FBgn0003429	FBtr0084684	slo	3-4 tissues	0.0773854	16.7939	18.1831	20.9938	0.0415661	2.70894	1.7035	3.13079	-0.132903	1.72215	4.722	0.269015	2.38307	950.631	807.359	502.924	1744.16	724.489	0.553458	NA	TRUE	FALSE	TRUE	TRUE	FALSE	FALSE	FALSE	FALSE	FALSE	FALSE	FALSE	FALSE
600	FBgn0003430	FBtr0077499	slp1	developmental paused	261.042	15.676	35.3134	15.9706	5.57088	2.6754	2.72148	2.18455	3.65772	1.86842	2.98826	0.537628	3.60212	1663.3	2228.51	1273.34	1934.08	2177.47	NA	NA	FALSE	FALSE	FALSE	FALSE	FALSE	FALSE	TRUE	FALSE	FALSE	FALSE	FALSE	FALSE
601	FBgn0003435	FBtr0086492	sm	developmental paused	0.722475	6.58286	10.1453	6.97112	2.81467	3.17615	3.48356	2.91298	3.10901	3.42132	4.25644	3.00961	2.86743	297.251	360.553	261.435	382.006	191.985	NA	NA	FALSE	FALSE	FALSE	TRUE	FALSE	FALSE	FALSE	FALSE	FALSE	FALSE	TRUE	FALSE
602	FBgn0003444	FBtr0078129	smo	NA	175.127	18.2888	8.49479	7.3053	3.96788	2.80306	2.38321	1.69634	2.97841	2.99492	2.26715	1.40649	2.70065	1047.13	671.462	638.628	679.841	702.61	NA	NA	FALSE	FALSE	FALSE	FALSE	FALSE	FALSE	FALSE	FALSE	FALSE	FALSE	FALSE	FALSE
603	FBgn0003447	FBtr0301677	sn	NA	41.7628	10.1991	12.2331	6.12958	4.77742	4.24862	4.31829	3.15139	3.68001	3.74151	3.90096	3.28605	4.02215	4578.98	1574.1	1159.54	1539.74	1602.44	NA	NA	FALSE	TRUE	FALSE	TRUE	FALSE	TRUE	FALSE	FALSE	FALSE	TRUE	FALSE	FALSE
604	FBgn0003448	FBtr0080739	sna	developmental paused	209.823	30.903	43.5199	28.9498	6.04372	1.78791	1.35309	1.07835	1.35178	-0.244033	2.03699	1.01882	2.38574	545.437	656.919	349.767	636.985	702.918	NA	NA	FALSE	FALSE	TRUE	FALSE	FALSE	FALSE	TRUE	FALSE	FALSE	FALSE	FALSE	FALSE
605	FBgn0003449	FBtr0070748	snf	NA	269.543	53.1739	55.103	39.461	2.04186	1.99981	1.29609	1.53493	1.94555	0.771201	2.48688	0.891071	2.11887	686.499	504.474	632.751	650.86	545.755	NA	NA	FALSE	TRUE	FALSE	FALSE	FALSE	FALSE	FALSE	FALSE	FALSE	FALSE	FALSE	FALSE
606	FBgn0003450	FBtr0112833	snk	NA	3.99612	3.47094	1.78151	3.83678	-1.44139	1.05138	-0.741604	-0.212164	-0.786449	0.96242	-1.18654	0.524212	3.27775	1027.5	345.51	568.105	317.876	227.116	NA	NA	FALSE	FALSE	FALSE	FALSE	FALSE	FALSE	FALSE	FALSE	FALSE	FALSE	FALSE	FALSE
607	FBgn0003459	FBtr0333042	stwl	developmental paused	31.9343	6.74502	5.10669	3.3575	4.2825	3.18416	2.66219	2.08453	2.20999	1.07433	2.56448	1.39315	1.60778	2859.25	1816.81	1428.99	2456.06	2137.41	NA	NA	FALSE	FALSE	FALSE	FALSE	FALSE	FALSE	FALSE	FALSE	FALSE	FALSE	FALSE	FALSE
608	FBgn0003460	FBtr0088970	so	NA	2.12756	3.37258	7.16115	1.47883	5.92068	5.15672	2.79359	2.14745	2.24781	1.96653	2.67358	1.35514	4.5604	2932.03	2589.57	1500.58	4298.26	2705.66	-0.0608592	NA	TRUE	FALSE	TRUE	TRUE	FALSE	FALSE	FALSE	FALSE	FALSE	FALSE	FALSE	FALSE
609	FBgn0003462	FBtr0076229	Sod1	NA	243.079	115.743	71.444	118.448	0.148344	2.13568	2.0341	2.16671	2.51427	1.82651	2.27984	1.25444	1.711	2514.57	811.872	429.373	956.095	1131.57	NA	NA	FALSE	FALSE	FALSE	FALSE	FALSE	FALSE	FALSE	FALSE	FALSE	FALSE	FALSE	FALSE
610	FBgn0003463	FBtr0074063	sog	developmental paused	22.3092	5.50749	7.44977	5.953	5.22721	5.56992	4.51315	3.29135	4.24975	3.62744	2.53993	3.9257	2.01115	554.024	984.878	847.171	1691.74	1178.72	NA	NA	FALSE	FALSE	FALSE	TRUE	FALSE	TRUE	FALSE	FALSE	FALSE	FALSE	FALSE	FALSE
611	FBgn0003464	FBtr0089678	sol	housekeeping	19.923	18.2265	14.0705	13.7714	3.4012	2.58498	2.54878	1.99185	2.34003	1.92569	2.41806	1.79255	2.08921	1898.4	794.822	544.953	833.076	895.827	-0.415074	NA	FALSE	FALSE	FALSE	FALSE	FALSE	FALSE	FALSE	FALSE	FALSE	FALSE	FALSE	FALSE
612	FBgn0003475	FBtr0081354	spir	developmental paused	1.57852	8.66993	10.3335	5.02569	4.26101	4.53593	4.86738	3.34038	4.11946	3.96398	4.59915	2.71507	4.08493	1924.57	1138.83	594.462	728.247	695.522	-0.317189	NA	FALSE	FALSE	FALSE	TRUE	FALSE	TRUE	FALSE	FALSE	FALSE	FALSE	FALSE	FALSE
613	FBgn0003479	FBtr0085589	spn-A	NA	40.6975	8.09425	4.40247	2.98984	1.86157	0.593768	0.0615339	0.168332	0.298553	2.39652	-0.591163	1.03193	2.48649	800.574	649.397	742.989	790.219	583.659	NA	NA	FALSE	FALSE	FALSE	FALSE	FALSE	FALSE	FALSE	FALSE	FALSE	FALSE	FALSE	FALSE
614	FBgn0003480	FBtr0082933	spn-B	NA	12.3787	3.2588	3.97175	1.23328	1.16455	1.56928	-0.714581	0.921615	-0.340806	2.64091	1.17971	0.675148	0.742874	176.225	178.02	156.184	256.521	404.925	NA	NA	FALSE	FALSE	FALSE	FALSE	FALSE	FALSE	FALSE	FALSE	FALSE	FALSE	FALSE	FALSE
615	FBgn0003482	FBtr0085116	spn-D	NA	11.5735	1.71702	0.876505	0.560333	-1.51707	-1.8341	-0.283727	-0.320791	-0.464283	-0.213826	0.9066	-0.952058	0.970553	186.037	182.032	31.1656	297.219	244.989	NA	NA	FALSE	FALSE	FALSE	FALSE	FALSE	FALSE	FALSE	FALSE	FALSE	FALSE	FALSE	FALSE
616	FBgn0003483	FBtr0083183	spn-E	NA	27.5584	5.25947	2.34657	2.71534	-0.419018	-0.579248	0.316404	0.253161	0.540973	-2.09933	-0.127258	-0.0858293	1.18381	161.505	151.944	66.4273	112.844	103.234	NA	NA	FALSE	TRUE	FALSE	FALSE	FALSE	FALSE	FALSE	FALSE	FALSE	FALSE	FALSE	FALSE
617	FBgn0003486	FBtr0077130	spo	NA	169.832	0.827109	0.157975	0.403875	4.35053	-0.34456	-0.449384	-0.129168	0.155897	-0.258974	-0.718179	-0.462137	0.343339	127.569	126.871	266.244	147.684	227.424	NA	NA	FALSE	FALSE	FALSE	FALSE	FALSE	FALSE	FALSE	FALSE	FALSE	FALSE	TRUE	FALSE
618	FBgn0003495	FBtr0112834	spz	NA	4.18616	8.82454	16.6061	10.4235	-0.327852	4.02112	3.77263	2.53955	3.17493	2.96727	2.06531	3.2696	3.28916	1604.01	2371.93	1387.14	2188.44	1923.55	0.110214	NA	FALSE	FALSE	FALSE	TRUE	FALSE	FALSE	FALSE	FALSE	FALSE	FALSE	FALSE	FALSE
619	FBgn0003499	FBtr0344633	sr	developmental paused	0.11046	3.49637	5.51721	0.985591	3.57373	4.5745	4.30136	3.49735	3.53071	4.06059	4.68291	2.014	4.0198	6016.98	3578.46	1405.3	3918.11	3391.94	0.101855	NA	FALSE	FALSE	TRUE	TRUE	FALSE	FALSE	FALSE	FALSE	FALSE	FALSE	FALSE	FALSE
620	FBgn0003502	FBtr0079615	Btk29A	NA	20.1031	7.19017	7.98009	4.84913	4.96996	4.09828	4.65425	3.14223	3.82094	2.48955	4.77941	2.86672	3.47743	1026.68	558.632	589.298	574.705	628.959	NA	NA	FALSE	FALSE	FALSE	FALSE	FALSE	FALSE	FALSE	FALSE	FALSE	FALSE	FALSE	FALSE
621	FBgn0003507	FBtr0100595	srp	NA	26.6989	9.39903	11.4645	12.6493	-0.195464	2.77295	-0.0145707	0.207586	1.2136	1.12489	0.0688801	-0.140652	2.45553	1509.56	436.275	271.052	444.286	468.098	NA	NA	FALSE	FALSE	FALSE	FALSE	FALSE	FALSE	FALSE	FALSE	FALSE	FALSE	FALSE	FALSE
622	FBgn0003510	FBtr0346862	Sry-alpha	NA	191.767	5.49646	4.14424	2.88881	4.41232	0.0341839	2.29695	1.43551	1.66951	0.337141	1.97486	1.74472	1.84346	335.276	138.906	241.133	124.561	155.622	NA	NA	FALSE	TRUE	FALSE	FALSE	FALSE	FALSE	FALSE	FALSE	TRUE	TRUE	FALSE	FALSE
623	FBgn0003511	FBtr0085556	Sry-beta	NA	191.767	5.49646	4.14424	2.88881	2.95765	0.0341839	2.29695	1.43551	1.66951	0.337141	1.97486	1.74472	1.84346	335.276	138.906	241.133	124.561	155.622	NA	NA	FALSE	TRUE	FALSE	FALSE	FALSE	FALSE	FALSE	FALSE	TRUE	TRUE	FALSE	FALSE
624	FBgn0003512	FBtr0085558	Sry-delta	NA	118.159	28.4082	23.7934	14.3347	4.04183	2.04031	2.49707	1.64157	1.92456	-0.750628	2.26816	1.1621	1.887	374.119	671.462	383.248	630.511	511.857	NA	NA	FALSE	FALSE	FALSE	FALSE	FALSE	FALSE	FALSE	FALSE	FALSE	TRUE	TRUE	FALSE
625	FBgn0003513	FBtr0306026	ss	developmental paused	0.239334	0.780922	0.868751	0.580878	1.68163	1.13703	-0.0330757	-0.566961	-0.782816	-2.24193	-0.316046	-1.38005	0.81308	451.805	750.693	473.005	448.911	691.516	-0.522332	NA	FALSE	FALSE	FALSE	TRUE	FALSE	FALSE	FALSE	FALSE	FALSE	FALSE	FALSE	FALSE
626	FBgn0003514	FBtr0339503	sqh	NA	220.652	169.004	296.216	204.213	3.2889	3.04284	3.09534	2.67104	3.23468	2.48999	2.39892	2.25087	1.41713	1601.97	43.126	178.802	119.011	128.812	NA	NA	FALSE	FALSE	FALSE	FALSE	TRUE	FALSE	FALSE	FALSE	TRUE	FALSE	FALSE	FALSE
627	FBgn0003515	FBtr0075391	st	NA	0.179573	7.40058	8.47187	3.50442	-2.06378	1.18295	-0.152305	-1.00022	-2.24542	-1.46891	-2.27358	-0.0793752	1.577	68.6908	151.442	104.538	115.003	86.2854	-0.1691	NA	FALSE	FALSE	FALSE	FALSE	FALSE	FALSE	FALSE	FALSE	FALSE	FALSE	FALSE	FALSE
628	FBgn0003517	FBtr0070289	sta	housekeeping	2828.05	2632.26	2956.93	2577.29	5.23446	5.20833	4.60323	4.07194	4.07593	2.36403	4.17874	3.69136	2.54948	3453.35	1239.62	658.931	1576.12	1271.79	NA	NA	FALSE	FALSE	FALSE	FALSE	FALSE	FALSE	FALSE	FALSE	FALSE	FALSE	FALSE	FALSE
629	FBgn0003520	FBtr0301614	stau	NA	100.638	40.8618	47.8873	35.1097	3.21612	1.57003	2.04234	1.85091	1.74434	0.883785	2.65339	1.23094	2.53624	648.474	880.071	553.145	1095.45	901.991	NA	NA	FALSE	FALSE	FALSE	FALSE	FALSE	FALSE	FALSE	FALSE	FALSE	TRUE	FALSE	FALSE
630	FBgn0003525	FBtr0085397	stg	NA	146.688	28.9804	50.2842	21.943	6.15559	4.69776	3.12278	3.30607	3.66371	4.71285	2.54497	2.32799	3.13156	1503.84	873.552	662.136	1175.62	849.603	NA	NA	FALSE	FALSE	TRUE	FALSE	FALSE	FALSE	FALSE	FALSE	FALSE	FALSE	FALSE	FALSE
631	FBgn0003527	FBtr0087825	stil	NA	2.12914	0.484647	0.138411	0.406586	-1.39714	-1.03092	-0.531646	-0.484116	-0.450987	-0.49787	-0.630791	0.0834201	0.0294025	10.6307	146.929	199.104	98.0452	81.663	NA	NA	FALSE	FALSE	TRUE	FALSE	FALSE	FALSE	FALSE	FALSE	FALSE	FALSE	FALSE	FALSE
632	FBgn0003545	FBtr0340277	sub	NA	137.496	4.77434	2.81152	1.69016	3.24314	-0.0829225	0.96635	0.980132	1.09101	-0.915693	0.277871	-0.151401	2.16719	466.934	591.729	267.668	815.193	467.174	NA	NA	FALSE	TRUE	FALSE	FALSE	FALSE	FALSE	FALSE	TRUE	FALSE	FALSE	FALSE	FALSE
633	FBgn0003557	FBtr0339529	Su(dx)	NA	51.0937	36.275	37.6836	37.3005	3.28018	2.68393	3.67593	2.88927	3.59844	1.63186	3.40574	2.51092	1.73536	7775.55	2835.79	1101.3	3763.02	2171	NA	NA	FALSE	TRUE	FALSE	TRUE	FALSE	FALSE	FALSE	FALSE	FALSE	FALSE	FALSE	FALSE
634	FBgn0003559	FBtr0113733	su(f)	NA	47.3148	17.6723	11.9335	8.18989	1.56925	1.24651	2.62954	2.1524	2.0839	2.22879	2.10224	1.3928	0.341705	99.7652	91.2667	85.8391	152.617	131.277	NA	NA	FALSE	FALSE	FALSE	FALSE	FALSE	FALSE	TRUE	FALSE	FALSE	FALSE	FALSE	FALSE
635	FBgn0003567	FBtr0082945	su(Hw)	NA	218.623	54.75	69.2991	51.4597	1.72547	1.77705	2.49711	2.29237	2.60993	1.70809	2.157	0.697374	1.12246	889.709	337.988	242.558	398.655	306.313	NA	NA	FALSE	FALSE	FALSE	FALSE	FALSE	FALSE	FALSE	FALSE	TRUE	FALSE	TRUE	FALSE
636	FBgn0003575	FBtr0070120	su(sable)	NA	51.9312	31.9831	28.9269	24.1082	3.69741	3.83665	3.5802	2.76198	3.47349	3.96425	3.12817	2.31683	1.02649	2421.35	869.541	195.186	702.965	565.478	NA	NA	FALSE	FALSE	FALSE	FALSE	FALSE	FALSE	FALSE	FALSE	TRUE	FALSE	TRUE	FALSE
637	FBgn0003598	FBtr0082736	Su(var)3-7	developmental paused	119.932	31.7632	19.2695	18.7009	3.54882	2.49501	2.93346	2.57773	3.50292	2.69964	3.20249	1.69487	3.23531	4693.46	1309.33	516.993	1199.97	1154.07	NA	NA	FALSE	FALSE	FALSE	FALSE	FALSE	FALSE	FALSE	FALSE	FALSE	FALSE	FALSE	FALSE
638	FBgn0003607	FBtr0079635	Su(var)205	NA	1232.98	104.524	100.741	54.3381	3.7829	0.462267	0.0453124	1.31443	1.54303	0.749539	0.942087	0.810357	1.45115	199.121	117.844	97.5929	163.717	153.465	NA	NA	FALSE	TRUE	FALSE	FALSE	FALSE	FALSE	FALSE	FALSE	FALSE	FALSE	FALSE	FALSE
639	FBgn0003612	FBtr0302506	Su(var)2-10	NA	138.653	33.4966	28.9099	23.8959	4.60415	1.87556	2.87523	2.28657	3.06492	1.847	2.52046	2.20396	2.44398	3723.2	1862.94	750.29	2241.16	1693.35	NA	NA	FALSE	FALSE	FALSE	FALSE	FALSE	FALSE	FALSE	FALSE	FALSE	FALSE	FALSE	FALSE
640	FBgn0003651	FBtr0082563	svp	developmental paused	1.13818	3.01507	3.59671	3.18489	3.74923	2.8915	2.62696	2.78242	2.78143	3.63907	3.45839	1.16778	3.57959	4783.41	3569.93	1763.8	3706.91	3153.42	-0.235319	NA	FALSE	FALSE	TRUE	FALSE	FALSE	FALSE	FALSE	FALSE	FALSE	FALSE	FALSE	FALSE
641	FBgn0003654	FBtr0089398	sw	NA	17.393	27.1485	35.7763	32.1906	1.32441	1.7557	2.20517	2.39686	2.73785	1.29956	1.8487	1.0433	1.73951	333.232	116.34	224.927	258.987	264.095	NA	NA	FALSE	FALSE	FALSE	FALSE	FALSE	FALSE	FALSE	FALSE	FALSE	FALSE	FALSE	FALSE
642	FBgn0003655	FBtr0070922	swa	NA	41.4814	20.0842	14.4835	19.2278	-1.0464	-1.01024	-0.0137668	-0.418887	0.648815	-0.805748	-0.255605	0.488515	0.711585	82.5925	85.2491	58.5914	106.986	40.6774	NA	NA	FALSE	FALSE	FALSE	FALSE	FALSE	FALSE	FALSE	TRUE	TRUE	FALSE	FALSE	FALSE
643	FBgn0003656	FBtr0071125	sws	NA	25.4968	15.689	19.7983	24.8763	2.74285	1.94215	1.30051	0.93831	1.77834	1.6002	2.12021	0.883465	1.68328	2509.26	425.744	508.267	573.472	593.52	NA	NA	FALSE	TRUE	FALSE	TRUE	FALSE	FALSE	FALSE	FALSE	FALSE	FALSE	FALSE	FALSE
644	FBgn0003660	FBtr0088362	Syb	NA	136.516	88.6208	150.095	121.91	3.32997	2.23295	3.15147	1.84483	3.13963	2.58506	1.88672	1.83931	1.12344	250.64	88.2579	226.886	217.056	288.748	-0.659164	NA	FALSE	TRUE	FALSE	FALSE	FALSE	FALSE	FALSE	TRUE	FALSE	TRUE	FALSE	FALSE
645	FBgn0003676	FBtr0084290	CCT1	housekeeping	102.138	105.42	88.4002	63.1903	3.18635	1.88845	1.3704	1.34232	1.52999	1.25939	1.223	1.17494	1.53065	110.805	38.6128	283.34	115.003	105.7	-0.248177	NA	FALSE	TRUE	FALSE	FALSE	FALSE	FALSE	FALSE	FALSE	FALSE	FALSE	TRUE	FALSE
646	FBgn0003683	FBtr0075112	term	NA	944.007	1.93817	0	0.243257	3.7511	-0.620378	-1.3553	-1.8868	-2.2948	0.13332	-4.81733	-0.659014	2.26339	62.9665	199.082	192.871	98.3535	159.628	NA	NA	FALSE	FALSE	FALSE	FALSE	FALSE	FALSE	TRUE	FALSE	FALSE	FALSE	FALSE	FALSE
647	FBgn0003687	FBtr0071679	Tbp	NA	87.2016	12.9262	12.7411	7.60935	2.7849	0.848981	1.75546	1.95568	1.34318	1.27248	2.3705	0.736059	1.53567	259.226	269.287	404.441	332.984	337.438	NA	NA	FALSE	TRUE	TRUE	FALSE	FALSE	FALSE	FALSE	FALSE	FALSE	TRUE	FALSE	FALSE
648	FBgn0003701	FBtr0340283	thr	NA	115.871	30.2197	14.7299	15.2057	4.1935	0.269223	1.33295	2.01885	0.117242	1.20864	1.96179	0.577617	1.65939	2630.28	708.069	184.679	960.719	324.495	NA	NA	FALSE	FALSE	FALSE	FALSE	FALSE	FALSE	FALSE	FALSE	TRUE	FALSE	FALSE	FALSE
649	FBgn0003710	FBtr0073219	tipE	3-4 tissues	0.405359	15.4088	19.4236	25.0895	-1.5128	1.83428	1.15148	1.49787	-0.256262	-0.373205	3.09226	-0.96911	3.01477	901.566	761.726	287.97	705.432	897.06	-0.119649	8	FALSE	FALSE	FALSE	FALSE	FALSE	FALSE	FALSE	FALSE	FALSE	FALSE	FALSE	FALSE
650	FBgn0003714	FBtr0070459	tko	NA	46.8203	33.3737	32.7989	30.1169	1.05507	1.32304	3.93005	3.56402	4.20983	2.81247	3.69904	2.80164	2.63859	1169.38	1281.75	391.262	1305.11	918.94	0.159113	NA	FALSE	FALSE	FALSE	FALSE	FALSE	FALSE	FALSE	FALSE	FALSE	TRUE	FALSE	FALSE
651	FBgn0003716	FBtr0079089	tkv	NA	9.1571	8.26904	6.26903	3.85919	5.40854	5.16154	4.49105	3.41947	4.71317	4.10692	2.78034	2.23679	3.96665	987.839	1181.95	1232.38	1143.55	1216.93	-0.133616	NA	FALSE	FALSE	TRUE	FALSE	FALSE	FALSE	FALSE	FALSE	FALSE	FALSE	FALSE	FALSE
652	FBgn0003719	FBtr0084691	tld	NA	80.5454	2.27917	1.36529	2.10408	3.90294	-0.285635	-1.01377	-0.624671	-2.80635	-0.0126058	-0.333905	-1.0149	0.676354	291.936	497.955	300.259	283.036	181.508	NA	NA	FALSE	FALSE	FALSE	TRUE	FALSE	FALSE	FALSE	FALSE	FALSE	FALSE	FALSE	FALSE
653	FBgn0003720	FBtr0085709	tll	NA	60.437	2.77575	3.21018	2.1351	3.84525	-0.318558	-0.735175	-0.379413	0.510946	-0.498298	-1.44527	-1.19325	1.95002	305.837	468.87	212.817	227.539	256.391	NA	NA	FALSE	FALSE	TRUE	FALSE	FALSE	FALSE	FALSE	FALSE	FALSE	FALSE	FALSE	FALSE
654	FBgn0003721	FBtr0089960	Tm1	NA	65.425	189.029	225.195	248.199	4.539	4.3002	3.66273	2.98329	3.85812	2.88701	3.50245	2.59144	1.49394	1800.27	2058.51	1198.36	1865.02	2286.87	NA	NA	FALSE	FALSE	FALSE	TRUE	FALSE	FALSE	FALSE	FALSE	FALSE	FALSE	FALSE	FALSE
655	FBgn0003731	FBtr0071654	Egfr	NA	17.4443	9.12828	8.4571	3.91668	4.98819	4.36342	4.08202	3.07808	4.6243	4.18886	2.88563	3.55207	3.58175	378.617	452.322	622.956	245.421	409.548	NA	NA	FALSE	FALSE	TRUE	TRUE	FALSE	TRUE	FALSE	FALSE	FALSE	FALSE	FALSE	FALSE
656	FBgn0003733	FBtr0088938	tor	NA	35.4662	15.864	7.54722	8.04577	-2.5074	-0.844221	-1.76176	-1.27604	-0.869582	-0.138739	-2.50916	-0.254218	0.996615	40.4785	67.1963	92.7845	179.749	150.691	NA	NA	FALSE	FALSE	FALSE	TRUE	FALSE	FALSE	FALSE	FALSE	FALSE	FALSE	FALSE	FALSE
657	FBgn0003741	FBtr0075364	tra	NA	58.025	14.7984	22.0439	12.24	3.59342	0.396581	2.11369	1.1078	2.83995	1.93839	1.54599	0.874184	1.85771	314.833	328.46	151.376	481.285	294.603	NA	NA	FALSE	FALSE	FALSE	FALSE	FALSE	FALSE	FALSE	FALSE	FALSE	FALSE	FALSE	FALSE
658	FBgn0003742	FBtr0089617	tra2	NA	35.441	22.423	23.83	19.8595	2.29216	1.89219	2.25072	1.50812	1.95861	1.77204	2.4596	1.78783	1.73531	322.192	236.692	206.227	451.686	418.176	NA	NA	FALSE	TRUE	FALSE	FALSE	FALSE	FALSE	FALSE	FALSE	FALSE	FALSE	FALSE	FALSE
659	FBgn0003744	FBtr0074922	trc	NA	19.0257	45.6101	61.136	44.3718	0.630512	2.18356	2.84161	1.85317	3.13423	0.694155	2.06201	1.74008	2.32762	1206.18	703.054	342.644	838.934	717.093	-0.457606	NA	FALSE	TRUE	FALSE	FALSE	FALSE	FALSE	FALSE	FALSE	FALSE	FALSE	TRUE	FALSE
660	FBgn0003747	FBtr0070802	Gr5a	NA	0.544853	0.068354	0.0213582	0	-0.560372	-1.02813	-1.78952	-0.787051	-3.95495	0.993901	-5.66078	0.389301	-0.929053	34.3454	18.0527	100.086	79.5461	46.8407	NA	NA	FALSE	FALSE	FALSE	FALSE	FALSE	FALSE	FALSE	FALSE	FALSE	FALSE	FALSE	FALSE
661	FBgn0003748	FBtr0071537	Treh	NA	2.09543	25.7348	11.6488	71.5164	-0.606276	4.28492	1.38112	1.10039	0.823494	3.40397	1.99485	1.54672	3.75016	1406.53	793.819	404.263	802.552	420.641	0.064772	NA	FALSE	FALSE	FALSE	FALSE	FALSE	FALSE	FALSE	FALSE	FALSE	FALSE	FALSE	FALSE
662	FBgn0003751	FBtr0080078	trk	NA	3.86165	0.996679	0.949047	0.78371	1.38136	-0.11148	0.224089	0.112593	0.847628	-0.411717	-0.780737	-1.10271	-0.260238	19.6259	27.5806	85.3048	45.0144	38.8284	NA	NA	FALSE	FALSE	TRUE	FALSE	FALSE	FALSE	FALSE	FALSE	FALSE	FALSE	FALSE	FALSE
663	FBgn0003861	FBtr0085513	trp	NA	0	0.31241	0.253118	0.0958819	-4.16261	-1.44825	-1.33705	-1.49412	-0.776396	-1.92453	-3.23225	-0.689425	-0.0328755	68.6908	158.964	251.64	131.035	200.922	NA	NA	FALSE	FALSE	FALSE	FALSE	FALSE	FALSE	FALSE	FALSE	FALSE	FALSE	FALSE	FALSE
664	FBgn0003862	FBtr0082947	trx	housekeeping	20.3494	19.746	17.1803	15.4401	3.76702	3.98119	4.36134	3.98005	5.07021	3.48184	4.44195	3.29259	2.56507	2310.54	1043.55	674.78	1387.43	450.533	-0.0955896	NA	FALSE	FALSE	FALSE	FALSE	FALSE	FALSE	FALSE	FALSE	TRUE	FALSE	FALSE	FALSE
665	FBgn0003862	FBtr0082947	trx	developmental paused	20.3494	19.746	17.1803	15.4401	3.76702	3.98119	4.36134	3.98005	5.07021	3.48184	4.44195	3.29259	2.56507	2310.54	1043.55	674.78	1387.43	450.533	-0.0955896	NA	FALSE	FALSE	FALSE	FALSE	FALSE	FALSE	FALSE	FALSE	TRUE	FALSE	FALSE	FALSE
666	FBgn0003863	FBtr0088161	alphaTry	0 tissues	1.08061	289.9	15.7729	445.928	-3.21685	0.877957	-1.06926	-1.93896	-1.90166	-2.40398	-1.87861	-0.609461	1.5523	534.398	233.181	402.126	273.787	240.983	0.804828	NA	FALSE	FALSE	TRUE	FALSE	FALSE	FALSE	TRUE	FALSE	FALSE	FALSE	FALSE	FALSE
667	FBgn0003865	FBtr0073582	tsg	NA	47.1863	0.125209	0	0	1.04748	-2.02759	-1.52418	-1.52828	-3.39726	-2.92876	-12.227	-0.981889	-0.116988	0	56.6656	138.91	180.058	128.504	NA	NA	FALSE	FALSE	FALSE	FALSE	FALSE	FALSE	FALSE	FALSE	FALSE	FALSE	FALSE	FALSE
668	FBgn0003866	FBtr0085906	tsh	developmental paused	62.4411	47.448	40.3012	31.9014	2.90244	4.60508	3.59665	2.29539	3.08228	1.92486	2.61684	2.37179	2.78011	1286.32	1120.77	714.494	1545.91	1109.69	-0.00816482	NA	FALSE	FALSE	FALSE	TRUE	FALSE	FALSE	FALSE	FALSE	FALSE	FALSE	FALSE	FALSE
669	FBgn0003867	FBtr0084164	tsl	5-6 tissues	0.947886	20.3904	9.37158	11.4532	3.74515	3.99422	4.05645	2.37142	2.88153	2.62483	2.41601	2.50191	2.81653	3847.91	2005.86	1418.84	2028.73	1447.75	-0.107848	6	FALSE	FALSE	FALSE	TRUE	FALSE	FALSE	FALSE	FALSE	FALSE	FALSE	TRUE	FALSE
670	FBgn0003867	FBtr0084164	tsl	developmental paused	0.947886	20.3904	9.37158	11.4532	3.74515	3.99422	4.05645	2.37142	2.88153	2.62483	2.41601	2.50191	2.81653	3847.91	2005.86	1418.84	2028.73	1447.75	-0.107848	6	FALSE	FALSE	FALSE	TRUE	FALSE	FALSE	FALSE	FALSE	FALSE	FALSE	TRUE	FALSE
671	FBgn0003870	FBtr0085828	ttk	housekeeping	18.7598	19.6591	26.867	10.2237	4.91836	5.18918	3.19952	1.98425	3.56379	3.30609	2.06178	2.7109	3.90759	1162.84	1765.16	1141.37	2087.93	1360.54	NA	NA	FALSE	FALSE	TRUE	FALSE	FALSE	FALSE	FALSE	FALSE	FALSE	TRUE	FALSE	FALSE
672	FBgn0003882	FBtr0302338	tub	NA	45.8682	21.9985	23.3097	23.4688	3.03587	2.80859	1.90527	1.78636	2.045	2.6813	1.73284	1.24221	2.47491	8190.56	2126.71	803.005	3175.68	2465.61	NA	NA	FALSE	FALSE	FALSE	FALSE	FALSE	FALSE	FALSE	TRUE	FALSE	FALSE	FALSE	FALSE
673	FBgn0003884	FBtr0081639	alphaTub84B	NA	5186.7	1387.59	1192.53	1202.27	6.94058	6.64542	6.12408	5.63212	6.03027	6.12365	6.20433	5.2114	3.16612	6830.64	2748.53	1285.63	3075.47	2382.09	NA	NA	FALSE	FALSE	TRUE	FALSE	FALSE	FALSE	TRUE	FALSE	FALSE	FALSE	FALSE	FALSE
674	FBgn0003885	FBtr0081538	alphaTub84D	NA	463.548	77.9068	70.659	82.1358	3.60374	1.32882	2.13292	1.85819	2.45056	1.9614	2.13064	0.765743	2.05912	2830.22	838.951	320.917	1196.27	874.872	NA	NA	FALSE	FALSE	FALSE	FALSE	FALSE	FALSE	FALSE	FALSE	FALSE	FALSE	FALSE	FALSE
675	FBgn0003886	FBtr0082087	alphaTub85E	NA	2.32962	151.086	121.074	168.83	-0.0598736	1.17745	-0.0602734	0.380529	1.23877	1.53416	0.20985	-0.405643	2.50831	1373.82	543.087	245.941	768.637	538.051	0.0772505	NA	FALSE	FALSE	FALSE	FALSE	FALSE	FALSE	FALSE	FALSE	FALSE	FALSE	FALSE	FALSE
676	FBgn0003888	FBtr0072270	betaTub60D	housekeeping	35.1595	30.2438	50.1697	21.1004	4.02511	3.66835	1.91401	2.21147	2.90078	2.37923	0.600225	1.57236	2.99713	1570.89	1374.52	1010.66	2644.44	1606.14	NA	NA	FALSE	FALSE	FALSE	TRUE	FALSE	FALSE	FALSE	FALSE	FALSE	FALSE	TRUE	FALSE
677	FBgn0003889	FBtr0082046	betaTub85D	NA	0.486435	1.71909	1.85729	1.32045	-1.98879	-1.39208	-0.21945	-0.46844	-0.988737	0.0632464	0.133916	-1.5511	-0.601738	172.545	130.381	131.252	163.409	157.163	NA	NA	FALSE	FALSE	FALSE	FALSE	FALSE	FALSE	FALSE	FALSE	FALSE	FALSE	FALSE	FALSE
678	FBgn0003890	FBtr0300611	betaTub97EF	5-6 tissues	0.249019	17.7189	10.2565	31.2375	-0.0381008	5.34394	3.08989	2.64367	3.68132	4.1385	1.52023	2.31463	3.38189	1434.74	692.523	499.897	1151.57	846.213	0.192987	NA	FALSE	FALSE	FALSE	TRUE	FALSE	TRUE	FALSE	FALSE	FALSE	FALSE	FALSE	FALSE
679	FBgn0003891	FBtr0071582	tud	developmental paused	26.3066	75.9071	73.199	61.317	2.82828	2.95504	3.0516	2.79888	3.37446	3.5082	3.33229	2.43648	3.15036	1256.88	932.224	343	993.709	763.318	-0.078921	NA	FALSE	FALSE	FALSE	FALSE	FALSE	FALSE	FALSE	FALSE	FALSE	FALSE	FALSE	FALSE
680	FBgn0003892	FBtr0089427	ptc	developmental paused	66.3141	5.84801	5.85788	3.83024	4.8925	5.04842	4.22648	3.10245	4.12174	3.85033	2.7221	3.04952	3.93318	1380.77	1866.45	1344.22	2601.9	1999.97	NA	NA	FALSE	FALSE	TRUE	FALSE	FALSE	FALSE	FALSE	FALSE	FALSE	FALSE	FALSE	FALSE
681	FBgn0003896	FBtr0081111	tup	developmental paused	7.72335	4.84925	6.82935	4.43264	4.4025	3.46082	2.90863	1.13842	1.64468	1.1766	1.70076	0.860768	2.64639	7507.74	3326.72	2005.29	4237.83	2777.77	-0.204578	NA	FALSE	FALSE	FALSE	FALSE	FALSE	FALSE	FALSE	FALSE	FALSE	FALSE	FALSE	FALSE
682	FBgn0003900	FBtr0100130	twi	NA	7.2309	0.567534	0.555997	0.254705	3.80051	0.8804	0.550518	-0.828351	-0.657704	0.113077	-1.79889	-0.636431	2.2844	229.787	750.693	469.8	991.551	426.496	NA	NA	FALSE	FALSE	FALSE	TRUE	FALSE	FALSE	FALSE	FALSE	FALSE	FALSE	FALSE	FALSE
683	FBgn0003941	FBtr0334787	RpL40	housekeeping	3489.63	3141.44	2758.05	2774.15	3.8146	2.97534	3.25137	2.55254	3.81919	2.86092	2.76123	1.34899	2.12453	811.205	179.023	244.16	558.672	335.589	NA	NA	FALSE	FALSE	FALSE	FALSE	FALSE	FALSE	FALSE	FALSE	TRUE	FALSE	FALSE	FALSE
684	FBgn0003942	FBtr0080016	RpS27A	housekeeping	2097.73	2146.99	2339.83	2156.59	4.20924	4.26898	4.09654	3.54435	3.16425	3.35497	3.43563	2.88933	2.45186	2033.74	488.929	422.784	356.416	373.184	NA	NA	FALSE	FALSE	FALSE	FALSE	FALSE	FALSE	FALSE	FALSE	FALSE	TRUE	FALSE	FALSE
685	FBgn0003943	FBtr0333142	Ubi-p63E	NA	164.128	288.172	119.476	60.5094	4.26299	5.4223	5.6443	5.07123	5.43319	5.44967	5.61605	4.36145	2.74306	681.592	607.776	675.137	704.815	541.441	NA	NA	FALSE	FALSE	FALSE	FALSE	FALSE	FALSE	TRUE	FALSE	TRUE	FALSE	FALSE	FALSE
686	FBgn0003944	FBtr0083347	Ubx	NA	1.85968	1.98259	1.9881	1.1391	4.37958	4.55368	4.51273	2.78895	3.0667	1.39248	3.82021	2.94348	3.63252	2087.3	1302.31	1028.64	1035.95	1289.97	0.350673	NA	FALSE	FALSE	TRUE	FALSE	FALSE	FALSE	FALSE	FALSE	FALSE	FALSE	FALSE	FALSE
687	FBgn0003950	FBtr0077259	unc	NA	2.6487	0.215678	0.219447	0.100843	-0.5658	-0.884652	0.790075	0.357213	0.388196	-0.0802401	0.380824	0.909733	1.96066	155.781	137.903	234.722	224.456	437.282	NA	NA	FALSE	FALSE	FALSE	FALSE	FALSE	FALSE	FALSE	FALSE	FALSE	FALSE	FALSE	FALSE
688	FBgn0003963	FBtr0310027	ush	developmental paused	4.49471	2.59837	3.93223	2.75988	5.28528	5.7526	4.79291	3.91626	5.01542	3.94139	4.62876	4.01506	4.56583	634.163	786.297	749.756	480.668	1037.89	NA	NA	FALSE	FALSE	TRUE	TRUE	TRUE	TRUE	FALSE	FALSE	FALSE	FALSE	FALSE	FALSE
689	FBgn0003964	FBtr0070346	usp	NA	6.67844	0	0	0	2.46594	2.52224	2.31302	1.82415	3.08424	0.790045	1.94335	1.5951	1.91115	411.736	386.128	172.212	484.368	225.575	-0.515611	NA	FALSE	FALSE	FALSE	FALSE	FALSE	FALSE	FALSE	FALSE	FALSE	TRUE	FALSE	FALSE
690	FBgn0003965	FBtr0073386	v	1-2 tissues	0.239487	78.2534	57.4511	20.3252	-2.81652	0.590332	0.259733	-0.927336	-1.97838	1.23184	-0.302422	-2.91719	1.84667	704.08	273.299	207.296	644.385	496.757	0.20243	2	FALSE	FALSE	FALSE	TRUE	FALSE	FALSE	FALSE	FALSE	FALSE	FALSE	FALSE	FALSE
691	FBgn0003969	FBtr0340415	vap	NA	58.2301	38.3226	33.8996	25.7864	2.99744	2.22615	2.95479	2.8329	3.43073	1.76761	3.05188	1.95898	2.10093	732.293	1221.57	279.066	1501.51	988.584	-0.37871	NA	FALSE	TRUE	FALSE	FALSE	FALSE	FALSE	FALSE	FALSE	TRUE	FALSE	FALSE	FALSE
692	FBgn0003975	FBtr0087785	vg	NA	0.337327	1.1376	1.30835	0.666915	4.21515	0.330076	0.0959962	0.889914	-0.0981727	-0.173618	1.28747	0.893058	2.08858	587.551	1108.24	887.775	1741.69	1166.39	-0.326994	NA	FALSE	FALSE	TRUE	FALSE	FALSE	FALSE	FALSE	FALSE	FALSE	FALSE	FALSE	FALSE
693	FBgn0003977	FBtr0072037	vir	NA	97.8882	10.2304	8.11855	5.95706	2.95796	0.447368	0.42423	0.801921	1.44709	1.04606	0.849377	-0.562436	2.06117	1140.76	853.494	345.671	1454.65	1758.68	NA	NA	FALSE	FALSE	FALSE	FALSE	FALSE	FALSE	FALSE	FALSE	FALSE	FALSE	FALSE	FALSE
694	FBgn0003978	FBtr0081347	vls	NA	100.871	14.5047	15.6861	8.57782	3.80134	0.826443	0.106861	0.124747	-1.01487	-1.07018	0.113234	0.0968531	1.68929	734.337	359.551	286.546	484.676	603.073	NA	NA	FALSE	TRUE	FALSE	FALSE	FALSE	FALSE	FALSE	FALSE	FALSE	FALSE	FALSE	FALSE
695	FBgn0003979	FBtr0079239	Vm26Aa	NA	0.784615	0.507021	0.593589	0.130788	-1.91612	-1.0107	-2.70068	-3.15832	-0.914993	-2.28269	-1.99633	-1.74545	0.287337	163.141	153.95	280.847	266.387	157.779	NA	NA	FALSE	FALSE	FALSE	FALSE	FALSE	FALSE	FALSE	FALSE	FALSE	FALSE	FALSE	FALSE
696	FBgn0003980	FBtr0345439	Vm26Ab	NA	0.678124	0.280192	0.169276	0.244422	-1.40924	-1.39399	-1.21338	-3.21718	-6.8167	-3.09903	-5.12532	-2.06938	1.17187	213.023	183.536	152.444	156.317	185.205	NA	NA	FALSE	FALSE	TRUE	FALSE	FALSE	FALSE	FALSE	FALSE	FALSE	FALSE	FALSE	FALSE
697	FBgn0003983	FBtr0080521	Vm34Ca	NA	0.693904	0.0648785	0.244742	0	0.234739	-1.01906	-1.39271	-2.59453	-1.92959	-2.87026	-2.46722	-3.81465	-0.097685	94.4498	179.023	199.46	248.196	143.912	NA	NA	FALSE	FALSE	FALSE	FALSE	FALSE	FALSE	FALSE	FALSE	FALSE	FALSE	FALSE	FALSE
698	FBgn0003984	FBtr0077082	vn	developmental paused	3.61311	4.79579	7.2813	2.04196	4.71226	5.59944	3.79882	3.76292	4.49224	4.69405	4.12231	3.23441	2.19431	10534.6	3880.34	2129.24	4325.09	3356.5	-0.0506732	NA	FALSE	FALSE	FALSE	FALSE	FALSE	FALSE	FALSE	FALSE	FALSE	FALSE	FALSE	FALSE
699	FBgn0003996	FBtr0070490	w	NA	1.09519	8.31904	10.6243	4.90716	-1.38734	-0.219324	1.47464	1.43444	3.46185	1.81505	1.26446	0.963736	1.86463	64.1932	705.562	516.281	1118.27	834.811	-0.339001	NA	FALSE	FALSE	FALSE	TRUE	FALSE	FALSE	FALSE	FALSE	FALSE	TRUE	FALSE	FALSE
700	FBgn0003997	FBtr0332862	hid	developmental paused	8.64576	2.08783	2.70808	0.634629	5.66998	3.85495	4.31957	2.41301	4.65605	3.03584	2.11723	2.98514	4.5055	183.584	1177.94	802.47	1106.25	1009.23	NA	NA	FALSE	FALSE	TRUE	TRUE	FALSE	FALSE	FALSE	FALSE	FALSE	FALSE	TRUE	FALSE
701	FBgn0004003	FBtr0086510	wbl	housekeeping	13.5162	14.4595	10.7078	13.2916	-0.984415	2.88916	1.46064	0.130215	2.1205	1.07587	-0.164406	0.729176	2.78714	1995.71	1093.7	1143.33	533.082	431.735	0.206986	NA	FALSE	FALSE	TRUE	FALSE	FALSE	FALSE	FALSE	FALSE	FALSE	FALSE	FALSE	FALSE
702	FBgn0004034	FBtr0070071	y	1-2 tissues	0.477478	57.1928	36.9435	63.9425	1.4209	1.22866	1.59358	-0.484224	1.71275	0.173642	-1.14838	0.953202	0.832295	1123.18	430.257	266.244	532.157	461.319	0.0265347	NA	FALSE	FALSE	FALSE	FALSE	FALSE	FALSE	FALSE	FALSE	FALSE	FALSE	FALSE	FALSE
703	FBgn0004045	FBtr0071419	Yp1	NA	1.20863	0.19247	0.51153	0.227366	-2.51731	-0.960638	-0.533353	-0.758178	-2.99434	-2.70977	-1.61852	-0.0369798	0.501659	134.519	141.915	120.923	106.061	254.85	NA	NA	FALSE	TRUE	FALSE	FALSE	FALSE	FALSE	TRUE	FALSE	FALSE	FALSE	FALSE	FALSE
704	FBgn0004047	FBtr0073821	Yp3	NA	2.62892	0.977978	2.01661	0.217331	0.215409	-0.543197	-1.74385	-1.85185	-12.227	-1.00639	-2.37505	-1.81027	0.17901	85.8635	113.833	76.4003	87.254	91.5242	0.274817	NA	FALSE	FALSE	FALSE	FALSE	FALSE	FALSE	TRUE	FALSE	FALSE	FALSE	FALSE	FALSE
705	FBgn0004049	FBtr0082793	yrt	NA	70.6898	30.2959	26.6412	21.3833	3.84603	3.14901	3.33405	2.92906	3.89306	2.18534	3.75076	2.38545	2.71326	2048.05	1372.01	394.112	1533.88	778.11	NA	NA	FALSE	FALSE	FALSE	FALSE	FALSE	FALSE	FALSE	FALSE	TRUE	FALSE	TRUE	FALSE
706	FBgn0004050	FBtr0100380	z	NA	102.518	31.1577	52.4884	34.8576	3.2364	2.26565	2.85887	2.35598	2.44044	2.32125	2.77483	2.14822	1.91078	953.493	992.901	300.081	746.13	666.863	NA	NA	FALSE	TRUE	FALSE	FALSE	FALSE	FALSE	FALSE	FALSE	FALSE	FALSE	FALSE	FALSE
707	FBgn0004052	FBtr0075549	Z600	NA	1259.37	2.15878	0	0.422907	3.41345	-1.10276	-1.49486	-0.654878	-3.14885	-2.97161	-2.33155	-1.74824	-1.15277	135.746	159.466	164.198	66.2884	173.187	NA	NA	FALSE	FALSE	FALSE	FALSE	FALSE	FALSE	FALSE	FALSE	FALSE	FALSE	FALSE	FALSE
708	FBgn0004053	FBtr0081670	zen	NA	102.547	1.15343	0.740417	0.818477	3.21575	-1.14761	-1.20193	-1.18474	1.37851	2.02509	-1.46682	-0.502206	0.827069	64.602	250.733	147.636	124.252	275.497	NA	NA	FALSE	FALSE	FALSE	TRUE	FALSE	FALSE	TRUE	FALSE	FALSE	FALSE	TRUE	FALSE
709	FBgn0004054	FBtr0081671	zen2	NA	30.9519	0.182275	0.179556	0.0440874	0.977024	-1.37672	-0.615197	-0.211153	-3.21798	0.565356	-0.780043	-0.312633	-0.0895703	126.342	233.683	242.558	277.795	206.161	NA	NA	FALSE	FALSE	FALSE	FALSE	FALSE	FALSE	TRUE	FALSE	FALSE	FALSE	FALSE	FALSE
710	FBgn0004055	FBtr0345678	uzip	developmental paused	5.36706	15.352	15.5784	24.8031	4.89363	5.13121	4.97607	4.72987	4.89389	4.92661	5.31198	4.10202	4.04044	3957.49	1145.35	717.344	1883.21	1344.51	-0.0528695	NA	FALSE	FALSE	FALSE	TRUE	FALSE	FALSE	FALSE	FALSE	FALSE	FALSE	FALSE	FALSE
711	FBgn0004057	FBtr0074748	Zw	3-4 tissues	1.14034	12.1421	4.19158	16.423	0.962528	3.39273	2.43919	1.01822	1.63498	0.866033	0.803971	2.21935	1.88934	2894.83	376.099	1098.81	964.419	812.007	0.0219567	NA	FALSE	FALSE	FALSE	TRUE	FALSE	FALSE	FALSE	FALSE	FALSE	FALSE	FALSE	FALSE
712	FBgn0004066	FBtr0074210	Prosalpha4	NA	408.849	44.0633	32.9019	28.1497	1.41056	0.842789	2.57169	2.63641	3.95435	2.62288	2.47925	1.79634	2.19079	561.792	245.216	102.223	267.928	294.603	NA	NA	FALSE	FALSE	FALSE	FALSE	FALSE	FALSE	FALSE	FALSE	FALSE	TRUE	FALSE	FALSE
713	FBgn0004087	FBtr0110910	Dhfr	NA	3.2954	10.6416	11.7679	9.02564	-0.693143	-0.163624	-1.20288	-0.0556685	-1.79894	0.600576	-1.20141	-0.196179	0.71102	9.81297	90.2637	111.484	93.4204	120.183	0.189778	NA	FALSE	FALSE	FALSE	FALSE	FALSE	FALSE	FALSE	FALSE	FALSE	FALSE	FALSE	FALSE
714	FBgn0004101	FBtr0290089	bs	NA	1.07587	4.39433	5.23976	3.84924	0.899968	3.90276	3.7239	1.79534	3.64041	1.20351	2.03035	2.83131	4.01646	1050.4	1091.19	794.1	994.943	642.518	-0.241082	NA	FALSE	FALSE	TRUE	FALSE	FALSE	FALSE	FALSE	FALSE	FALSE	FALSE	TRUE	FALSE
715	FBgn0004102	FBtr0300106	oc	NA	5.98309	3.22424	4.09621	2.82142	4.7254	2.78911	3.35354	0.842186	1.32296	-0.975112	1.84991	1.25767	3.4473	1049.17	552.113	564.721	320.959	603.382	NA	NA	FALSE	FALSE	FALSE	TRUE	FALSE	FALSE	FALSE	FALSE	FALSE	FALSE	FALSE	FALSE
716	FBgn0004103	FBtr0082595	Pp1-87B	NA	653.95	298.868	686.795	523.514	2.33091	2.48755	3.30803	2.04951	2.37922	1.161	2.79219	2.09976	1.91797	2979.46	1584.63	566.68	1969.84	1574.09	NA	NA	FALSE	TRUE	FALSE	FALSE	FALSE	FALSE	FALSE	FALSE	FALSE	FALSE	FALSE	FALSE
717	FBgn0004106	FBtr0080051	Cdk1	NA	503.704	23.2638	7.71807	5.02656	3.22451	0.439491	2.06534	1.88596	1.39738	1.31748	2.112	0.818315	0.584266	692.632	188.049	271.408	340.383	165.175	NA	NA	FALSE	FALSE	FALSE	FALSE	FALSE	FALSE	FALSE	FALSE	FALSE	FALSE	FALSE	FALSE
718	FBgn0004107	FBtr0083921	Cdk2	NA	87.088	5.27688	8.74232	4.87499	3.13317	-0.381558	0.510642	1.26599	0.154866	0.683696	1.28173	0.74573	1.48307	1838.3	1615.72	638.45	1183.02	730.961	NA	NA	FALSE	TRUE	FALSE	FALSE	FALSE	FALSE	FALSE	FALSE	FALSE	FALSE	FALSE	FALSE
719	FBgn0004108	FBtr0304018	Nrt	NA	331.168	26.8798	26.6373	10.7091	5.52793	5.43208	4.57088	4.43753	5.08458	4.1955	4.95245	3.49913	5.23473	861.906	670.459	428.661	1068.32	791.36	NA	NA	FALSE	FALSE	TRUE	TRUE	FALSE	FALSE	FALSE	FALSE	FALSE	FALSE	FALSE	FALSE
720	FBgn0004110	FBtr0084086	tin	NA	30.7325	1.80436	2.50374	0.547467	2.90043	-0.400387	-1.21553	-1.47133	-4.05935	-3.27018	-1.65865	-1.17005	2.39971	5486.27	1973.27	985.19	2307.45	1736.8	NA	NA	FALSE	FALSE	FALSE	FALSE	FALSE	FALSE	FALSE	FALSE	FALSE	TRUE	FALSE	FALSE
721	FBgn0004117	FBtr0083078	Tm2	NA	3.26695	878.606	750.203	881.465	-1.10203	3.36617	0.235558	1.06416	1.65028	3.20148	1.23421	1.0486	2.43446	928.961	555.623	376.837	3492.32	1335.88	NA	NA	FALSE	FALSE	FALSE	FALSE	FALSE	FALSE	FALSE	FALSE	FALSE	FALSE	FALSE	FALSE
722	FBgn0004118	FBtr0084681	nAChRbeta2	developmental paused	3.4866	14.1204	12.4771	16.001	1.45107	1.60256	1.55762	2.6773	0.0158144	1.61012	4.28578	0.66562	2.39967	322.601	179.023	100.086	144.91	271.799	NA	NA	FALSE	FALSE	FALSE	TRUE	FALSE	FALSE	FALSE	FALSE	FALSE	FALSE	FALSE	FALSE
723	FBgn0004132	FBtr0088953	boca	NA	176.384	24.4476	47.8466	19.8341	1.54015	1.3935	1.17559	0.939964	2.14264	0.416172	1.68649	2.23452	2.3389	2961.47	1706.99	739.961	1570.88	1905.98	NA	NA	FALSE	FALSE	FALSE	FALSE	FALSE	FALSE	FALSE	FALSE	FALSE	FALSE	FALSE	FALSE
724	FBgn0004133	FBtr0088952	blow	NA	3.43969	10.0681	13.9446	5.02024	0.645522	3.78876	1.28012	1.72896	1.21059	0.493879	0.94796	1.57529	3.58169	1283.45	754.705	997.834	828.759	817.246	-0.0927156	NA	FALSE	FALSE	TRUE	FALSE	FALSE	FALSE	FALSE	FALSE	FALSE	FALSE	FALSE	FALSE
725	FBgn0004143	FBtr0299565	nullo	NA	50.8078	0	0	0	-0.0162796	-2.08845	-2.73715	-0.344142	-2.13493	0.886182	-2.55834	-0.910454	-0.241522	53.1536	257.753	193.405	229.697	196.607	NA	NA	FALSE	FALSE	FALSE	TRUE	FALSE	FALSE	TRUE	FALSE	FALSE	FALSE	FALSE	FALSE
726	FBgn0004167	FBtr0303857	kst	NA	6.9796	61.0106	38.0093	78.8278	5.14928	4.58373	5.3545	4.17789	5.50585	5.35289	3.60618	4.40452	3.53252	1578.25	1221.07	584.133	893.198	697.987	0.0473762	NA	FALSE	FALSE	TRUE	FALSE	FALSE	FALSE	FALSE	FALSE	FALSE	FALSE	FALSE	FALSE
727	FBgn0004168	FBtr0086577	5-HT1A	developmental paused	0.0558736	2.35408	2.45574	3.72919	-0.055326	1.98874	0.951869	1.98825	-1.12215	-0.21054	4.09558	0.13333	2.82862	1529.6	718.098	452.525	949.312	862.238	-0.0887268	NA	FALSE	FALSE	TRUE	TRUE	FALSE	FALSE	FALSE	FALSE	FALSE	FALSE	FALSE	FALSE
728	FBgn0004169	FBtr0308234	up	NA	3.21363	881.608	1079.09	1060.06	-1.12401	3.29502	-0.136668	0.525055	2.03989	3.16712	1.15423	0.0308116	2.19833	1462.95	1001.93	352.261	2839.92	861.313	NA	NA	FALSE	FALSE	FALSE	TRUE	FALSE	FALSE	FALSE	FALSE	FALSE	FALSE	FALSE	FALSE
729	FBgn0004170	FBtr0070073	sc	NA	25.465	0.0554118	0.498379	0.646383	4.42666	-0.0216818	-0.471153	0.107741	-1.62061	-0.425853	-1.20834	0.52107	1.55334	545.029	454.829	413.702	304.002	270.258	NA	NA	FALSE	FALSE	TRUE	TRUE	FALSE	FALSE	FALSE	FALSE	FALSE	FALSE	FALSE	FALSE
730	FBgn0004171	FBtr0085278	Mst98Cb	NA	0.0287046	0.0863645	0.0426607	0.040833	-4.6899	-2.1344	-1.40681	-0.269156	-0.07442	-0.0645601	-0.813351	-2.0317	0.525328	37.2075	216.633	167.048	106.061	104.467	NA	NA	FALSE	FALSE	FALSE	FALSE	FALSE	FALSE	FALSE	FALSE	FALSE	FALSE	TRUE	FALSE
731	FBgn0004172	FBtr0081584	Mst84Da	NA	0	0	0	0.165431	-3.045	-1.34533	0.00783586	0.0328372	-0.0819623	-5.44717	1.41354	-0.997719	-0.684884	39.6607	84.7476	113.977	82.0126	85.6691	NA	NA	FALSE	FALSE	FALSE	FALSE	FALSE	FALSE	FALSE	FALSE	FALSE	FALSE	FALSE	FALSE
732	FBgn0004173	FBtr0081586	Mst84Db	NA	0	0.0750525	0	0	-2.69648	-1.646	-1.47249	-0.492488	-2.81799	-3.1177	-3.00743	-1.02783	-1.61823	0	52.6538	79.2497	72.1464	71.4936	NA	NA	FALSE	FALSE	FALSE	FALSE	FALSE	FALSE	FALSE	FALSE	FALSE	FALSE	FALSE	FALSE
733	FBgn0004174	FBtr0081587	Mst84Dc	NA	1.70396	0.228052	0	0	-3.85655	-1.63823	-1.21416	-0.212416	-2.20469	-0.178897	-0.513482	-0.983547	-0.111335	42.114	99.2901	162.596	102.978	204.928	NA	NA	FALSE	FALSE	FALSE	FALSE	FALSE	FALSE	FALSE	FALSE	FALSE	FALSE	TRUE	FALSE
734	FBgn0004175	FBtr0081588	Mst84Dd	NA	0.183575	0	0	0	-2.90902	-2.11075	-0.403404	-0.292724	-1.28637	0.576657	-1.1439	-1.98861	-1.21841	0	70.2051	181.117	16.3409	49.9223	NA	NA	FALSE	FALSE	FALSE	FALSE	FALSE	FALSE	FALSE	FALSE	FALSE	FALSE	FALSE	FALSE
735	FBgn0004177	FBtr0079525	mts	NA	465.716	150.744	225.397	205.031	4.37508	4.63858	4.11199	3.68443	3.46001	3.46812	3.71754	3.14969	2.99787	8879.1	2321.28	1403.88	2954	2441.26	NA	NA	FALSE	TRUE	FALSE	FALSE	FALSE	FALSE	FALSE	FALSE	TRUE	TRUE	FALSE	FALSE
736	FBgn0004179	FBtr0078493	Csp	NA	119.245	89.0237	97.9485	103.733	3.85216	3.14224	3.14045	2.78012	4.23517	2.94354	3.33161	1.86723	1.40105	3012.99	1722.53	895.789	2330.27	1806.45	NA	NA	FALSE	FALSE	FALSE	TRUE	FALSE	FALSE	FALSE	FALSE	FALSE	FALSE	FALSE	FALSE
737	FBgn0004181	FBtr0333174	Ebp	NA	0.0349551	0.0496042	0.104557	1.1316	-1.75361	-0.226994	-1.01396	-0.697244	-0.387157	0.238322	-1.33568	-1.82542	0.642406	22.488	0	70.8796	24.3571	53.9284	NA	NA	FALSE	FALSE	FALSE	FALSE	FALSE	FALSE	TRUE	FALSE	FALSE	FALSE	FALSE	FALSE
738	FBgn0004197	FBtr0344121	Ser	developmental paused	0.90068	3.59197	2.90775	1.54429	3.21727	3.54369	3.6489	0.552525	2.65527	-1.15159	1.32202	2.307	1.86861	2104.47	1360.98	1028.82	613.861	1005.84	0.0174247	NA	FALSE	FALSE	TRUE	TRUE	FALSE	FALSE	FALSE	FALSE	FALSE	FALSE	FALSE	FALSE
739	FBgn0004198	FBtr0331733	ct	NA	0.740146	6.56297	7.48699	5.2456	5.12872	5.21622	3.40191	3.46072	3.11859	2.25002	4.0914	2.5477	4.55715	1101.1	1208.03	741.92	1743.54	1136.5	0.236781	NA	FALSE	FALSE	TRUE	TRUE	FALSE	FALSE	FALSE	FALSE	FALSE	FALSE	FALSE	FALSE
740	FBgn0004227	FBtr0340313	nonA	NA	116.109	27.0659	36.5959	21.848	3.75898	3.08791	2.84855	2.42334	3.43943	3.51218	3.02396	2.06246	2.14319	745.785	214.126	231.516	387.864	447.76	NA	NA	FALSE	FALSE	FALSE	TRUE	FALSE	FALSE	FALSE	FALSE	FALSE	FALSE	FALSE	FALSE
741	FBgn0004228	FBtr0075602	mex1	3-4 tissues	1.05434	57.5264	102.76	43.7336	-0.866402	2.82239	-0.157033	0.625914	2.39115	1.78972	0.217524	1.84138	3.32305	1070.02	172.504	304.533	110.686	374.109	0.285418	3	FALSE	FALSE	FALSE	TRUE	FALSE	FALSE	FALSE	FALSE	FALSE	FALSE	FALSE	FALSE
742	FBgn0004237	FBtr0082851	Hrb87F	NA	484.574	79.0932	90.4238	47.2538	4.17337	3.44621	2.87721	3.02481	2.86412	3.86591	3.09046	1.57834	2.65276	3829.51	1122.28	639.697	2496.76	1616	NA	NA	FALSE	FALSE	FALSE	FALSE	FALSE	FALSE	FALSE	FALSE	FALSE	FALSE	FALSE	FALSE
743	FBgn0004240	FBtr0086620	DptA	NA	1.10228	0.31287	0.240621	0	-2.03495	-1.2154	-1.55772	-1.4571	-3.18896	-2.81421	-1.02703	-2.74402	-0.016572	18.8082	146.929	115.758	61.6636	150.999	NA	NA	FALSE	FALSE	FALSE	TRUE	FALSE	FALSE	TRUE	FALSE	FALSE	FALSE	FALSE	FALSE
744	FBgn0004242	FBtr0077726	Syt1	3-4 tissues	0.161242	33.9332	40.3697	48.9219	-1.80238	1.83548	1.86811	2.92101	0.829323	1.20316	3.81712	0.226767	2.09179	766.229	529.046	379.865	633.902	865.628	0.351453	3	FALSE	FALSE	FALSE	FALSE	FALSE	FALSE	FALSE	FALSE	FALSE	TRUE	FALSE	FALSE
745	FBgn0004244	FBtr0309054	Rdl	3-4 tissues	0.160577	27.082	27.3835	48.4776	-0.734236	2.04791	1.57367	2.3035	1.06118	0.915875	4.26822	0.692683	3.47104	1710.73	785.796	352.795	526.916	701.377	0.574131	NA	FALSE	FALSE	TRUE	FALSE	FALSE	FALSE	FALSE	FALSE	FALSE	FALSE	FALSE	FALSE
746	FBgn0004359	FBtr0085065	T48	developmental paused	2.43343	2.96309	2.10409	1.22402	5.13093	5.10486	5.11902	4.18212	4.82608	5.22406	4.01673	4.26407	2.72805	7096.82	2413.05	1128.91	3129.43	2150.36	-0.300328	NA	FALSE	FALSE	FALSE	FALSE	FALSE	FALSE	TRUE	FALSE	FALSE	FALSE	FALSE	FALSE
747	FBgn0004360	FBtr0088512	Wnt2	developmental paused	3.20585	1.47406	1.19062	0.493725	2.66118	2.48726	3.01369	-0.0683166	2.76912	-1.21978	-1.05341	0.112953	3.17718	968.622	623.823	449.497	275.636	334.664	-0.248989	NA	FALSE	FALSE	FALSE	TRUE	FALSE	TRUE	FALSE	FALSE	FALSE	FALSE	TRUE	FALSE
748	FBgn0004362	FBtr0071709	HmgD	NA	329.601	28.8678	57.9094	18.5162	4.91097	3.94707	2.84556	2.76767	3.05814	4.12652	3.97657	2.41085	3.59583	596.547	96.7828	168.651	183.141	214.173	NA	NA	FALSE	FALSE	TRUE	TRUE	FALSE	FALSE	FALSE	FALSE	FALSE	FALSE	FALSE	FALSE
749	FBgn0004363	FBtr0080182	porin	NA	454.255	516.076	497.854	570.283	4.39622	3.64649	3.74719	3.38588	3.95557	3.625	3.80223	2.67872	2.01885	5123.59	1434.19	720.015	1986.8	1224.94	NA	NA	FALSE	FALSE	FALSE	FALSE	FALSE	FALSE	FALSE	FALSE	FALSE	FALSE	FALSE	FALSE
750	FBgn0004364	FBtr0086309	18w	NA	121.13	41.8693	47.8189	17.2968	6.0684	5.08958	5.00383	3.19172	4.83476	3.77706	3.29239	3.81485	3.9525	1244.2	2089.1	2046.25	2732.32	1892.42	NA	NA	FALSE	FALSE	TRUE	TRUE	FALSE	FALSE	FALSE	FALSE	FALSE	FALSE	FALSE	FALSE
751	FBgn0004367	FBtr0074271	mei-41	NA	10.7631	0.719507	0.533651	0.36372	1.61465	0.241282	0.429274	0.399841	0.889421	-0.601541	0.546601	0.468444	1.7262	105.898	0	87.9761	181.908	106.932	NA	NA	FALSE	TRUE	FALSE	FALSE	FALSE	FALSE	FALSE	FALSE	FALSE	FALSE	FALSE	FALSE
752	FBgn0004368	FBtr0070725	Ptp4E	NA	25.9467	9.58097	11.0603	9.74764	5.21797	5.03429	4.78325	3.94198	4.83122	4.51752	4.35186	3.8274	4.02346	3408.78	662.436	348.521	1006.04	832.346	NA	NA	FALSE	FALSE	FALSE	TRUE	FALSE	FALSE	FALSE	FALSE	TRUE	TRUE	TRUE	FALSE
753	FBgn0004369	FBtr0303454	Ptp99A	NA	0.848433	1.92559	2.69308	1.93746	2.34078	4.53715	2.84214	2.81918	3.57523	4.73573	4.23502	2.77775	3.88756	1673.11	1185.97	579.146	1582.91	913.085	0.124891	NA	FALSE	FALSE	FALSE	TRUE	FALSE	FALSE	FALSE	FALSE	FALSE	FALSE	FALSE	FALSE
754	FBgn0004370	FBtr0273235	Ptp10D	developmental paused	3.30335	9.07931	11.4089	7.45181	2.62578	6.29858	5.31487	4.85179	4.78305	3.83722	5.7034	4.55606	4.1509	3952.58	969.834	738.358	1588.15	1376.87	-0.356305	NA	FALSE	TRUE	FALSE	FALSE	FALSE	TRUE	FALSE	FALSE	FALSE	TRUE	FALSE	FALSE
755	FBgn0004372	FBtr0332086	aly	NA	0.225584	0.0314492	0.149436	0.114332	-3.67685	-1.40401	-0.59295	-0.963864	-12.227	-0.479417	-3.51956	-0.0828379	-0.0316468	23.3058	137.903	164.733	38.2314	76.4242	NA	NA	FALSE	TRUE	FALSE	FALSE	FALSE	FALSE	FALSE	FALSE	FALSE	FALSE	FALSE	FALSE
756	FBgn0004373	FBtr0072515	fwd	housekeeping	51.4327	43.6996	39.8583	35.8676	4.4732	4.68669	4.47089	4.10582	4.56981	3.68475	4.45915	3.38573	3.08457	4861.1	1621.74	731.235	2449.59	2231.71	NA	NA	FALSE	FALSE	FALSE	TRUE	FALSE	FALSE	FALSE	FALSE	TRUE	FALSE	FALSE	FALSE
757	FBgn0004374	FBtr0081332	neb	NA	20.3612	9.51301	10.6727	5.0261	3.6203	0.399145	1.24259	0.615929	0.471563	-0.811258	1.78653	-0.315118	0.956196	2858.03	1255.67	845.39	1910.65	1439.73	NA	NA	FALSE	FALSE	FALSE	FALSE	FALSE	FALSE	FALSE	FALSE	FALSE	TRUE	FALSE	FALSE
758	FBgn0004379	FBtr0076499	Klp67A	NA	99.5673	2.91698	2.41228	1.81113	2.49328	-0.614962	0.920355	0.859693	1.3612	0.729022	1.60068	0.56445	0.914973	1451.91	116.34	490.636	268.853	137.748	NA	NA	FALSE	TRUE	FALSE	FALSE	FALSE	FALSE	FALSE	FALSE	FALSE	FALSE	FALSE	FALSE
759	FBgn0004380	FBtr0077157	Klp64D	NA	16.6566	48.3179	49.5463	38.3391	1.85848	0.93304	1.34306	0.586795	1.1414	-0.625243	1.18789	0.624341	1.39003	782.993	312.914	196.433	568.539	234.511	-0.0776421	NA	FALSE	TRUE	FALSE	FALSE	FALSE	FALSE	FALSE	FALSE	FALSE	FALSE	FALSE	FALSE
760	FBgn0004381	FBtr0076030	Klp68D	NA	5.00724	34.1387	37.679	24.8805	1.47041	1.63198	2.48428	1.68919	2.99739	1.41721	2.85961	2.0855	1.47666	2001.85	1347.94	694.905	1166.98	1402.75	-0.367389	NA	FALSE	FALSE	FALSE	FALSE	FALSE	FALSE	FALSE	FALSE	FALSE	FALSE	FALSE	FALSE
761	FBgn0004387	FBtr0085211	Klp98A	developmental paused	8.8352	13.9308	14.3441	11.419	2.94369	3.96012	4.15448	3.60602	3.49551	3.07401	4.26988	3.60702	3.24799	1701.32	1739.58	490.992	2128.32	1670.86	-0.177758	NA	FALSE	FALSE	FALSE	FALSE	FALSE	FALSE	FALSE	FALSE	FALSE	FALSE	FALSE	FALSE
762	FBgn0004389	FBtr0085754	bnk	NA	412.642	0	0	0	3.76423	0.52594	-1.9998	-1.32808	-0.12762	-2.18142	-1.87479	-1.24247	0.0311391	33.1188	246.219	230.804	183.141	314.325	NA	NA	FALSE	FALSE	FALSE	FALSE	FALSE	FALSE	TRUE	FALSE	FALSE	FALSE	FALSE	FALSE
763	FBgn0004390	FBtr0076367	RasGAP1	developmental paused	25.8168	13.2681	9.4259	9.258	4.8195	5.2625	4.15596	3.90561	4.57808	4.50964	4.6307	3.69366	3.91883	1218.44	370.583	595.531	553.431	786.122	NA	NA	FALSE	FALSE	FALSE	FALSE	FALSE	FALSE	FALSE	FALSE	TRUE	FALSE	FALSE	FALSE
764	FBgn0004391	FBtr0074077	shtd	NA	30.9938	4.8049	2.5055	2.50881	2.28321	-1.80692	-0.544548	-0.841572	-2.24168	-1.87078	-0.790573	-2.7523	0.799697	340.183	317.427	274.614	280.878	251.769	NA	NA	FALSE	TRUE	FALSE	FALSE	FALSE	FALSE	FALSE	FALSE	FALSE	FALSE	FALSE	FALSE
765	FBgn0004394	FBtr0080393	pdm2	developmental paused	6.96418	1.56764	1.82501	1.59534	5.50435	0.36265	0.883306	0.918359	2.57701	1.81728	0.42141	0.0834526	2.04014	91.1788	774.764	382.536	405.13	602.457	NA	NA	FALSE	FALSE	TRUE	TRUE	FALSE	FALSE	FALSE	FALSE	FALSE	FALSE	FALSE	FALSE
766	FBgn0004395	FBtr0337052	unk	housekeeping	49.3209	46.9986	37.6608	37.008	2.16921	2.38353	3.0993	3.00666	2.71606	1.66309	3.19045	1.8053	1.45965	1561.08	939.244	257.517	667.817	227.116	-0.352523	NA	FALSE	TRUE	FALSE	FALSE	FALSE	FALSE	FALSE	FALSE	FALSE	FALSE	TRUE	FALSE
767	FBgn0004395	FBtr0337052	unk	developmental paused	49.3209	46.9986	37.6608	37.008	2.16921	2.38353	3.0993	3.00666	2.71606	1.66309	3.19045	1.8053	1.45965	1561.08	939.244	257.517	667.817	227.116	-0.352523	NA	FALSE	TRUE	FALSE	FALSE	FALSE	FALSE	FALSE	FALSE	FALSE	FALSE	TRUE	FALSE
768	FBgn0004396	FBtr0075558	CrebA	developmental paused	8.34079	6.94659	12.4349	7.46465	3.29362	4.21889	3.33428	2.97887	4.1249	3.61821	2.51525	2.36301	4.52092	427.682	522.527	509.335	530.924	683.504	NA	NA	FALSE	FALSE	TRUE	FALSE	FALSE	FALSE	FALSE	FALSE	FALSE	FALSE	FALSE	FALSE
769	FBgn0004397	FBtr0070420	Vinc	NA	4.0005	68.5274	62.1569	105.824	0.657589	5.21362	2.98701	3.148	4.12322	4.08686	1.96796	2.89111	2.3002	327.508	452.322	474.43	720.231	714.936	-0.146048	NA	FALSE	FALSE	FALSE	FALSE	FALSE	FALSE	FALSE	FALSE	FALSE	FALSE	FALSE	FALSE
770	FBgn0004400	FBtr0086897	rhi	NA	18.8084	0	0	0	-0.558828	-0.692342	-0.372426	-0.512561	-0.579838	-0.0227137	-2.72814	0.0356928	-0.0404451	94.4498	103.803	136.595	181.599	247.454	NA	NA	FALSE	FALSE	FALSE	FALSE	FALSE	FALSE	FALSE	FALSE	FALSE	TRUE	FALSE	FALSE
771	FBgn0004401	FBtr0075198	Pep	NA	579.096	96.5553	114.633	54.5567	4.39864	4.21071	3.72672	3.31618	3.23571	4.86399	4.11143	2.91239	2.84308	2787.29	1176.94	586.092	1455.26	957.768	NA	NA	FALSE	TRUE	FALSE	FALSE	FALSE	FALSE	FALSE	FALSE	FALSE	TRUE	FALSE	FALSE
772	FBgn0004403	FBtr0071094	RpS14a	housekeeping	2705.65	2186.5	737.203	709.244	3.36393	2.26904	3.42863	2.48975	3.70432	2.71964	3.33704	1.86082	1.90277	628.439	270.791	203.022	282.111	180.891	NA	NA	FALSE	TRUE	FALSE	FALSE	FALSE	FALSE	FALSE	FALSE	FALSE	FALSE	FALSE	FALSE
773	FBgn0004404	FBtr0071096	RpS14b	housekeeping	1083.35	893.109	1279.15	1225.54	2.98141	2.06972	2.1689	1.40956	1.6992	1.82972	1.81616	1.25869	2.13656	1707.86	814.881	302.93	579.638	411.088	NA	NA	FALSE	FALSE	FALSE	FALSE	FALSE	FALSE	FALSE	FALSE	FALSE	FALSE	TRUE	FALSE
774	FBgn0004406	FBtr0080571	tam	NA	24.9429	5.54485	4.29369	3.01845	2.70054	0.21872	0.407112	0.819213	0.21922	-0.488052	0.23764	0.620909	1.31246	226.107	219.14	90.2913	120.244	112.171	NA	NA	FALSE	FALSE	FALSE	FALSE	FALSE	FALSE	FALSE	FALSE	FALSE	FALSE	FALSE	FALSE
775	FBgn0004407	FBtr0091627	DNApol-gamma35	NA	8.87289	10.9422	13.6338	12.8214	2.16579	1.54712	1.22917	1.31789	0.741153	1.11027	1.41428	0.840242	2.40326	53.9713	167.489	98.4834	72.7631	155.93	NA	NA	FALSE	TRUE	FALSE	TRUE	FALSE	FALSE	FALSE	FALSE	FALSE	FALSE	FALSE	FALSE
776	FBgn0004414	FBtr0078482	msopa	NA	0.169566	0.0796089	0.159164	0	-2.07769	-0.751391	-1.38183	-1.90055	-2.79514	-1.94123	-2.09114	-1.3652	-0.456312	193.397	264.774	373.275	193.315	240.983	NA	NA	FALSE	FALSE	TRUE	FALSE	FALSE	FALSE	FALSE	FALSE	FALSE	FALSE	FALSE	FALSE
777	FBgn0004419	FBtr0079975	me31B	NA	1038.02	95.7217	118.128	78.7437	3.52973	2.03436	3.17487	2.61986	3.3403	2.02489	2.92565	1.3624	2.63216	770.727	244.214	380.933	315.409	333.74	NA	NA	FALSE	FALSE	FALSE	FALSE	FALSE	FALSE	FALSE	FALSE	FALSE	FALSE	FALSE	FALSE
778	FBgn0004425	FBtr0072628	LysB	0 tissues	0.461355	64.2956	0.930683	48.8859	-2.66647	0.108938	-1.22032	-3.14086	-1.68083	-2.44497	-1.37374	-4.09674	0.265306	142.697	226.662	134.457	180.366	170.722	NA	NA	FALSE	FALSE	FALSE	FALSE	FALSE	FALSE	FALSE	FALSE	FALSE	FALSE	FALSE	FALSE
779	FBgn0004427	FBtr0072634	LysD	0 tissues	1.35314	426.388	30.6226	534.146	-3.12254	-1.68986	-2.37722	-2.49372	-2.65567	-4.85386	-2.62039	-5.16093	0.358648	115.302	271.293	223.502	244.805	244.989	NA	NA	FALSE	FALSE	FALSE	FALSE	FALSE	FALSE	TRUE	FALSE	FALSE	FALSE	FALSE	FALSE
780	FBgn0004428	FBtr0072630	LysE	0 tissues	0.534615	59.4748	0	13.66	-1.39046	-0.242597	-0.758073	-1.10973	-3.09638	-0.34831	-2.86968	-1.10844	0.586334	694.267	197.577	81.743	117.161	126.655	NA	NA	FALSE	FALSE	FALSE	FALSE	FALSE	FALSE	FALSE	FALSE	FALSE	FALSE	FALSE	FALSE
781	FBgn0004429	FBtr0072633	LysP	NA	0	0	0	0	-1.73161	-0.819856	-0.889577	-1.29202	-0.371777	-2.01605	-1.23408	-1.42624	0.333365	226.516	197.076	97.5929	97.7368	121.416	NA	NA	FALSE	FALSE	FALSE	FALSE	FALSE	FALSE	FALSE	FALSE	FALSE	FALSE	FALSE	FALSE
782	FBgn0004430	FBtr0072631	LysS	0 tissues	0.224185	135.794	2.46164	51.6192	-0.405004	-0.784141	0.0832568	-1.62678	-1.5077	-1.91998	-2.26115	-1.33082	0.83929	195.033	219.14	369.357	127.335	118.026	0.590792	NA	FALSE	FALSE	FALSE	FALSE	FALSE	FALSE	FALSE	FALSE	FALSE	FALSE	FALSE	FALSE
783	FBgn0004431	FBtr0072637	LysX	NA	0.0666063	0.281094	0.496358	0.195645	-2.87211	-1.26244	-2.21282	-2.40137	-2.12355	-3.3324	-1.00431	-2.04126	0.458788	10.6307	110.322	242.023	126.102	0	NA	NA	FALSE	FALSE	FALSE	FALSE	FALSE	FALSE	TRUE	FALSE	FALSE	FALSE	FALSE	FALSE
784	FBgn0004432	FBtr0074238	Cyp1	NA	249.507	275.846	326.112	247.37	2.63626	2.71486	2.49964	2.47206	3.69051	1.82143	3.19941	1.4108	1.46205	2799.56	743.171	379.33	733.797	506.31	NA	NA	FALSE	FALSE	FALSE	FALSE	FALSE	FALSE	FALSE	FALSE	FALSE	FALSE	FALSE	FALSE
785	FBgn0004435	FBtr0333101	Galphaq	NA	18.8024	45.251	52.9324	39.324	2.87905	3.09979	2.83317	2.35555	2.56174	1.36772	3.0046	1.85775	1.46575	1115.41	782.286	389.481	934.821	680.114	NA	NA	FALSE	FALSE	FALSE	FALSE	FALSE	FALSE	FALSE	FALSE	FALSE	FALSE	FALSE	FALSE
786	FBgn0004436	FBtr0078849	Ubc6	NA	61.4775	101.452	123.849	107.057	2.40876	2.99964	4.52372	3.79538	3.86599	2.69481	4.02822	3.21181	1.51268	4254.74	1937.16	777.894	2528.21	1740.81	NA	NA	FALSE	FALSE	FALSE	FALSE	FALSE	FALSE	FALSE	FALSE	FALSE	TRUE	FALSE	FALSE
787	FBgn0004449	FBtr0078509	Ten-m	NA	7.93272	11.5536	10.2245	6.64103	5.82111	5.43117	5.12219	3.96836	4.62268	4.77773	5.46574	3.54848	3.80085	610.448	1015.97	1163.46	932.662	1043.44	-0.0121671	NA	FALSE	FALSE	TRUE	TRUE	FALSE	FALSE	FALSE	FALSE	FALSE	FALSE	FALSE	FALSE
788	FBgn0004456	FBtr0310647	mew	NA	7.03915	11.2216	11.7634	6.6311	4.04714	4.88886	4.14822	3.22774	4.0817	4.30998	3.34727	3.18725	4.44091	6993.37	2990.74	659.287	4315.84	2572.23	-0.0566414	NA	FALSE	FALSE	FALSE	FALSE	FALSE	FALSE	FALSE	FALSE	FALSE	FALSE	FALSE	FALSE
789	FBgn0004463	FBtr0087977	RpIII128	NA	28.6532	8.47257	6.48897	6.29573	2.53395	0.792479	0.0319824	-0.0492698	1.45966	1.52052	0.63607	0.283999	1.53676	1736.89	561.14	313.971	779.428	436.358	-0.534192	NA	FALSE	TRUE	FALSE	FALSE	FALSE	FALSE	FALSE	FALSE	FALSE	TRUE	FALSE	FALSE
790	FBgn0004465	FBtr0075359	Su(P)	housekeeping	51.8135	47.4895	35.6526	43.1152	2.6848	2.00416	1.29607	0.977847	1.5009	-0.498316	1.51639	-0.14039	1.55342	2739.86	646.389	267.668	861.749	641.902	NA	NA	FALSE	FALSE	FALSE	FALSE	FALSE	FALSE	FALSE	FALSE	TRUE	FALSE	FALSE	FALSE
791	FBgn0004507	FBtr0100485	GlyP	NA	23.2059	175.51	148.076	219.447	0.651831	4.45811	3.27604	2.88701	2.46383	2.24004	3.33676	1.24149	3.09713	1556.58	1655.34	965.778	2308.38	1682.26	0.394296	NA	FALSE	FALSE	TRUE	FALSE	FALSE	TRUE	FALSE	FALSE	FALSE	FALSE	FALSE	FALSE
792	FBgn0004509	FBtr0310618	Fur1	developmental paused	3.50301	5.24441	3.88215	4.80609	5.96358	6.33127	5.1825	4.58309	5.16297	4.39085	5.72578	4.58949	4.37337	1797.41	1211.04	919.297	1544.67	1484.11	-0.444932	NA	FALSE	FALSE	FALSE	FALSE	FALSE	FALSE	FALSE	FALSE	FALSE	FALSE	FALSE	FALSE
793	FBgn0004510	FBtr0085088	Ets97D	housekeeping	15.0428	11.2465	16.2771	11.2312	1.46154	1.69613	3.94477	3.45188	4.31351	2.19846	3.1904	1.65137	1.88399	1087.19	1256.67	666.588	1588.76	1369.16	-0.583716	NA	FALSE	FALSE	FALSE	FALSE	FALSE	FALSE	FALSE	FALSE	FALSE	TRUE	FALSE	FALSE
794	FBgn0004511	FBtr0073612	dy	NA	0.418387	0.50235	0.938121	0.124749	1.39421	0.504993	2.53572	-1.25293	2.03388	-0.420838	-1.92074	1.02476	3.86913	57.2423	119.85	296.519	119.627	107.24	0.0461503	NA	FALSE	FALSE	FALSE	FALSE	FALSE	FALSE	FALSE	FALSE	FALSE	FALSE	FALSE	FALSE
795	FBgn0004512	FBtr0087801	Mdr49	NA	75.4508	8.75078	3.17103	19.0598	4.4458	1.62088	1.0355	0.782392	1.05005	0.961327	0.979699	0.469515	1.82217	387.203	300.378	261.969	303.693	303.54	NA	NA	FALSE	FALSE	TRUE	FALSE	FALSE	FALSE	FALSE	FALSE	FALSE	FALSE	FALSE	FALSE
796	FBgn0004513	FBtr0077011	Mdr65	1-2 tissues	0.19723	52.1029	25.6879	51.6025	-1.04081	0.0879876	0.130528	1.00896	-0.816029	0.405248	0.512555	-1.23408	0.212811	183.175	141.915	226.173	336.992	223.418	-0.00761224	5	FALSE	FALSE	FALSE	TRUE	FALSE	FALSE	FALSE	FALSE	FALSE	FALSE	FALSE	FALSE
797	FBgn0004514	FBtr0078479	Oct-TyrR	NA	0.072958	2.26513	1.59109	2.29371	1.62862	3.81884	2.31839	2.28913	1.76278	1.64742	4.23272	0.967459	4.24566	3106.21	1206.02	572.379	2626.25	1427.41	NA	NA	FALSE	FALSE	TRUE	TRUE	FALSE	FALSE	FALSE	FALSE	FALSE	FALSE	FALSE	FALSE
798	FBgn0004516	FBtr0332980	Gad1	1-2 tissues	0.100285	30.2854	14.1291	27.0998	-1.85115	0.213909	-0.160234	0.110371	-0.00247673	0.40354	2.00914	0.244784	2.4271	219.156	237.695	171.678	135.043	355.619	0.416656	8	FALSE	FALSE	FALSE	FALSE	FALSE	FALSE	FALSE	FALSE	FALSE	FALSE	FALSE	FALSE
799	FBgn0004552	FBtr0073213	Akh	1-2 tissues	0.364431	15.2157	10.3011	26.4453	1.39146	0.921191	0.323301	0.0175189	0.805207	1.38946	-1.05792	-1.56658	0.433569	36.7986	46.6363	90.4694	79.8544	70.261	NA	1	FALSE	FALSE	FALSE	FALSE	FALSE	FALSE	FALSE	FALSE	FALSE	FALSE	FALSE	FALSE
800	FBgn0004554	FBtr0083502	Edg91	0 tissues	0.054457	21.8743	5.58851	36.2382	-2.10093	-0.544653	-1.24462	-1.58417	-1.06899	-2.22775	-1.86253	0.485365	0.589549	105.489	327.457	345.137	146.759	272.107	NA	NA	FALSE	FALSE	FALSE	FALSE	FALSE	FALSE	TRUE	FALSE	FALSE	FALSE	FALSE	FALSE
801	FBgn0004556	FBtr0075347	Dbp73D	NA	80.9967	21.3139	16.3779	23.2862	1.93804	0.688058	0.395969	0.56881	0.723054	0.673865	1.29102	0.717442	2.27818	1041.4	675.975	498.472	647.16	626.494	NA	NA	FALSE	TRUE	FALSE	FALSE	FALSE	FALSE	FALSE	FALSE	FALSE	FALSE	FALSE	FALSE
802	FBgn0004567	FBtr0077500	slp2	developmental paused	53.4131	10.9492	21.3262	10.1888	3.85439	2.40561	2.63908	1.97795	3.07241	1.1693	2.41986	0.0495425	3.50434	2314.63	1174.93	1050.19	1238.82	1465.31	NA	NA	FALSE	FALSE	TRUE	FALSE	FALSE	FALSE	FALSE	FALSE	FALSE	TRUE	FALSE	FALSE
803	FBgn0004569	FBtr0075408	aos	developmental paused	8.96438	6.92054	6.57201	4.14981	4.84968	4.7858	4.69305	2.63341	3.74641	3.96688	2.47927	2.77181	3.44215	647.247	732.139	529.46	590.738	534.045	-0.328893	NA	FALSE	FALSE	FALSE	TRUE	FALSE	FALSE	FALSE	FALSE	FALSE	FALSE	TRUE	FALSE
804	FBgn0004573	FBtr0334508	5-HT7	NA	0.045551	1.39146	1.43405	1.80198	-0.209169	3.85911	1.66436	2.36249	2.15523	1.29492	3.682	1.28776	4.2404	6808.97	3015.81	1730.14	4438.24	3252.65	-0.213264	NA	FALSE	FALSE	TRUE	FALSE	FALSE	TRUE	FALSE	FALSE	FALSE	FALSE	FALSE	FALSE
805	FBgn0004574	FBtr0073263	Rop	NA	67.4998	172.437	148.03	191.752	2.68608	2.56667	3.29608	2.81097	3.3408	1.57961	3.60032	2.35525	1.89911	446.49	890.101	441.84	1074.8	1280.41	-0.0868781	NA	FALSE	TRUE	FALSE	FALSE	FALSE	FALSE	FALSE	FALSE	FALSE	FALSE	FALSE	FALSE
806	FBgn0004575	FBtr0089475	Syn	3-4 tissues	0.102594	25.0495	28.3124	28.0933	-1.24485	1.7862	1.76073	2.55807	0.300459	1.47702	4.07554	0.304851	2.67403	792.806	282.826	161.349	155.701	403.076	0.190965	3	FALSE	FALSE	FALSE	FALSE	FALSE	FALSE	FALSE	FALSE	FALSE	FALSE	FALSE	FALSE
807	FBgn0004577	FBtr0089287	Pxd	1-2 tissues	0.211277	14.6322	12.8579	2.29193	-0.448585	1.00733	1.50728	0.351676	-0.0780525	-1.12711	-0.229086	0.958587	1.83439	362.262	327.457	351.192	198.557	427.113	NA	NA	FALSE	FALSE	FALSE	FALSE	FALSE	FALSE	FALSE	FALSE	FALSE	FALSE	FALSE	FALSE
808	FBgn0004580	FBtr0087056	Cbp53E	5-6 tissues	0.271197	16.6342	11.8393	29.0379	1.59527	2.19436	1.07303	2.66077	1.84555	1.63383	4.2962	-0.00860626	5.13841	349.587	569.163	202.666	591.971	643.134	0.734209	5	TRUE	FALSE	TRUE	FALSE	FALSE	FALSE	FALSE	FALSE	FALSE	FALSE	FALSE	FALSE
809	FBgn0004581	FBtr0072232	bgcn	NA	2.2938	0.968045	1.6312	1.27664	2.03826	0.579121	2.81449	2.20847	2.94592	0.720189	1.72393	0.984262	2.4757	0	182.032	166.157	199.79	134.051	NA	NA	FALSE	FALSE	FALSE	FALSE	FALSE	FALSE	FALSE	FALSE	FALSE	FALSE	FALSE	FALSE
810	FBgn0004583	FBtr0078059	ex	developmental paused	12.7426	16.8152	17.7477	14.4768	4.9363	5.03374	4.69651	3.82884	4.54455	4.36052	3.1543	4.0977	3.75385	646.429	681.993	649.314	534.315	588.282	-0.122266	NA	FALSE	FALSE	FALSE	FALSE	FALSE	FALSE	FALSE	FALSE	FALSE	FALSE	FALSE	FALSE
811	FBgn0004584	FBtr0077678	Rrp1	NA	125.802	7.1912	9.81326	4.5309	3.51458	0.105973	1.85576	1.57742	0.845392	0.508398	1.01528	0.240686	1.71368	1657.16	649.899	261.969	1358.76	804.611	NA	NA	FALSE	FALSE	FALSE	FALSE	FALSE	FALSE	FALSE	FALSE	FALSE	FALSE	FALSE	FALSE
812	FBgn0004587	FBtr0082801	B52	NA	447.804	84.8578	103.686	68.5574	3.68345	2.69924	2.82834	2.52948	3.16862	2.76318	3.52362	1.01364	1.8107	722.48	210.615	477.992	353.949	491.519	NA	NA	FALSE	TRUE	FALSE	FALSE	FALSE	FALSE	FALSE	FALSE	TRUE	FALSE	FALSE	FALSE
813	FBgn0004588	FBtr0075587	Eig71Ea	NA	0	0.0498512	0.212061	0	-3.25533	-1.20935	-0.788838	-0.869558	-4.86853	-0.417116	-2.37826	-0.912435	-0.585	162.323	135.897	108.813	56.1139	113.404	NA	NA	FALSE	FALSE	TRUE	FALSE	FALSE	FALSE	FALSE	FALSE	FALSE	FALSE	FALSE	FALSE
814	FBgn0004589	FBtr0303460	Eig71Eb	NA	0	0	0.0908768	0	-2.82981	-1.59384	-1.45914	-0.248767	-12.227	1.30221	-0.945849	-2.60588	-0.0726115	101.401	56.1641	168.829	44.0895	45.608	NA	NA	FALSE	FALSE	FALSE	FALSE	FALSE	FALSE	FALSE	FALSE	FALSE	FALSE	FALSE	FALSE
815	FBgn0004590	FBtr0075586	Eig71Ec	NA	0	0.586399	0.442191	0	-3.25857	-0.250339	-1.77438	-0.450142	-2.68009	1.11894	-2.57392	-0.155891	1.23317	33.5276	155.956	135.526	191.466	252.693	NA	NA	FALSE	FALSE	FALSE	FALSE	FALSE	FALSE	FALSE	FALSE	FALSE	FALSE	TRUE	FALSE
816	FBgn0004591	FBtr0075572	Eig71Ed	NA	0.0689387	0.986701	1.92582	0.493692	-2.76192	-1.05904	-0.975031	-0.60945	-12.227	-0.510443	-1.54294	0.344023	-0.121883	33.9365	99.2901	92.6064	63.5135	79.5058	NA	NA	FALSE	FALSE	FALSE	FALSE	FALSE	FALSE	FALSE	FALSE	FALSE	FALSE	FALSE	FALSE
817	FBgn0004592	FBtr0075585	Eig71Ee	NA	0.0734301	0.495215	1.34266	0.503328	-3.28366	-1.10223	-0.962155	0.379356	-2.42208	-0.128006	-0.809515	0.14583	0.196279	235.92	196.073	260.189	182.216	134.359	NA	NA	FALSE	FALSE	FALSE	FALSE	FALSE	FALSE	TRUE	FALSE	FALSE	FALSE	FALSE	FALSE
818	FBgn0004593	FBtr0075584	Eig71Ef	NA	0.0452724	0.0289668	0.0665405	0.0659258	-3.80115	-1.45611	-1.43114	0.0863222	-4.23488	-0.034423	-0.881465	-0.648115	0.2261	31.8921	0	55.0296	90.6455	117.41	NA	NA	FALSE	FALSE	FALSE	FALSE	FALSE	FALSE	FALSE	FALSE	FALSE	FALSE	FALSE	FALSE
819	FBgn0004594	FBtr0075573	Eig71Eg	NA	0.0770491	0	0	0.334441	-2.56437	-0.922269	-1.8893	-0.624171	-3.86017	0.137774	-1.68984	0.583607	0.385118	2.04437	27.5806	76.0441	145.218	81.663	NA	NA	FALSE	FALSE	FALSE	FALSE	FALSE	FALSE	FALSE	FALSE	FALSE	FALSE	FALSE	FALSE
820	FBgn0004595	FBtr0304606	pros	NA	6.60188	3.02985	3.57088	2.39498	4.5517	4.37039	4.35566	2.95443	3.4331	2.25054	3.84751	1.87238	2.97504	3707.26	2535.91	1020.45	2117.22	1948.51	0.185471	NA	FALSE	FALSE	FALSE	TRUE	FALSE	FALSE	FALSE	FALSE	FALSE	FALSE	FALSE	FALSE
821	FBgn0004597	FBtr0083010	CycC	NA	151.078	24.9001	8.65206	7.68018	1.63507	0.420443	2.13784	1.71236	1.60342	0.68104	1.65571	0.562367	2.6061	1045.49	1627.76	313.971	1747.24	1465	NA	NA	FALSE	FALSE	FALSE	FALSE	FALSE	FALSE	FALSE	FALSE	FALSE	FALSE	FALSE	FALSE
822	FBgn0004598	FBtr0074267	Fur2	NA	27.1263	71.4452	62.8032	41.3636	1.96306	4.32608	4.73484	3.23964	3.49285	3.62932	4.51811	3.1311	3.15756	1182.46	1676.4	554.57	799.777	1254.53	NA	NA	FALSE	FALSE	FALSE	TRUE	FALSE	FALSE	FALSE	FALSE	FALSE	FALSE	FALSE	FALSE
823	FBgn0004606	FBtr0085701	zfh1	developmental paused	12.4438	16.5797	22.3111	14.9987	5.70764	4.55269	2.75707	3.62457	0.882782	3.38212	4.52626	1.76527	4.42956	2320.36	2066.04	302.039	3479.68	1762.69	0.117071	NA	FALSE	FALSE	FALSE	TRUE	FALSE	FALSE	FALSE	FALSE	FALSE	FALSE	FALSE	FALSE
824	FBgn0004607	FBtr0089070	zfh2	NA	9.07036	18.8765	20.4494	14.5157	5.40403	4.17997	4.73156	4.21036	4.28861	3.80266	5.27292	3.75731	3.57814	2480.64	1798.25	1318.4	1278.9	1693.97	0.020551	NA	FALSE	FALSE	TRUE	TRUE	FALSE	FALSE	FALSE	FALSE	FALSE	FALSE	FALSE	FALSE
825	FBgn0004611	FBtr0078048	Plc21C	developmental paused	1.18257	7.58807	4.87718	8.16829	1.5319	4.75021	3.93037	4.48256	3.94357	3.52997	4.994	2.52586	2.89637	1248.7	927.711	617.258	1865.02	1378.41	-0.46007	NA	FALSE	FALSE	TRUE	FALSE	FALSE	TRUE	FALSE	FALSE	FALSE	FALSE	FALSE	FALSE
826	FBgn0004619	FBtr0076982	GluRIA	developmental paused	0.0905054	5.65461	3.22394	4.64318	-0.389559	2.2468	1.79965	3.25602	0.584402	2.24221	5.17339	1.62417	4.75182	1417.16	415.715	349.589	249.738	577.496	NA	NA	FALSE	FALSE	TRUE	FALSE	FALSE	FALSE	FALSE	FALSE	FALSE	FALSE	FALSE	FALSE
827	FBgn0004620	FBtr0079106	GluRIIA	3-4 tissues	1.6317	24.9121	20.5029	28.5567	-0.266286	4.27058	-0.0844006	0.89755	2.04882	3.57956	1.20092	0.101657	4.07047	877.852	718.6	744.591	2254.73	944.825	-0.259085	3	FALSE	FALSE	TRUE	FALSE	FALSE	FALSE	FALSE	FALSE	FALSE	FALSE	FALSE	FALSE
828	FBgn0004622	FBtr0085507	TkR99D	NA	0.015075	2.18331	1.5826	1.70406	0.309822	3.20316	0.800803	1.92166	0.324454	2.09284	2.98961	0.659441	3.74423	1187.78	452.322	195.008	409.138	472.104	NA	NA	FALSE	FALSE	FALSE	TRUE	FALSE	FALSE	FALSE	FALSE	FALSE	FALSE	FALSE	FALSE
829	FBgn0004623	FBtr0074949	Gbeta76C	NA	0.0228086	3.34254	2.65491	1.63946	-3.06187	-0.637174	0.247603	0.0702025	-1.78305	0.10365	-0.203905	-1.37918	2.07106	284.167	284.832	198.213	214.589	150.999	NA	NA	FALSE	FALSE	FALSE	FALSE	FALSE	FALSE	FALSE	FALSE	FALSE	FALSE	FALSE	FALSE
830	FBgn0004629	FBtr0082980	Cys	NA	1596.23	378.732	328.938	526.548	4.57694	4.71597	2.81669	2.51841	2.90954	2.91913	1.56106	1.42056	2.54812	2362.88	414.712	467.663	1065.86	655.461	NA	NA	FALSE	FALSE	TRUE	TRUE	FALSE	FALSE	FALSE	FALSE	FALSE	FALSE	FALSE	FALSE
831	FBgn0004635	FBtr0072694	rho	developmental paused	17.4753	21.0512	24.7166	13.8887	5.86333	5.89709	5.46788	4.90858	5.72542	4.90083	5.53192	4.54263	3.83253	3172.45	2708.41	1565.05	3181.84	2806.74	0.177926	NA	FALSE	FALSE	FALSE	TRUE	FALSE	FALSE	FALSE	FALSE	FALSE	FALSE	FALSE	FALSE
832	FBgn0004636	FBtr0072867	Rap1	NA	522.956	180.326	307.228	232.001	3.16538	1.84258	3.5467	3.0453	2.48715	1.37923	3.44273	2.23985	0.908717	364.715	412.204	343	585.496	449.3	NA	NA	FALSE	FALSE	FALSE	FALSE	FALSE	FALSE	FALSE	FALSE	FALSE	TRUE	FALSE	FALSE
833	FBgn0004638	FBtr0087698	drk	NA	91.9731	28.1967	36.194	26.9137	3.85568	3.11484	2.84457	2.67924	3.22463	1.96728	2.92259	2.06749	2.70444	1014.01	1146.35	694.905	1306.34	1142.67	NA	NA	FALSE	FALSE	TRUE	TRUE	FALSE	FALSE	FALSE	FALSE	FALSE	FALSE	FALSE	FALSE
834	FBgn0004643	FBtr0070441	Zw10	NA	51.7006	13.3717	13.5345	6.99423	2.70635	1.56561	1.22887	-0.0723508	0.561508	-0.468979	-0.969512	0.796558	1.10821	679.548	375.096	191.268	456.311	291.521	NA	NA	FALSE	FALSE	FALSE	FALSE	FALSE	FALSE	FALSE	FALSE	FALSE	FALSE	FALSE	FALSE
835	FBgn0004644	FBtr0100506	hh	NA	5.00993	1.05042	1.41787	0.925592	2.79233	1.85366	0.895968	0.0329489	1.51579	-0.972291	-0.323791	0.595618	1.55125	933.05	1421.15	592.503	1593.39	1260.38	NA	NA	FALSE	FALSE	FALSE	FALSE	FALSE	FALSE	FALSE	FALSE	FALSE	FALSE	FALSE	FALSE
836	FBgn0004646	FBtr0071036	ogre	NA	46.6228	20.3176	27.4029	14.8564	4.802	3.84977	3.97672	3.10209	3.39405	2.79099	2.81628	3.22773	4.44372	888.891	565.653	469.978	334.525	649.298	NA	NA	FALSE	FALSE	TRUE	FALSE	FALSE	FALSE	FALSE	FALSE	FALSE	FALSE	FALSE	FALSE
837	FBgn0004647	FBtr0304659	N	developmental paused	25.4664	5.64851	3.65706	2.39894	5.79254	5.50634	5.40624	4.25829	4.69931	3.63151	4.11381	4.7438	3.97677	2913.22	1056.59	1117.87	3053.89	1342.66	NA	NA	FALSE	FALSE	FALSE	FALSE	FALSE	FALSE	FALSE	TRUE	FALSE	FALSE	FALSE	FALSE
838	FBgn0004648	FBtr0290017	svr	NA	33.0263	37.2121	35.8028	27.1753	3.10555	4.33902	3.10391	3.3452	3.05379	3.23255	4.20943	2.77452	4.29201	679.139	484.415	477.457	385.089	472.413	NA	NA	FALSE	FALSE	FALSE	FALSE	FALSE	FALSE	FALSE	FALSE	FALSE	FALSE	FALSE	FALSE
839	FBgn0004649	FBtr0073897	yl	NA	6.92266	0.752061	0.1493	0.196269	-2.68772	-1.13391	-0.40765	-0.505748	-0.279279	-0.39107	-0.658994	-0.500198	0.745307	222.836	258.255	281.025	153.542	173.803	NA	NA	FALSE	FALSE	FALSE	FALSE	FALSE	FALSE	FALSE	FALSE	FALSE	FALSE	FALSE	FALSE
840	FBgn0004650	FBtr0070207	fs(1)N	NA	1.27954	0.85601	0.561189	0.937893	-0.742777	-0.685489	1.79208	1.66389	2.07074	-0.662528	2.23702	0.857783	1.74959	1911.08	832.432	502.924	1326.69	878.57	NA	NA	FALSE	FALSE	FALSE	FALSE	FALSE	FALSE	FALSE	FALSE	FALSE	FALSE	FALSE	FALSE
841	FBgn0004652	FBtr0083646	fru	NA	0.0115725	0.526029	0.177321	2.2292	0.0962752	2.01321	-0.588482	-0.224857	0.492288	1.19178	0.525399	0.131358	1.59163	332.414	239.7	161.527	532.465	248.995	NA	NA	FALSE	FALSE	FALSE	TRUE	FALSE	FALSE	FALSE	FALSE	FALSE	FALSE	TRUE	FALSE
842	FBgn0004654	FBtr0331410	Pgd	NA	4.59841	52.5293	23.8763	94.0305	-0.422192	4.16778	2.8688	2.60523	3.2775	2.62712	1.3209	2.00814	2.4148	2082.39	854.998	608.531	1038.11	458.237	NA	NA	FALSE	TRUE	FALSE	FALSE	FALSE	FALSE	FALSE	FALSE	FALSE	FALSE	FALSE	FALSE
843	FBgn0004655	FBtr0070429	wapl	NA	51.3677	33.7179	27.8709	23.7926	1.87311	2.05591	2.3495	2.07176	2.63363	2.13722	3.12165	2.02517	1.51931	5051.63	1629.76	559.2	1188.87	1090.89	NA	NA	FALSE	FALSE	FALSE	FALSE	FALSE	FALSE	FALSE	TRUE	FALSE	FALSE	FALSE	FALSE
844	FBgn0004656	FBtr0071121	fs(1)h	NA	59.0618	28.8897	35.9965	28.4963	2.91581	2.66526	3.38389	2.90464	3.57807	3.1712	3.82987	2.25102	1.78084	2101.61	1705.48	1112.35	2210.02	2009.83	NA	NA	FALSE	FALSE	FALSE	FALSE	FALSE	FALSE	FALSE	FALSE	FALSE	FALSE	FALSE	FALSE
845	FBgn0004657	FBtr0071105	mys	NA	64.6289	105.963	152.93	122.405	1.84565	3.87744	4.57055	4.18171	5.23396	3.39854	4.47245	3.43591	1.86137	13903.3	2058.01	777.716	2848.86	2092.73	-0.613884	NA	FALSE	FALSE	FALSE	FALSE	FALSE	FALSE	FALSE	FALSE	FALSE	FALSE	FALSE	FALSE
846	FBgn0004666	FBtr0082711	sim	NA	2.2749	0.382638	0.371329	0.262128	4.80383	-0.628052	0.448657	0.252131	-1.52993	-0.376385	-0.346029	0.872412	1.60099	543.802	377.102	380.755	592.896	702.302	NA	NA	FALSE	FALSE	FALSE	TRUE	FALSE	FALSE	FALSE	FALSE	FALSE	FALSE	FALSE	FALSE
847	FBgn0004687	FBtr0070783	Mlc-c	NA	155.397	108.218	127.657	130.061	2.34435	2.39321	2.33608	1.88927	2.34649	1.51175	2.38969	1.14169	1.6866	2578.36	1127.8	615.655	1757.11	1151.91	NA	NA	FALSE	TRUE	FALSE	FALSE	FALSE	FALSE	FALSE	FALSE	FALSE	TRUE	FALSE	FALSE
848	FBgn0004698	FBtr0087374	Xpc	NA	146.158	57.9728	40.2776	36.9533	2.80205	1.14584	1.25918	1.11723	0.549515	1.82639	1.48449	0.280033	1.73435	823.471	516.008	415.839	542.948	520.486	NA	NA	FALSE	TRUE	FALSE	FALSE	FALSE	FALSE	FALSE	FALSE	FALSE	TRUE	FALSE	FALSE
849	FBgn0004777	FBtr0081689	Ccp84Ag	1-2 tissues	1.24771	720.707	1105.99	334.411	-2.81067	1.38807	0.665677	0.532616	0.876378	1.34922	0.212741	3.7523	1.1132	425.229	376.099	408.715	558.672	662.549	1.18201	2	FALSE	FALSE	FALSE	TRUE	FALSE	FALSE	TRUE	FALSE	FALSE	FALSE	FALSE	FALSE
850	FBgn0004778	FBtr0081695	Ccp84Af	1-2 tissues	0.0566899	68.1316	45.3688	8.84902	-2.38161	-0.0886866	-1.51966	-1.57605	-1.03649	-0.799215	-0.194517	1.12487	1.12533	78.5037	39.6158	128.224	37.3065	38.2121	NA	NA	FALSE	FALSE	FALSE	TRUE	FALSE	FALSE	TRUE	FALSE	FALSE	FALSE	FALSE	FALSE
851	FBgn0004779	FBtr0081694	Ccp84Ae	1-2 tissues	0.372836	686.688	279.628	162.369	-2.6899	0.793528	-1.11487	-0.0734657	0.401735	0.429065	-0.571209	3.59321	1.36004	87.4989	196.574	158.856	274.095	127.271	0.858997	NA	FALSE	FALSE	FALSE	FALSE	FALSE	FALSE	FALSE	FALSE	FALSE	FALSE	FALSE	FALSE
852	FBgn0004780	FBtr0081690	Ccp84Ad	0 tissues	1.23834	794.523	939.243	879.263	-1.34284	0.187496	0.288897	-1.74663	-2.70122	-0.426711	0.0299518	-1.34192	0.58407	122.662	196.574	324.479	184.374	290.905	0.761888	NA	FALSE	FALSE	FALSE	FALSE	FALSE	FALSE	TRUE	FALSE	FALSE	FALSE	TRUE	FALSE
853	FBgn0004781	FBtr0081693	Ccp84Ac	1-2 tissues	0.683701	528.527	1362.48	14.6902	-1.809	-0.606391	1.24924	-1.57277	-1.12979	-0.121723	0.491351	-0.440697	0.761611	8.17747	213.123	87.6199	74.3047	182.74	0.746991	NA	FALSE	FALSE	FALSE	FALSE	FALSE	FALSE	TRUE	FALSE	FALSE	FALSE	FALSE	FALSE
854	FBgn0004782	FBtr0081692	Ccp84Ab	0 tissues	0.476582	240.646	142.419	500.866	-2.7335	0.174854	-0.488253	0.16768	-2.51949	0.0228831	-0.343204	-1.47126	1.89315	262.088	171.501	181.117	362.89	249.92	1.08474	1	FALSE	FALSE	FALSE	TRUE	FALSE	FALSE	TRUE	FALSE	FALSE	FALSE	FALSE	FALSE
855	FBgn0004783	FBtr0081691	Ccp84Aa	0 tissues	0.669442	302.778	185.878	371.639	-1.45075	-0.597256	-0.701214	-1.65487	-0.676927	-1.14279	-1.07403	-0.828526	1.51093	5.72423	274.803	216.557	244.188	258.24	0.486728	2	FALSE	FALSE	FALSE	TRUE	FALSE	FALSE	FALSE	FALSE	FALSE	FALSE	FALSE	FALSE
856	FBgn0004784	FBtr0087047	inaC	NA	0.00875682	0.511844	0.71512	0.630088	-1.99283	-2.20256	0.452191	-2.45448	-0.0116765	-0.780055	-0.630886	-0.671024	-0.0317053	89.5433	107.314	224.927	215.206	91.8323	NA	NA	FALSE	FALSE	FALSE	TRUE	FALSE	FALSE	FALSE	FALSE	FALSE	FALSE	FALSE	FALSE
857	FBgn0004795	FBtr0340029	retn	developmental paused	90.6528	10.6074	5.33254	3.47367	3.82301	2.35233	2.094	0.860252	2.68577	3.13495	0.461111	1.2666	3.52887	2176.03	1309.83	1056.43	1734.29	1146.98	NA	NA	FALSE	FALSE	FALSE	FALSE	FALSE	FALSE	FALSE	FALSE	FALSE	FALSE	FALSE	FALSE
858	FBgn0004797	FBtr0080915	mdy	developmental paused	4.8166	18.5918	16.2489	14.6059	2.88858	5.25352	4.88166	3.69095	4.85529	4.77307	3.3094	4.10293	4.133	814.067	756.711	411.208	590.121	614.475	-0.231612	NA	FALSE	FALSE	FALSE	TRUE	FALSE	FALSE	FALSE	FALSE	FALSE	TRUE	TRUE	FALSE
859	FBgn0004811	FBtr0081316	fs(2)ltoPP43	NA	125.204	20.1373	15.0997	13.1343	4.91104	1.95682	2.59618	1.69977	2.05748	-0.521966	1.6973	0.764175	1.56039	966.986	621.315	287.258	602.762	734.35	NA	NA	FALSE	FALSE	FALSE	FALSE	FALSE	FALSE	FALSE	TRUE	FALSE	TRUE	FALSE	FALSE
860	FBgn0004828	FBtr0071345	His3.3B	NA	1018.34	484.904	619.575	387.331	4.45946	4.73812	4.37621	3.79479	4.11217	4.08498	4.1908	3.24022	2.05508	2022.7	723.614	162.417	908.305	1033.58	NA	NA	FALSE	FALSE	FALSE	FALSE	FALSE	FALSE	FALSE	FALSE	FALSE	TRUE	FALSE	FALSE
861	FBgn0004832	FBtr0070670	Xpac	NA	7.53053	6.23668	9.98879	10.4331	0.768732	-0.814067	0.884914	0.379859	1.73357	-1.3909	0.73288	-0.877737	0.950147	83.8191	0	66.9616	44.7061	74.2671	-0.618503	NA	FALSE	FALSE	FALSE	FALSE	FALSE	FALSE	FALSE	FALSE	FALSE	FALSE	FALSE	FALSE
862	FBgn0004837	FBtr0346621	Su(H)	developmental paused	84.1851	12.4042	5.57291	5.56657	4.32226	1.38927	2.40028	1.4524	1.84684	1.77489	2.06812	1.62595	1.43733	2516.62	1488.85	569.352	1286.3	738.357	NA	NA	FALSE	FALSE	FALSE	FALSE	FALSE	FALSE	FALSE	FALSE	FALSE	FALSE	FALSE	FALSE
863	FBgn0004838	FBtr0307030	Hrb27C	NA	472.804	143.196	196.223	159.33	3.91989	2.14364	3.20536	2.52585	2.95165	3.19628	2.34648	2.09794	0.230903	2001.85	2154.8	882.789	3005.49	1930.02	NA	NA	FALSE	FALSE	FALSE	FALSE	FALSE	FALSE	FALSE	FALSE	FALSE	FALSE	FALSE	FALSE
864	FBgn0004839	FBtr0088028	otk	developmental paused	3.82037	5.60694	7.68571	3.35661	4.17956	4.08586	3.34549	3.29058	3.3394	2.54059	4.26146	2.01878	4.11078	1164.06	1097.71	989.999	1361.84	1591.35	-0.0925288	NA	FALSE	FALSE	TRUE	FALSE	FALSE	FALSE	FALSE	FALSE	TRUE	TRUE	FALSE	FALSE
865	FBgn0004841	FBtr0112789	TkR86C	developmental paused	0.241857	1.21693	0.894615	1.39737	5.10016	2.24455	1.25535	1.77272	-0.111927	1.7615	3.53037	-0.21614	4.35357	362.671	305.894	224.036	337.917	402.152	NA	NA	FALSE	FALSE	FALSE	TRUE	FALSE	FALSE	FALSE	FALSE	TRUE	FALSE	TRUE	FALSE
866	FBgn0004842	FBtr0345268	RYa-R	NA	0.078475	0.271302	0.240518	0.819147	-3.5261	0.734482	-0.677815	0.183064	0.751985	-0.193442	1.14351	-0.0552158	2.45417	559.339	379.609	312.369	380.773	530.963	NA	NA	FALSE	FALSE	FALSE	TRUE	FALSE	FALSE	FALSE	FALSE	FALSE	FALSE	FALSE	FALSE
867	FBgn0004852	FBtr0074897	Ac76E	developmental paused	0.0238365	6.78541	4.30619	10.6559	0.900646	5.3721	2.54503	3.54585	2.78377	4.09639	4.26109	1.76703	5.56131	1628.54	816.887	758.126	1482.7	1201.83	0.214913	NA	TRUE	FALSE	FALSE	TRUE	FALSE	FALSE	FALSE	FALSE	FALSE	FALSE	FALSE	FALSE
868	FBgn0004854	FBtr0074429	B-H2	developmental paused	0.685096	1.51883	2.28405	1.28525	2.96849	3.21347	3.83794	0.38207	3.08419	-0.327834	1.87029	0.933719	3.84183	758.461	995.91	710.576	540.79	583.043	-0.133059	NA	TRUE	FALSE	TRUE	TRUE	FALSE	FALSE	FALSE	FALSE	FALSE	FALSE	FALSE	FALSE
869	FBgn0004855	FBtr0082925	RpII15	NA	174.407	38.3916	34.2031	24.4008	0.964311	-0.219266	1.10365	1.08813	1.1325	0.984532	0.500497	1.02902	2.12511	1831.75	567.659	489.389	917.555	782.732	NA	NA	FALSE	FALSE	FALSE	FALSE	FALSE	FALSE	FALSE	FALSE	TRUE	FALSE	FALSE	FALSE
870	FBgn0004856	FBtr0333809	Bx42	NA	259.373	56.8102	52.0268	38.4571	2.76555	2.09478	3.01265	2.49204	3.30755	1.61609	2.61789	1.78927	2.40683	1507.52	1157.88	527.322	1757.11	1091.51	NA	NA	FALSE	FALSE	FALSE	FALSE	FALSE	FALSE	FALSE	FALSE	FALSE	TRUE	FALSE	FALSE
871	FBgn0004858	FBtr0080637	elB	5-6 tissues	0.438523	13.77	14.8624	10.1532	1.15279	5.74973	4.28297	3.92659	4.35249	4.84494	4.65581	3.56356	5.09671	2362.88	1535.49	1180.02	2010.85	1851.75	0.0368374	15	FALSE	FALSE	TRUE	FALSE	FALSE	FALSE	FALSE	FALSE	FALSE	FALSE	TRUE	FALSE
872	FBgn0004858	FBtr0080637	elB	developmental paused	0.438523	13.77	14.8624	10.1532	1.15279	5.74973	4.28297	3.92659	4.35249	4.84494	4.65581	3.56356	5.09671	2362.88	1535.49	1180.02	2010.85	1851.75	0.0368374	15	FALSE	FALSE	TRUE	FALSE	FALSE	FALSE	FALSE	FALSE	FALSE	FALSE	TRUE	FALSE
873	FBgn0004859	FBtr0089178	ci	NA	184.35	41.6587	51.3525	27.4009	3.34426	3.61647	3.32051	2.10739	3.04505	2.94099	1.61032	1.36684	3.83738	3193.71	3229.94	1568.25	5384.16	2838.17	NA	NA	FALSE	FALSE	TRUE	TRUE	FALSE	FALSE	FALSE	FALSE	FALSE	FALSE	FALSE	FALSE
874	FBgn0004860	FBtr0112843	ph-d	NA	47.5967	13.3397	12.7266	8.07131	5.48947	5.40124	4.32802	3.7036	4.47569	3.26876	4.59749	3.19098	4.6835	2604.93	1741.09	786.086	2147.44	1501.37	NA	NA	TRUE	FALSE	TRUE	TRUE	FALSE	FALSE	FALSE	FALSE	FALSE	FALSE	FALSE	FALSE
875	FBgn0004861	FBtr0301515	ph-p	developmental paused	34.058	16.1548	23.2471	12.682	5.59575	5.71881	4.44494	4.05485	4.40818	3.75821	4.73382	3.87173	4.48225	2366.15	1507.4	954.203	1409.94	1583.34	-0.269244	NA	FALSE	FALSE	TRUE	TRUE	FALSE	FALSE	FALSE	FALSE	FALSE	FALSE	FALSE	FALSE
876	FBgn0004862	FBtr0084087	bap	housekeeping	12.4707	10.6184	16.723	8.14996	1.76186	0.582651	-2.47245	-0.799219	0.673508	-1.35767	-1.06359	-1.50703	1.81823	1516.1	625.829	302.93	735.955	884.734	-0.689617	NA	FALSE	FALSE	TRUE	FALSE	FALSE	FALSE	FALSE	FALSE	FALSE	FALSE	FALSE	FALSE
877	FBgn0004862	FBtr0084087	bap	developmental paused	12.4707	10.6184	16.723	8.14996	1.76186	0.582651	-2.47245	-0.799219	0.673508	-1.35767	-1.06359	-1.50703	1.81823	1516.1	625.829	302.93	735.955	884.734	-0.689617	NA	FALSE	FALSE	TRUE	FALSE	FALSE	FALSE	FALSE	FALSE	FALSE	FALSE	FALSE	FALSE
878	FBgn0004863	FBtr0084111	C15	NA	2.55493	1.6708	1.92737	1.39906	1.21101	0.893029	0.850671	-0.682061	-0.370008	0.337257	-1.48657	-0.405671	2.66064	974.346	1043.05	521.98	436.578	572.257	-0.212532	NA	FALSE	FALSE	FALSE	FALSE	FALSE	FALSE	FALSE	FALSE	FALSE	FALSE	FALSE	FALSE
879	FBgn0004864	FBtr0073457	hop	NA	50.9428	20.5764	19.4755	15.8696	3.1667	3.09736	2.2598	1.72159	2.71224	0.766073	2.47221	1.14881	1.80032	691.405	449.814	546.022	603.995	628.035	NA	NA	FALSE	TRUE	FALSE	FALSE	FALSE	FALSE	FALSE	FALSE	TRUE	FALSE	FALSE	FALSE
880	FBgn0004865	FBtr0078307	Eip78C	NA	0.0365579	3.34587	6.0727	2.02006	0.371571	5.919	4.69384	4.09684	4.76753	3.56733	4.90993	3.80948	5.04095	2756.63	2160.81	785.018	1774.68	1560.23	0.18549	NA	FALSE	FALSE	FALSE	TRUE	FALSE	TRUE	FALSE	FALSE	FALSE	FALSE	FALSE	FALSE
881	FBgn0004867	FBtr0345436	RpS2	NA	4347.4	2964.51	1650.22	1467.32	4.39382	4.20688	3.95026	3.45185	3.91088	4.00793	3.40262	2.94601	2.51052	560.566	687.007	384.673	423.937	493.984	NA	NA	FALSE	TRUE	FALSE	FALSE	FALSE	FALSE	FALSE	FALSE	FALSE	TRUE	FALSE	FALSE
882	FBgn0004868	FBtr0306169	Gdi	NA	46.4796	126.547	118.024	88.7504	1.35638	1.91416	2.26618	2.07681	2.57073	1.4358	3.38288	1.10705	1.76975	1191.46	857.004	539.789	1155.88	806.769	NA	NA	FALSE	FALSE	FALSE	FALSE	FALSE	FALSE	FALSE	FALSE	FALSE	TRUE	FALSE	FALSE
883	FBgn0004870	FBtr0072642	bab1	NA	0.153462	0.157691	0.15973	0.16739	-1.48844	1.49464	-0.317126	-0.957859	0.140837	1.08407	0.381224	-2.03244	3.21457	194.624	418.222	261.435	605.537	299.225	NA	NA	FALSE	FALSE	FALSE	TRUE	FALSE	FALSE	FALSE	FALSE	FALSE	FALSE	FALSE	FALSE
884	FBgn0004872	FBtr0340227	piwi	NA	22.2975	5.81771	4.24965	4.96187	-1.74221	-0.195028	0.361435	-0.576509	1.38761	0.698696	0.464701	0.764061	2.36342	529.491	341.999	294.204	285.503	188.903	NA	NA	FALSE	FALSE	FALSE	FALSE	FALSE	FALSE	FALSE	TRUE	FALSE	FALSE	FALSE	FALSE
885	FBgn0004875	FBtr0073152	enc	NA	13.7241	25.2478	29.5343	27.8536	3.51947	2.97723	2.88628	2.35376	2.14321	2.71927	2.8995	1.21463	2.34003	1357.05	625.829	380.043	817.66	864.087	-0.282525	NA	FALSE	FALSE	FALSE	FALSE	FALSE	FALSE	FALSE	FALSE	FALSE	FALSE	FALSE	FALSE
886	FBgn0004876	FBtr0083716	cdi	developmental paused	3.04239	7.1858	8.25029	6.35261	4.90549	5.81369	4.99329	4.65692	4.36376	5.37711	5.04456	3.33695	3.3478	1706.23	1501.39	707.727	1901.71	2232.02	-0.388446	NA	FALSE	TRUE	FALSE	FALSE	FALSE	FALSE	FALSE	FALSE	TRUE	FALSE	FALSE	FALSE
887	FBgn0004878	FBtr0078725	cas	NA	39.0426	28.0332	45.4553	28.8297	3.76634	1.19288	0.291734	1.23476	0.429212	-0.202462	2.01059	0.441978	2.71722	336.094	128.375	394.29	297.219	256.083	-0.0464588	NA	FALSE	FALSE	TRUE	FALSE	FALSE	FALSE	FALSE	FALSE	FALSE	FALSE	FALSE	FALSE
888	FBgn0004880	FBtr0073165	scrt	developmental paused	10.8198	44.8053	60.7136	55.5138	4.03754	1.97975	2.18674	3.16659	2.44793	2.20749	4.79742	0.836124	2.90063	1969.95	1136.32	753.852	664.426	1347.59	0.0167518	NA	TRUE	FALSE	FALSE	FALSE	FALSE	FALSE	FALSE	FALSE	FALSE	FALSE	FALSE	FALSE
889	FBgn0004882	FBtr0084384	orb	NA	1.00683	1.2708	1.26396	1.16007	-1.10713	0.518958	1.22612	1.05789	1.65266	1.87899	2.60308	0.836293	2.25217	1409.39	780.781	403.55	580.563	473.645	NA	NA	FALSE	FALSE	TRUE	FALSE	FALSE	FALSE	FALSE	FALSE	FALSE	FALSE	FALSE	FALSE
890	FBgn0004885	FBtr0084690	tok	developmental paused	4.16673	5.57257	4.49895	6.07654	3.04734	4.52034	1.56268	3.374	2.75573	3.3253	4.42512	1.52124	4.38248	3714.21	1027	815.827	1979.09	1203.99	-0.109199	NA	FALSE	FALSE	FALSE	FALSE	FALSE	FALSE	FALSE	FALSE	FALSE	FALSE	FALSE	FALSE
891	FBgn0004888	FBtr0073151	Scsalpha	housekeeping	90.7685	89.3893	88.1929	114.042	2.20935	2.2107	1.61124	1.99634	2.2055	1.89537	1.73377	1.55729	1.0246	2037.83	1064.11	674.602	1121.66	938.662	NA	NA	FALSE	TRUE	FALSE	FALSE	FALSE	FALSE	FALSE	FALSE	FALSE	FALSE	FALSE	FALSE
892	FBgn0004889	FBtr0082186	tws	NA	11.5188	16.1301	15.0777	18.9173	1.41671	4.5561	2.375	1.89144	1.9551	3.00248	2.65165	2.15276	2.70019	2170.71	983.875	788.223	1037.49	529.114	NA	NA	FALSE	FALSE	TRUE	FALSE	FALSE	FALSE	FALSE	FALSE	FALSE	FALSE	FALSE	FALSE
893	FBgn0004892	FBtr0077558	sob	developmental paused	26.5994	14.6927	16.7157	7.90083	4.38291	3.6682	3.64375	0.554025	2.08092	1.92932	1.06811	2.78462	4.06246	1359.5	1625.25	2016.33	1301.1	1555.6	-0.118862	NA	FALSE	FALSE	TRUE	FALSE	FALSE	FALSE	FALSE	FALSE	FALSE	FALSE	FALSE	FALSE
894	FBgn0004893	FBtr0077490	bowl	developmental paused	17.1443	18.5611	19.5065	18.1712	4.89176	5.05971	4.39104	2.12244	4.24116	2.36964	2.60189	3.5163	2.79963	597.364	1031.01	1187.14	533.082	709.081	-0.06889	NA	FALSE	FALSE	FALSE	TRUE	TRUE	FALSE	FALSE	FALSE	TRUE	FALSE	FALSE	FALSE
895	FBgn0004895	FBtr0309789	FoxL1	NA	1.73001	1.56073	1.7142	1.20293	-0.450747	0.456012	-0.330463	0.0879653	-0.902481	1.49622	-0.0385691	0.0284531	2.39707	226.107	349.521	100.799	931.737	294.295	-0.688053	NA	FALSE	FALSE	FALSE	TRUE	FALSE	FALSE	FALSE	FALSE	FALSE	FALSE	FALSE	FALSE
896	FBgn0004896	FBtr0071898	fd59A	NA	0.32577	4.43253	5.31321	3.11719	-2.30336	-0.949974	-1.19689	-0.410757	-2.19825	0.553386	0.33277	-0.666899	0.322124	52.7447	96.7828	188.597	102.67	303.848	NA	NA	FALSE	FALSE	FALSE	TRUE	FALSE	FALSE	FALSE	FALSE	FALSE	FALSE	FALSE	FALSE
897	FBgn0004897	FBtr0084770	fd96Ca	NA	0.64439	0.876926	1.13381	0.448271	-2.3039	-1.30573	-0.737949	-0.120225	-2.94576	-2.01805	-1.06286	-0.846054	1.22987	745.785	429.756	239.53	242.03	565.478	NA	NA	FALSE	FALSE	TRUE	FALSE	FALSE	FALSE	FALSE	FALSE	FALSE	FALSE	FALSE	FALSE
898	FBgn0004898	FBtr0084771	fd96Cb	NA	13.8037	7.95424	6.13914	6.2937	2.78696	1.74399	3.38832	1.27773	2.70524	-0.0112032	2.63388	1.28954	2.91638	1983.04	1682.42	843.609	1124.13	1927.86	NA	NA	FALSE	FALSE	TRUE	FALSE	FALSE	FALSE	FALSE	FALSE	FALSE	FALSE	FALSE	FALSE
899	FBgn0004901	FBtr0081764	Prat	housekeeping	50.4569	44.8641	39.2212	42.1478	2.82047	2.61487	2.69426	1.07656	1.67006	-0.433582	0.524494	1.78962	1.48751	1310.44	320.938	287.08	341	519.561	-0.351861	NA	FALSE	TRUE	FALSE	FALSE	FALSE	FALSE	FALSE	FALSE	FALSE	FALSE	FALSE	FALSE
900	FBgn0004903	FBtr0085093	Rb97D	housekeeping	41.5151	33.888	48.0335	36.3157	3.94234	3.49464	2.98181	2.68152	3.88527	3.58761	3.27275	2.6518	2.91069	377.799	360.553	357.069	688.474	371.952	-0.44362	NA	FALSE	TRUE	TRUE	FALSE	FALSE	FALSE	FALSE	FALSE	FALSE	FALSE	TRUE	FALSE
901	FBgn0004907	FBtr0100182	14-3-3zeta	NA	129.784	397.939	541.531	475.411	3.32544	4.20216	3.32162	3.23165	3.51327	3.59153	4.53453	2.54204	2.50768	3488.51	3903.41	1703.96	3456.86	3343.87	NA	NA	FALSE	FALSE	TRUE	TRUE	FALSE	FALSE	FALSE	FALSE	FALSE	FALSE	FALSE	FALSE
902	FBgn0004908	FBtr0081838	Arl2	NA	38.6107	23.9091	19.3899	11.0797	0.987142	0.0487076	1.38306	1.1524	1.66737	1.38213	1.13888	1.12592	1.03207	538.895	372.087	190.021	304.31	342.368	NA	NA	FALSE	TRUE	FALSE	FALSE	FALSE	FALSE	FALSE	FALSE	FALSE	FALSE	FALSE	FALSE
903	FBgn0004910	FBtr0303422	Eip63F-1	NA	0.0678245	6.03098	9.20972	9.04064	-1.0429	3.25115	1.17069	1.80298	1.15641	3.45766	3.23529	0.770038	4.19213	3675.77	1311.33	483.691	1098.54	751.608	0.296959	NA	FALSE	FALSE	FALSE	TRUE	FALSE	FALSE	FALSE	FALSE	FALSE	FALSE	TRUE	FALSE
904	FBgn0004913	FBtr0078837	Gnf1	NA	44.212	13.1888	13.3577	8.99127	2.11729	1.57236	2.35511	2.41731	3.22379	1.08302	3.096	1.8609	2.61265	3079.64	947.268	371.316	968.119	917.399	NA	NA	FALSE	TRUE	FALSE	FALSE	FALSE	FALSE	FALSE	FALSE	FALSE	FALSE	TRUE	FALSE
905	FBgn0004914	FBtr0079748	Hnf4	NA	0.504999	4.77684	5.98744	4.31896	0.0249237	2.229	2.28351	1.07649	2.81373	1.46436	0.684082	1.15969	2.70917	579.783	717.597	590.366	829.684	803.995	-0.179099	NA	FALSE	FALSE	TRUE	TRUE	FALSE	FALSE	FALSE	FALSE	FALSE	FALSE	TRUE	FALSE
906	FBgn0004915	FBtr0333489	TfIIB	NA	208.594	56.2228	62.5696	43.7893	2.08268	1.8917	2.11881	1.77221	2.40106	1.22396	1.96125	1.14078	2.34165	475.52	275.806	153.869	392.181	264.711	NA	NA	FALSE	FALSE	FALSE	FALSE	FALSE	FALSE	FALSE	FALSE	FALSE	FALSE	FALSE	FALSE
907	FBgn0004919	FBtr0072459	gol	NA	0.844537	8.01235	11.8742	13.7614	1.2814	4.82155	2.6967	3.66011	4.1899	4.35056	4.94501	2.57958	4.39418	3961.17	1066.62	470.334	1831.41	959.309	-0.182852	NA	FALSE	FALSE	TRUE	TRUE	FALSE	FALSE	FALSE	FALSE	FALSE	FALSE	TRUE	FALSE
908	FBgn0004921	FBtr0088647	Ggamma1	NA	196.227	276.895	411.332	397.239	2.14597	2.10918	3.25823	2.64058	3.33011	1.57664	2.95017	2.30859	1.46621	1972.41	1030.01	915.557	1208.3	1077.03	NA	NA	FALSE	FALSE	FALSE	FALSE	FALSE	FALSE	FALSE	FALSE	FALSE	TRUE	TRUE	FALSE
909	FBgn0004924	FBtr0100294	Top1	NA	262.199	97.8379	116.111	81.2182	4.34508	4.53025	4.03052	3.78349	3.89739	3.35888	3.83403	2.81578	2.57611	6413.59	1663.36	691.877	2378.98	1861.92	NA	NA	FALSE	FALSE	FALSE	FALSE	FALSE	FALSE	FALSE	TRUE	FALSE	FALSE	FALSE	FALSE
910	FBgn0004926	FBtr0075968	eIF2beta	housekeeping	188.708	169.597	216.297	138.105	3.82965	2.21865	3.09034	2.02197	3.07493	2.86625	2.66804	1.54442	1.41927	2469.6	897.623	282.806	648.701	832.654	-0.174571	NA	FALSE	FALSE	FALSE	FALSE	FALSE	FALSE	FALSE	FALSE	FALSE	FALSE	FALSE	FALSE
911	FBgn0004956	FBtr0343592	upd1	NA	30.4571	1.9752	1.8354	1.19852	4.59658	2.10086	3.06314	0.810531	1.62983	0.822132	-0.172566	-0.143705	0.548204	751.51	903.64	948.326	532.157	701.377	NA	NA	TRUE	FALSE	TRUE	FALSE	FALSE	TRUE	FALSE	FALSE	FALSE	FALSE	FALSE	FALSE
912	FBgn0004957	FBtr0333247	por	NA	18.5077	3.95595	2.89986	2.38744	2.05417	0.285283	-0.48161	-0.151821	0.278103	0.334003	-0.239143	0.141942	0.689355	467.343	411.201	235.256	358.266	390.441	NA	NA	FALSE	FALSE	FALSE	FALSE	FALSE	FALSE	FALSE	FALSE	TRUE	FALSE	FALSE	FALSE
913	FBgn0004959	FBtr0074603	phm	NA	44.9743	6.8885	5.95456	4.51048	4.09145	-0.599997	-0.421318	-1.48589	-1.06105	-1.20256	-0.586698	-2.08877	0.21551	39.2519	138.404	303.286	117.469	300.15	NA	NA	FALSE	FALSE	TRUE	FALSE	FALSE	FALSE	FALSE	FALSE	FALSE	FALSE	FALSE	FALSE
914	FBgn0005198	FBtr0074819	gig	NA	29.8766	12.4066	10.0037	8.56172	2.10501	1.35266	0.499485	0.686711	1.26805	-0.762103	1.07413	0.140294	2.32144	784.628	453.826	326.972	616.02	285.358	NA	NA	FALSE	FALSE	FALSE	FALSE	FALSE	FALSE	FALSE	FALSE	TRUE	FALSE	FALSE	FALSE
915	FBgn0005278	FBtr0089433	Sam-S	NA	209.834	129.747	76.2075	191.025	4.13911	5.51972	3.19369	4.03663	3.7449	4.57141	4.51374	2.17524	2.46059	3111.12	906.649	523.583	1235.74	942.052	NA	NA	FALSE	FALSE	TRUE	FALSE	FALSE	FALSE	FALSE	FALSE	FALSE	FALSE	FALSE	FALSE
916	FBgn0005322	FBtr0343612	nmd	NA	82.8449	63.6384	61.5501	48.9961	0.778617	2.95684	2.52048	2.52041	3.59387	3.66328	2.60346	2.2921	1.87813	1139.53	611.788	369.892	415.613	357.16	NA	NA	FALSE	FALSE	FALSE	FALSE	FALSE	FALSE	FALSE	FALSE	FALSE	FALSE	FALSE	FALSE
917	FBgn0005355	FBtr0082665	Su(fu)	NA	193.576	29.7814	17.9949	12.8007	2.62233	2.05709	2.14564	1.43964	1.89167	0.331606	1.45128	1.04433	2.62228	1240.93	661.934	296.163	721.156	767.016	NA	NA	FALSE	FALSE	FALSE	FALSE	FALSE	FALSE	FALSE	FALSE	TRUE	FALSE	FALSE	FALSE
918	FBgn0005386	FBtr0306009	ash1	NA	45.3537	24.6043	20.5459	14.4901	3.22017	1.41348	3.09562	2.34597	2.15028	0.57928	2.49279	1.63241	1.74272	1319.84	595.239	525.542	594.746	892.746	NA	NA	FALSE	FALSE	FALSE	FALSE	FALSE	FALSE	FALSE	FALSE	FALSE	FALSE	FALSE	FALSE
919	FBgn0005390	FBtr0070892	fs(1)M3	NA	0.96245	0.30712	0.342203	0.225981	-2.52613	-1.36081	-1.54368	-1.92377	-2.05878	-0.349581	-0.663221	-0.277962	0.598446	306.246	180.026	190.556	165.875	133.434	NA	NA	FALSE	FALSE	FALSE	FALSE	FALSE	FALSE	FALSE	FALSE	FALSE	FALSE	FALSE	FALSE
920	FBgn0005391	FBtr0339648	Yp2	NA	2.04734	0.445929	0.517281	0.119854	-3.00369	-0.492936	-1.2009	-1.05075	-2.30389	-1.13924	-1.79836	-1.41111	0.364797	100.583	199.583	239.174	182.833	191.061	NA	NA	FALSE	FALSE	FALSE	FALSE	FALSE	FALSE	FALSE	FALSE	FALSE	FALSE	FALSE	FALSE
921	FBgn0005411	FBtr0307178	U2af50	NA	382.338	83.1734	80.1091	53.3801	1.75445	1.70308	2.63053	2.32914	2.52747	2.02579	1.56572	1.3102	1.71527	2345.71	734.647	398.92	647.16	574.106	NA	NA	FALSE	FALSE	FALSE	FALSE	FALSE	FALSE	FALSE	FALSE	FALSE	FALSE	FALSE	FALSE
922	FBgn0005427	FBtr0100577	ewg	NA	11.8463	21.6587	30.1512	17.7086	1.89141	2.3234	3.94055	4.12541	4.02727	2.47833	3.55887	2.95176	1.10004	953.084	1233.6	658.218	1130.29	770.097	-0.504018	NA	FALSE	FALSE	FALSE	FALSE	FALSE	FALSE	FALSE	FALSE	FALSE	FALSE	FALSE	FALSE
923	FBgn0005533	FBtr0076479	RpS17	housekeeping	2212.53	2351.73	2979.77	2867.68	4.29911	4.11127	3.97642	3.28583	3.92475	4.01806	4.06406	2.60127	2.87628	558.521	157.46	223.858	345.933	232.046	NA	NA	FALSE	FALSE	FALSE	FALSE	FALSE	FALSE	FALSE	FALSE	TRUE	FALSE	FALSE	FALSE
924	FBgn0005536	FBtr0112851	Mbs	NA	7.14832	16.3661	21.6557	19.8124	4.42321	4.37174	4.3141	3.78356	4.40121	3.68396	4.72778	3.47556	2.88598	5427.8	1769.17	826.513	2138.19	1858.22	NA	NA	FALSE	FALSE	FALSE	FALSE	FALSE	FALSE	FALSE	FALSE	FALSE	TRUE	FALSE	FALSE
925	FBgn0005558	FBtr0089236	ey	NA	1.50313	1.83386	1.81646	1.5634	2.32423	-0.166295	1.89314	2.44794	2.61162	0.750993	2.56295	0.683906	2.14228	7173.69	2251.58	889.378	3266.94	2843.72	-0.709061	NA	FALSE	FALSE	TRUE	FALSE	FALSE	FALSE	FALSE	FALSE	FALSE	FALSE	FALSE	FALSE
926	FBgn0005561	FBtr0100344	sv	NA	1.16881	2.2461	2.84533	2.21732	3.91115	3.20138	3.01179	0.903158	3.05109	1.05051	0.384082	1.75234	4.69095	3358.49	1490.86	1054.47	691.558	872.407	-0.406243	NA	FALSE	FALSE	TRUE	FALSE	FALSE	FALSE	FALSE	FALSE	FALSE	FALSE	FALSE	FALSE
927	FBgn0005564	FBtr0112853	Shal	5-6 tissues	0.488594	11.4638	10.578	13.3117	1.13668	3.33985	2.20747	2.45791	1.18056	1.41247	4.70076	1.18384	2.93408	2445.06	542.585	477.636	1149.1	909.078	-0.189184	8	FALSE	FALSE	FALSE	TRUE	FALSE	FALSE	FALSE	FALSE	FALSE	FALSE	FALSE	FALSE
928	FBgn0005585	FBtr0334618	Calr	housekeeping	865.403	716.205	1099.93	619.863	5.03095	5.32016	4.61352	4.03068	5.60504	5.19753	5.06149	3.28178	2.74296	8933.07	2492.28	978.245	2513.1	2343.88	NA	NA	FALSE	TRUE	FALSE	TRUE	FALSE	FALSE	FALSE	FALSE	FALSE	TRUE	FALSE	FALSE
929	FBgn0005586	FBtr0473383	Rab3	1-2 tissues	1.27637	67.6228	94.5311	103.71	-1.11009	0.55213	0.347954	0.161594	-0.924736	-0.886673	2.37051	-0.837507	0.251715	1772.88	1271.21	416.373	824.134	963.931	-0.111228	11	FALSE	FALSE	FALSE	FALSE	FALSE	FALSE	FALSE	FALSE	FALSE	FALSE	FALSE	FALSE
930	FBgn0005590	FBtr0343860	scw	NA	36.519	0	0	0	2.30382	-0.520588	-1.16411	-0.575239	-1.09495	1.00634	0.0946791	-0.815822	0.778248	86.6812	176.014	63.9341	236.788	56.7018	NA	NA	FALSE	FALSE	FALSE	FALSE	FALSE	FALSE	FALSE	FALSE	FALSE	FALSE	TRUE	FALSE
931	FBgn0005593	FBtr0079946	RpL7	NA	4038.54	2929.04	1669.29	1634.72	4.72962	3.91379	5.01666	4.40595	4.52903	1.61023	4.21371	3.30068	3.0677	4038.85	1958.72	813.156	1939.94	2332.17	NA	NA	FALSE	FALSE	FALSE	FALSE	FALSE	FALSE	FALSE	FALSE	FALSE	TRUE	FALSE	FALSE
932	FBgn0005596	FBtr0085415	yem	NA	16.8429	6.05684	6.28301	4.80493	1.19899	1.42803	1.53488	1.63466	1.7206	-0.448441	2.44098	1.60607	1.75892	3445.58	2361.9	848.418	2660.79	1634.18	NA	NA	FALSE	FALSE	FALSE	FALSE	FALSE	FALSE	FALSE	FALSE	FALSE	FALSE	FALSE	FALSE
933	FBgn0005612	FBtr0343282	Sox14	NA	12.285	15.7603	30.9617	9.89614	1.85858	2.58456	3.14998	1.43285	2.68323	2.37426	1.47881	2.17207	1.22521	1869.37	1912.09	1039.15	2215.88	1955.6	-0.352396	NA	FALSE	FALSE	FALSE	TRUE	FALSE	TRUE	FALSE	FALSE	FALSE	FALSE	FALSE	FALSE
934	FBgn0005613	FBtr0087576	Sox15	NA	0.0644622	1.11215	1.1844	0.814676	-0.582857	2.38036	1.41679	-0.0664245	0.565503	-0.068948	-0.650233	0.436659	2.35413	1364.82	892.107	487.609	805.635	412.321	-0.503659	NA	FALSE	FALSE	TRUE	TRUE	FALSE	FALSE	FALSE	FALSE	FALSE	FALSE	FALSE	FALSE
935	FBgn0005614	FBtr0088471	trpl	NA	0.00214117	1.21371	1.006	0.954513	-2.24245	-1.05092	-1.71166	-1.63188	-2.2341	0.151799	-0.384322	-1.19894	1.5356	231.014	277.31	252.887	252.513	264.403	NA	NA	FALSE	FALSE	FALSE	FALSE	FALSE	FALSE	FALSE	FALSE	FALSE	FALSE	FALSE	FALSE
936	FBgn0005616	FBtr0077570	msl-2	NA	67.074	12.2929	16.4405	13.1048	3.95161	2.19402	3.87857	3.15323	3.34041	2.53233	2.91228	2.76831	3.16085	5411.85	1226.08	647.533	2144.66	1389.5	NA	NA	FALSE	FALSE	FALSE	FALSE	FALSE	FALSE	FALSE	FALSE	FALSE	FALSE	FALSE	FALSE
937	FBgn0005617	FBtr0081130	msl-1	NA	92.1462	37.1073	24.8734	20.4101	3.50366	2.03556	2.64015	2.08237	1.91258	1.78492	2.12899	1.75499	2.53029	3134.02	1029.51	684.753	1971.69	1862.84	NA	NA	FALSE	FALSE	FALSE	FALSE	FALSE	FALSE	FALSE	FALSE	FALSE	TRUE	FALSE	FALSE
938	FBgn0005619	FBtr0088333	Hdc	NA	0.189079	1.66554	1.83808	2.00521	-2.25174	-0.637826	-1.05347	-0.285792	-0.419032	-0.172941	-1.11365	0.0918071	-0.18778	25.3502	147.431	95.9901	256.829	85.3609	NA	NA	FALSE	FALSE	FALSE	TRUE	FALSE	FALSE	FALSE	FALSE	FALSE	FALSE	FALSE	FALSE
939	FBgn0005624	FBtr0345196	Psc	developmental paused	26.7621	9.01978	9.27878	6.86762	5.77238	6.34334	5.33877	4.84581	5.25816	5.57001	5.80815	4.76966	4.89832	3510.59	4119.04	2214.36	5015.1	3950.02	NA	NA	FALSE	FALSE	TRUE	FALSE	TRUE	TRUE	FALSE	FALSE	FALSE	FALSE	FALSE	FALSE
940	FBgn0005626	FBtr0345585	ple	5-6 tissues	0.167266	22.4367	15.4491	81.0477	-0.264145	3.55795	4.20475	1.12081	2.5135	2.1755	2.49289	2.62641	2.59987	3553.52	881.576	720.371	536.782	877.03	0.0759621	10	FALSE	FALSE	FALSE	FALSE	FALSE	FALSE	FALSE	FALSE	FALSE	FALSE	FALSE	FALSE
941	FBgn0005631	FBtr0071922	robo1	NA	30.0762	37.0947	57.6037	34.7702	2.26828	3.47085	3.48745	3.5299	2.81221	3.18211	3.71308	2.7182	2.52546	2110.61	1091.19	401.057	1384.35	1058.23	NA	NA	FALSE	TRUE	FALSE	FALSE	FALSE	FALSE	FALSE	FALSE	TRUE	FALSE	FALSE	FALSE
942	FBgn0005632	FBtr0085843	faf	NA	25.8981	36.1106	25.0585	24.4204	-0.777345	1.0757	1.50293	1.11868	1.17031	0.547525	2.16528	1.08799	0.794119	4657.48	681.993	689.384	971.202	1203.99	NA	NA	FALSE	FALSE	FALSE	FALSE	FALSE	FALSE	FALSE	FALSE	FALSE	FALSE	FALSE	FALSE
943	FBgn0005633	FBtr0332723	fln	NA	0	1.15524	0.738267	0.899195	-2.8083	-0.710453	-0.94876	-0.897736	-3.41216	0.867085	-0.753886	-0.035342	0.749295	41.2962	231.677	193.227	100.512	80.4303	NA	NA	FALSE	FALSE	FALSE	FALSE	FALSE	FALSE	FALSE	FALSE	FALSE	FALSE	FALSE	FALSE
944	FBgn0005636	FBtr0072267	nvy	developmental paused	3.48188	6.88263	5.5447	3.68579	4.57608	4.45709	2.04301	2.75499	1.29383	1.59492	3.97037	0.681798	0.362516	5455.6	2080.08	1005.14	2597.89	1745.12	-0.0970298	NA	FALSE	FALSE	FALSE	FALSE	FALSE	TRUE	FALSE	FALSE	FALSE	FALSE	FALSE	FALSE
945	FBgn0005638	FBtr0072272	slbo	5-6 tissues	1.25711	138.403	292.775	5.44505	0.954239	4.90552	4.31269	3.1297	4.10339	2.84835	1.80764	2.93434	1.13841	917.103	521.524	640.053	725.164	655.769	0.763282	5	FALSE	FALSE	FALSE	FALSE	FALSE	FALSE	FALSE	FALSE	FALSE	FALSE	FALSE	FALSE
946	FBgn0005640	FBtr0073133	Eip63E	NA	4.10332	5.17853	5.31417	3.96122	4.16456	4.33431	4.16857	3.15331	3.52774	1.91235	4.78575	2.83918	3.54284	1456.82	2204.44	1327.83	2107.05	1438.19	-0.38616	NA	FALSE	FALSE	FALSE	FALSE	FALSE	FALSE	FALSE	FALSE	FALSE	FALSE	FALSE	FALSE
947	FBgn0005642	FBtr0085356	wdn	NA	84.3583	39.2673	26.2829	27.1658	2.88018	1.34012	1.80266	0.654304	1.35721	-0.802368	1.14802	-0.184296	1.89662	1865.28	771.253	820.992	1221.56	945.75	NA	NA	FALSE	FALSE	FALSE	FALSE	FALSE	FALSE	FALSE	FALSE	FALSE	FALSE	FALSE	FALSE
948	FBgn0005648	FBtr0088785	Pabp2	NA	208.659	68.9427	124.085	46.7806	2.34679	1.80205	2.62422	2.03954	3.38754	2.60309	2.7266	1.50345	0.393691	745.377	795.825	283.518	595.979	526.957	NA	NA	FALSE	TRUE	FALSE	FALSE	FALSE	FALSE	FALSE	FALSE	FALSE	FALSE	FALSE	FALSE
949	FBgn0005649	FBtr0084592	Rox8	NA	343.486	75.3618	73.0238	36.9043	3.1549	1.83033	2.515	1.89532	2.94629	2.61498	2.14077	1.38314	1.40185	158.643	222.149	367.398	119.011	156.855	NA	NA	FALSE	FALSE	FALSE	FALSE	FALSE	FALSE	FALSE	FALSE	FALSE	TRUE	FALSE	FALSE
950	FBgn0005654	FBtr0087769	Orc3	NA	12.3946	0.584656	0.722108	0.271208	0.899605	-0.920334	-0.446147	0.36988	1.13774	1.04992	0.687512	-0.0263738	1.73049	637.025	310.407	263.572	316.643	418.484	NA	NA	FALSE	FALSE	FALSE	TRUE	FALSE	FALSE	FALSE	FALSE	FALSE	FALSE	FALSE	FALSE
951	FBgn0005655	FBtr0086307	PCNA	NA	820.047	36.9793	70.9314	22.6052	5.16767	1.07923	2.04003	1.67142	2.57663	2.30023	1.39432	0.714855	1.67368	2261.48	1131.81	636.135	1236.66	1248.06	NA	NA	FALSE	TRUE	FALSE	TRUE	FALSE	FALSE	FALSE	FALSE	FALSE	TRUE	FALSE	FALSE
952	FBgn0005658	FBtr0077055	Ets65A	NA	0.0876044	1.93989	1.92753	1.18961	-3.1813	-0.676899	-0.355739	-0.525572	-1.86327	-0.48151	0.723101	-1.13599	1.09403	575.285	675.474	255.914	426.096	321.105	-0.223546	NA	FALSE	FALSE	FALSE	FALSE	FALSE	TRUE	FALSE	FALSE	FALSE	TRUE	FALSE	FALSE
953	FBgn0005659	FBtr0085224	Ets98B	NA	0.0254312	5.34356	10.0625	9.60527	0.0752286	4.13568	4.685	1.73319	3.74128	2.40163	1.85359	3.46106	2.73732	3452.94	2386.47	1527.29	1311.28	1885.34	-0.214692	NA	FALSE	FALSE	FALSE	FALSE	FALSE	TRUE	FALSE	FALSE	FALSE	FALSE	FALSE	FALSE
954	FBgn0005660	FBtr0078079	Ets21C	NA	0.417759	2.20043	2.14604	2.14083	0.252606	3.41793	3.28072	0.981657	2.46792	1.52657	1.52608	1.5677	3.87107	4079.74	2256.09	2303.94	4251.09	2202.74	-0.644716	NA	FALSE	FALSE	TRUE	FALSE	FALSE	FALSE	FALSE	FALSE	FALSE	FALSE	FALSE	FALSE
955	FBgn0005664	FBtr0080281	Crys	NA	0	0.920923	0.531425	8.64063	-2.19864	-0.885582	-0.676044	-1.20681	-1.07879	0.679982	-1.92039	0.00693461	1.60122	168.047	183.536	190.912	351.483	395.988	NA	NA	FALSE	FALSE	FALSE	FALSE	FALSE	FALSE	FALSE	FALSE	FALSE	FALSE	FALSE	FALSE
956	FBgn0005666	FBtr0334483	bt	3-4 tissues	0.822176	299.221	306.785	278.938	-0.340694	3.91673	0.871895	1.48617	2.41224	3.97375	0.543968	0.686057	3.33404	2036.19	826.415	495.979	1775.91	861.621	0.519573	3	FALSE	FALSE	FALSE	FALSE	FALSE	FALSE	FALSE	FALSE	FALSE	FALSE	FALSE	FALSE
957	FBgn0005670	FBtr0070428	Cyp4d1	NA	4.2929	21.4812	9.09487	15.7105	-0.844106	1.89729	-1.26668	0.0414463	-1.69195	-0.690841	-1.97353	0.464718	2.97443	924.872	222.149	291.532	299.685	288.748	0.197341	NA	FALSE	FALSE	FALSE	FALSE	FALSE	FALSE	FALSE	FALSE	FALSE	FALSE	FALSE	FALSE
958	FBgn0005671	FBtr0301661	Vha55	NA	37.9913	660.628	453.195	796.846	2.1566	4.4234	4.71992	3.8878	4.00637	3.74856	3.92125	3.3368	2.83829	2586.94	1448.23	637.026	1951.65	1287.19	0.131517	NA	FALSE	FALSE	FALSE	TRUE	FALSE	FALSE	FALSE	FALSE	FALSE	TRUE	FALSE	FALSE
959	FBgn0005672	FBtr0081269	spi	NA	70.6053	22.8921	36.0861	25.0012	5.01669	4.55325	4.0596	3.6429	4.14772	3.93837	4.87827	2.53544	3.05337	2874.38	1704.98	760.263	1172.23	1128.18	NA	NA	TRUE	FALSE	TRUE	FALSE	FALSE	FALSE	FALSE	FALSE	FALSE	FALSE	TRUE	FALSE
960	FBgn0005674	FBtr0084512	GluProRS	housekeeping	37.8045	39.485	36.816	16.5631	2.49371	3.47484	4.04846	1.78287	4.34477	1.94751	2.12972	2.99427	3.49332	619.443	613.292	347.096	556.206	335.28	NA	NA	FALSE	FALSE	FALSE	FALSE	FALSE	FALSE	FALSE	FALSE	FALSE	FALSE	FALSE	FALSE
961	FBgn0005677	FBtr0080875	dac	NA	1.21792	7.04334	7.81141	5.443	2.85659	0.268141	0.647077	0.124696	-0.133661	-0.451947	1.31595	-0.0759436	0.34928	1597.47	786.297	620.641	1060.31	930.958	0.0115728	NA	FALSE	FALSE	FALSE	FALSE	FALSE	FALSE	FALSE	FALSE	FALSE	FALSE	FALSE	FALSE
962	FBgn0005683	FBtr0080046	pie	NA	19.8066	0.825425	1.15319	0.601925	1.67063	-0.485783	1.62329	1.72751	2.66239	1.32615	1.64255	1.06997	1.38663	1505.06	324.448	514.144	1056.61	407.39	NA	NA	FALSE	FALSE	FALSE	FALSE	FALSE	FALSE	FALSE	FALSE	FALSE	FALSE	TRUE	FALSE
963	FBgn0005694	FBtr0078349	Aef1	NA	36.7773	47.3667	67.2257	51.7028	0.735547	1.6721	2.79886	2.07589	2.32186	2.43413	3.20499	1.99139	1.12611	345.498	271.293	480.485	482.518	327.885	0.202646	NA	FALSE	FALSE	FALSE	TRUE	FALSE	FALSE	FALSE	FALSE	FALSE	FALSE	FALSE	FALSE
964	FBgn0005695	FBtr0088710	gcl	NA	28.141	99.0864	125.194	25.2201	3.44234	3.49214	4.07338	3.17606	3.66076	3.27614	4.05718	2.7738	1.9097	3411.64	937.238	673.89	1503.98	1081.96	-0.249968	NA	FALSE	FALSE	TRUE	FALSE	TRUE	FALSE	FALSE	FALSE	FALSE	FALSE	FALSE	FALSE
965	FBgn0005696	FBtr0114543	DNApol-alpha73	NA	79.1138	4.58787	7.94305	2.00562	1.56263	-0.712008	0.946291	0.736506	0.415106	-0.694222	0.173398	-0.003123	1.80563	5011.15	2384.97	676.205	2784.42	1917.69	NA	NA	FALSE	TRUE	FALSE	FALSE	FALSE	FALSE	FALSE	FALSE	FALSE	FALSE	TRUE	FALSE
966	FBgn0005771	FBtr0080643	noc	housekeeping	123.968	110.175	97.3831	64.5639	6.15557	5.90732	5.05574	4.6888	4.99955	4.37455	4.80836	4.06258	3.12532	2724.32	2553.46	2076.34	4506.07	4084.07	NA	NA	FALSE	FALSE	TRUE	FALSE	FALSE	FALSE	FALSE	FALSE	FALSE	TRUE	FALSE	FALSE
967	FBgn0005775	FBtr0073375	Con	developmental paused	0.197395	1.7821	2.46658	1.83092	5.05173	3.64135	2.54304	3.17787	2.9979	1.58347	4.42694	1.14889	3.99641	1700.91	1149.86	487.609	1366.77	1262.54	0.0585275	NA	FALSE	FALSE	TRUE	FALSE	FALSE	FALSE	FALSE	FALSE	FALSE	FALSE	FALSE	FALSE
968	FBgn0005777	FBtr0331693	PpD3	NA	45.977	35.2629	51.8295	41.3338	2.3926	0.771956	1.67072	1.62824	0.817449	1.67693	1.44158	0.53692	1.22038	860.27	357.043	196.611	355.182	278.579	NA	NA	FALSE	FALSE	FALSE	FALSE	FALSE	FALSE	FALSE	FALSE	FALSE	FALSE	FALSE	FALSE
969	FBgn0005778	FBtr0071806	PpD5	NA	0	0.0373873	0.0330854	0.0327798	-2.97142	-0.772497	-0.806717	-1.12965	-12.227	0.094514	-1.87329	-0.55983	-0.491524	40.4785	72.211	0	32.3734	10.4775	NA	NA	FALSE	FALSE	FALSE	FALSE	FALSE	FALSE	FALSE	FALSE	FALSE	FALSE	FALSE	FALSE
970	FBgn0005779	FBtr0077660	PpD6	NA	0	0	0	0	-2.9479	-0.345355	-0.681532	-0.612336	-1.57454	0.391758	-0.714827	-0.179884	0.13719	0	30.5894	53.4268	7.70795	11.7102	NA	NA	FALSE	FALSE	FALSE	FALSE	FALSE	FALSE	FALSE	FALSE	FALSE	FALSE	FALSE	FALSE
971	FBgn0008635	FBtr0074576	betaCOP	NA	55.8681	77.1359	76.2711	45.2822	2.34116	1.74117	4.12665	2.13673	3.18626	0.797083	2.06131	1.56877	2.80783	1307.99	1379.03	564.543	2097.49	1560.84	NA	NA	FALSE	FALSE	FALSE	FALSE	FALSE	FALSE	FALSE	FALSE	FALSE	TRUE	FALSE	FALSE
972	FBgn0008636	FBtr0071556	hbn	developmental paused	4.86518	0.927575	1.17151	1.00385	4.65756	0.711663	-0.817831	0.601199	-1.10135	-1.12979	1.7885	-0.0018107	3.29841	1094.96	563.145	408.715	295.369	573.182	NA	NA	FALSE	FALSE	TRUE	TRUE	FALSE	FALSE	FALSE	FALSE	FALSE	FALSE	FALSE	FALSE
973	FBgn0008646	FBtr0082880	E5	NA	0.216455	1.28747	1.83297	1.69909	-2.74041	0.151495	0.11328	-1.20852	-1.12528	-2.06461	-0.174766	-0.337005	0.968949	318.921	503.471	473.896	441.82	626.802	-0.43629	NA	FALSE	FALSE	TRUE	FALSE	FALSE	FALSE	FALSE	FALSE	FALSE	FALSE	FALSE	FALSE
974	FBgn0008651	FBtr0300061	lbl	NA	0.0834253	0.664679	0.875148	0.636206	-1.12771	1.20888	1.25083	-0.310321	-0.738539	-0.996463	-0.929282	0.276071	2.8284	2070.54	1811.79	1295.24	969.352	1140.51	-0.372027	NA	FALSE	FALSE	TRUE	FALSE	FALSE	FALSE	FALSE	FALSE	FALSE	FALSE	FALSE	FALSE
975	FBgn0010014	FBtr0070764	CanB	5-6 tissues	0.31072	68.6005	92.7964	85.348	0.814331	0.923296	2.3604	1.855	2.39105	0.990595	3.24839	1.04896	2.99867	382.706	247.724	173.993	271.32	304.772	0.102251	5	FALSE	FALSE	TRUE	FALSE	FALSE	FALSE	FALSE	FALSE	FALSE	FALSE	FALSE	FALSE
976	FBgn0010015	FBtr0085732	CanA1	NA	0.767756	9.22314	3.93023	47.0075	-0.63143	2.72021	-0.203821	-1.02393	-0.644701	-0.137365	-0.102492	-0.53601	2.33784	405.194	434.269	221.365	1410.86	471.488	0.11004	NA	FALSE	FALSE	TRUE	TRUE	FALSE	FALSE	FALSE	FALSE	FALSE	FALSE	FALSE	FALSE
977	FBgn0010019	FBtr0070099	Cyp4g1	0 tissues	0.935947	104.251	146.568	78.0838	-0.605129	-0.626258	-0.935475	-2.24382	-12.227	-0.421524	-1.29027	-1.75823	0.541739	90.3611	59.1729	77.825	221.989	219.103	0.366929	1	FALSE	FALSE	FALSE	FALSE	FALSE	FALSE	FALSE	FALSE	FALSE	FALSE	TRUE	FALSE
978	FBgn0010038	FBtr0082569	GstD2	NA	2.27142	27.0534	5.4346	9.12337	-2.06791	-0.875084	-1.94514	-1.00914	-0.591628	0.215738	-1.72956	-2.98772	0.910519	255.137	73.7154	99.9081	139.36	82.2793	0.88227	NA	FALSE	FALSE	FALSE	FALSE	FALSE	FALSE	TRUE	FALSE	FALSE	FALSE	FALSE	FALSE
979	FBgn0010039	FBtr0082570	GstD3	NA	4.04897	12.5828	15.0224	14.2099	-0.719162	2.00816	0.401071	1.6873	1.60316	2.47722	0.0233887	0.724293	3.60571	651.336	510.492	508.089	1160.2	689.359	0.336646	NA	FALSE	FALSE	TRUE	FALSE	FALSE	FALSE	FALSE	FALSE	FALSE	FALSE	FALSE	FALSE
980	FBgn0010040	FBtr0082571	GstD4	NA	1.33113	1.35891	0.138249	0.884174	-1.27478	0.0898926	-0.686264	-1.1422	-0.791654	1.26675	-2.06521	-0.969852	2.19902	39.2519	110.824	104.36	74.9213	108.473	NA	NA	FALSE	FALSE	FALSE	TRUE	FALSE	FALSE	TRUE	FALSE	FALSE	FALSE	FALSE	FALSE
981	FBgn0010041	FBtr0082572	GstD5	NA	26.6963	11.5732	2.26501	8.56113	-0.755291	0.366637	-1.08397	-0.482048	-2.59261	-1.16284	-0.529541	-0.816034	1.86372	255.137	190.055	135.526	271.32	303.232	0.717327	NA	FALSE	FALSE	FALSE	TRUE	FALSE	FALSE	FALSE	FALSE	FALSE	FALSE	FALSE	FALSE
982	FBgn0010042	FBtr0082573	GstD6	NA	2.62739	1.4736	0.869656	2.82587	-0.434633	-0.240021	-0.659809	-0.269131	-2.03818	-2.01082	-1.48691	-0.604322	0.407848	20.0348	31.0908	20.1241	6.16636	20.3387	NA	NA	FALSE	FALSE	FALSE	FALSE	FALSE	FALSE	FALSE	FALSE	FALSE	FALSE	FALSE	FALSE
983	FBgn0010043	FBtr0082574	GstD7	0 tissues	0.360089	13.1124	2.02923	24.0873	-0.791377	0.0641431	-1.42863	-1.2737	-0.85243	-1.03184	-1.74329	0.187344	1.60425	282.532	100.293	73.1947	171.733	28.6591	0.39682	2	FALSE	FALSE	FALSE	TRUE	FALSE	FALSE	FALSE	FALSE	FALSE	FALSE	FALSE	FALSE
984	FBgn0010044	FBtr0082575	GstD8	0 tissues	1.88434	16.3598	7.04298	25.7879	0.580346	-0.446477	-2.25955	-1.48934	0.241151	-0.417661	-5.58671	-0.387116	0.675087	406.42	210.615	402.304	242.338	197.532	NA	4	FALSE	FALSE	FALSE	TRUE	FALSE	FALSE	TRUE	FALSE	FALSE	FALSE	FALSE	FALSE
985	FBgn0010051	FBtr0344265	Itp-r83A	developmental paused	3.21218	16.8962	14.7444	11.3692	5.08774	5.80109	4.28746	2.9848	3.40818	2.065	2.12422	3.30373	3.65482	499.644	328.961	301.149	397.73	363.323	-0.352169	NA	FALSE	FALSE	FALSE	FALSE	FALSE	TRUE	FALSE	TRUE	TRUE	FALSE	TRUE	FALSE
986	FBgn0010052	FBtr0301751	Jhe	NA	21.5341	2.10241	0.391185	0.460076	0.774882	-0.0654366	-0.504715	-0.86865	-0.131149	0.498242	-0.81591	0.434983	1.51144	118.982	290.348	178.98	255.904	91.216	NA	NA	FALSE	FALSE	TRUE	FALSE	FALSE	FALSE	FALSE	FALSE	FALSE	FALSE	FALSE	FALSE
987	FBgn0010053	FBtr0086625	Jheh1	NA	7.02525	50.0618	81.8868	59.0404	-1.4585	2.11602	-0.242618	0.206497	0.424169	3.03906	-0.725767	0.62214	2.6134	5634.69	1501.89	1006.92	2526.36	1131.57	0.722151	NA	FALSE	FALSE	TRUE	FALSE	FALSE	FALSE	FALSE	FALSE	FALSE	FALSE	FALSE	FALSE
988	FBgn0010078	FBtr0071897	RpL23	NA	1734.97	2415.03	3477.49	3144.57	4.12906	3.12719	4.01692	3.38135	3.90694	1.8011	4.29997	2.59802	2.27201	1431.06	913.168	448.607	1528.64	1065.01	NA	NA	FALSE	FALSE	FALSE	FALSE	FALSE	FALSE	FALSE	FALSE	FALSE	FALSE	FALSE	FALSE
989	FBgn0010097	FBtr0332572	gammaTub37C	NA	3.51926	0.200067	0.261297	0.365467	-1.37797	-0.859576	-1.12134	-0.326448	-1.43526	-0.164554	-0.692479	-1.68406	0.287148	0	0	153.513	36.0732	94.6058	NA	NA	FALSE	TRUE	FALSE	FALSE	FALSE	FALSE	FALSE	FALSE	FALSE	FALSE	FALSE	FALSE
990	FBgn0010100	FBtr0300425	Acon	NA	152.073	322.074	219.878	279.8	3.59224	3.88092	2.91587	2.81558	3.47069	4.33311	3.14888	1.85355	2.44046	3135.65	496.952	512.185	1154.03	698.604	-0.0232467	NA	FALSE	FALSE	FALSE	FALSE	FALSE	FALSE	FALSE	FALSE	FALSE	FALSE	FALSE	FALSE
991	FBgn0010105	FBtr0075579	comm	NA	28.1983	13.9391	13.3353	5.42917	5.69323	5.63549	4.6563	4.21733	4.48993	4.59474	5.19957	3.53828	4.35711	3256.68	1560.56	1341.72	2415.98	1802.44	-0.246341	NA	FALSE	FALSE	FALSE	TRUE	TRUE	TRUE	FALSE	FALSE	FALSE	FALSE	FALSE	FALSE
992	FBgn0010109	FBtr0088803	dpn	developmental paused	45.4427	2.81571	2.78138	1.46101	5.37276	0.670723	-0.369099	0.907335	0.405641	0.587626	1.63104	-1.15757	2.29122	808.752	426.245	285.655	649.935	508.776	NA	NA	FALSE	FALSE	TRUE	FALSE	FALSE	TRUE	FALSE	FALSE	FALSE	TRUE	FALSE	FALSE
993	FBgn0010113	FBtr0085619	hdc	developmental paused	6.48803	9.56741	9.15772	8.06158	3.73928	5.03029	4.03856	2.99443	3.86296	2.93105	3.31649	3.47445	4.50598	1177.15	870.544	715.741	905.839	755.614	0.266201	NA	FALSE	FALSE	FALSE	FALSE	FALSE	FALSE	FALSE	FALSE	FALSE	FALSE	FALSE	FALSE
994	FBgn0010114	FBtr0088606	hig	3-4 tissues	0.701473	16.8481	16.2391	20.4187	4.11528	2.67564	2.5016	3.59782	0.42952	1.20298	4.84852	0.902855	3.01398	1251.15	682.494	360.987	390.947	763.01	0.0345014	9	FALSE	FALSE	TRUE	FALSE	FALSE	FALSE	TRUE	FALSE	FALSE	FALSE	FALSE	FALSE
995	FBgn0010114	FBtr0088606	hig	developmental paused	0.701473	16.8481	16.2391	20.4187	4.11528	2.67564	2.5016	3.59782	0.42952	1.20298	4.84852	0.902855	3.01398	1251.15	682.494	360.987	390.947	763.01	0.0345014	9	FALSE	FALSE	TRUE	FALSE	FALSE	FALSE	TRUE	FALSE	FALSE	FALSE	FALSE	FALSE
996	FBgn0010173	FBtr0081867	RpA-70	NA	142.603	21.9142	40.0697	15.4213	2.68866	0.0273274	1.55432	0.444032	1.84363	1.21128	1.95027	0.866812	1.6453	1328.02	630.843	448.073	531.54	614.167	NA	NA	FALSE	FALSE	FALSE	FALSE	FALSE	FALSE	FALSE	FALSE	FALSE	TRUE	FALSE	FALSE
997	FBgn0010194	FBtr0343046	Wnt5	developmental paused	73.4791	34.9742	37.4384	16.6362	4.91205	5.1795	4.3579	3.75801	4.66335	4.85204	4.57026	4.05901	4.05625	2541.56	1702.98	947.613	2371.27	1795.35	-0.225441	NA	FALSE	FALSE	FALSE	TRUE	FALSE	FALSE	FALSE	FALSE	FALSE	FALSE	FALSE	FALSE
998	FBgn0010197	FBtr0112856	Gyc32E	NA	0.00964321	0.537242	0.297933	0.516847	1.06198	-0.567263	-0.429318	0.242338	-0.748407	-1.4158	1.08104	-1.18217	1.89751	684.454	348.017	127.156	353.949	263.787	NA	NA	FALSE	FALSE	FALSE	FALSE	FALSE	FALSE	FALSE	FALSE	FALSE	FALSE	FALSE	FALSE
999	FBgn0010198	FBtr0073792	RpS15Aa	housekeeping	1571.13	1388.66	1463.55	1331.02	4.62503	4.42415	5.18846	4.35859	5.17093	3.6459	4.54476	4.0372	2.68222	2939.39	887.593	380.755	819.818	587.973	NA	NA	FALSE	TRUE	FALSE	FALSE	FALSE	FALSE	FALSE	FALSE	FALSE	FALSE	FALSE	FALSE
1000	FBgn0010213	FBtr0345492	Sod2	NA	69.5049	131.338	148.608	159.727	1.91837	1.12811	1.30436	1.08879	0.761839	1.54831	0.425934	0.595553	1.90552	14.7194	112.328	165.445	198.249	329.425	NA	NA	FALSE	FALSE	FALSE	FALSE	FALSE	FALSE	FALSE	FALSE	FALSE	TRUE	FALSE	FALSE
1001	FBgn0010215	FBtr0070038	alpha-Cat	NA	75.4664	27.6994	32.0357	23.2796	2.5007	2.16514	3.50248	2.98301	3.80541	2.8066	3.32694	2.61518	3.08579	10266.4	1293.78	779.319	2510.02	1811.07	NA	NA	FALSE	FALSE	FALSE	FALSE	FALSE	FALSE	FALSE	FALSE	FALSE	TRUE	FALSE	FALSE
1002	FBgn0010217	FBtr0344754	ATPsynbeta	NA	477.367	1481.99	806.335	962.865	4.3034	4.93217	4.20572	3.92464	3.99443	4.39335	4.54247	3.45066	4.0095	8813.68	2098.13	1089.91	2947.21	2268.69	NA	NA	FALSE	FALSE	FALSE	TRUE	FALSE	FALSE	FALSE	FALSE	FALSE	TRUE	FALSE	FALSE
1003	FBgn0010220	FBtr0088564	Dbp45A	NA	72.94	31.2248	30.0793	36.0115	2.40688	0.501426	1.32709	-0.268004	1.61997	1.14147	0.609858	0.237017	0.86562	461.209	337.988	111.84	365.665	521.102	NA	NA	FALSE	TRUE	FALSE	FALSE	FALSE	FALSE	FALSE	FALSE	FALSE	TRUE	FALSE	FALSE
1004	FBgn0010222	FBtr0081997	Nmdmc	NA	5.65379	7.63196	3.79627	9.81234	1.54159	1.62298	1.18348	1.32152	2.25883	2.48534	1.75522	0.947517	1.71845	2320.77	856.001	824.554	521.058	532.504	0.375437	NA	FALSE	FALSE	FALSE	FALSE	FALSE	FALSE	FALSE	FALSE	FALSE	FALSE	FALSE	FALSE
1005	FBgn0010223	FBtr0075354	Galphaf	NA	0.170092	7.62167	5.70483	9.38442	-0.137736	3.67428	0.490682	1.20795	2.38127	3.11701	0.357492	2.42123	2.92231	366.76	211.117	511.116	227.847	478.576	NA	NA	FALSE	FALSE	FALSE	FALSE	FALSE	FALSE	FALSE	FALSE	FALSE	FALSE	FALSE	FALSE
1006	FBgn0010225	FBtr0078968	Gel	NA	10.0623	21.486	18.0709	14.4708	0.372395	3.7804	3.04519	1.84373	1.87841	3.71011	1.51014	2.19014	3.33424	1205.77	605.268	453.415	647.16	572.565	0.0884326	NA	FALSE	FALSE	TRUE	FALSE	FALSE	FALSE	FALSE	FALSE	FALSE	FALSE	FALSE	FALSE
1007	FBgn0010226	FBtr0087005	GstS1	housekeeping	72.086	76.037	131.913	45.6759	4.11182	4.18713	4.12499	2.90808	4.25171	4.36788	1.93005	2.56616	3.13554	219.565	642.878	318.424	609.237	524.184	0.219449	NA	FALSE	FALSE	TRUE	TRUE	FALSE	FALSE	TRUE	FALSE	FALSE	FALSE	FALSE	FALSE
1008	FBgn0010228	FBtr0071673	HmgZ	housekeeping	53.3274	52.4547	96.2988	77.5478	3.23988	3.20661	2.20923	1.9947	2.48236	3.35659	3.14717	2.22248	1.69762	12438.3	5948.38	2522.46	8702.28	5999.61	NA	NA	FALSE	FALSE	FALSE	FALSE	FALSE	FALSE	FALSE	FALSE	FALSE	FALSE	FALSE	FALSE
1009	FBgn0010235	FBtr0075951	Klc	NA	10.6003	84.9779	84.853	62.8941	0.0749871	1.9615	2.9034	2.79706	3.52782	2.97219	3.29807	2.21518	1.69767	3272.62	937.238	564.543	1095.45	1161.77	-0.341515	NA	FALSE	FALSE	FALSE	TRUE	FALSE	FALSE	FALSE	FALSE	FALSE	FALSE	FALSE	FALSE
1010	FBgn0010238	FBtr0087933	Lac	NA	175.346	29.5626	50.0628	24.0828	5.44992	4.44027	4.86612	3.67952	3.98164	3.18097	3.8666	3.27316	2.5798	2672.4	2076.57	822.06	2732.01	2186.72	NA	NA	FALSE	FALSE	FALSE	TRUE	FALSE	FALSE	FALSE	FALSE	FALSE	FALSE	FALSE	FALSE
1011	FBgn0010240	FBtr0074129	Lcch3	1-2 tissues	1.55509	14.4758	14.9919	13.5405	-1.79884	-0.115649	0.250266	1.33568	0.223855	0.990416	3.15659	0.735245	1.24803	2976.6	596.242	203.022	452.303	744.828	-0.202503	4	FALSE	FALSE	FALSE	FALSE	FALSE	FALSE	FALSE	FALSE	FALSE	TRUE	FALSE	FALSE
1012	FBgn0010241	FBtr0087537	Mdr50	NA	0.316921	9.10297	0.919739	20.7939	-2.12549	-0.132171	-1.02801	-0.849369	-4.95495	1.24848	-1.19717	1.09329	0.919135	846.777	212.621	117.183	152.926	418.484	-0.501423	NA	FALSE	FALSE	FALSE	FALSE	FALSE	FALSE	FALSE	FALSE	FALSE	FALSE	FALSE	FALSE
1013	FBgn0010246	FBtr0072672	Myo61F	5-6 tissues	0.420332	56.2312	37.9629	89.9353	0.877177	4.05568	3.55642	2.81004	2.93099	2.09749	1.62945	2.92564	3.65189	1426.15	964.819	638.628	551.889	839.126	0.0260609	6	FALSE	FALSE	FALSE	TRUE	FALSE	FALSE	FALSE	FALSE	FALSE	FALSE	FALSE	FALSE
1014	FBgn0010247	FBtr0113885	Parp	NA	8.50445	1.88979	1.43859	1.05467	0.041147	-0.326482	1.593	1.35115	-3.02801	2.34842	1.60866	0.720893	0.533312	843.506	315.923	155.828	434.729	268.409	NA	NA	FALSE	FALSE	FALSE	FALSE	FALSE	FALSE	FALSE	FALSE	FALSE	FALSE	FALSE	FALSE
1015	FBgn0010258	FBtr0082853	Rbp4	NA	2.32981	0.250872	0.198387	0.217345	2.03254	-0.452636	-0.845834	-0.443786	0.84024	0.0140069	0.0744615	-0.30946	0.959089	33.9365	122.859	148.348	82.9376	35.1305	NA	NA	FALSE	TRUE	FALSE	FALSE	FALSE	FALSE	FALSE	FALSE	FALSE	FALSE	FALSE	FALSE
1016	FBgn0010263	FBtr0077639	Rbp9	1-2 tissues	0.648174	13.9749	18.3176	14.7189	-0.85901	3.53966	0.771194	0.945125	1.0531	3.95118	-0.274318	0.391941	3.93095	659.104	678.482	528.569	1728.43	705.075	-0.188628	NA	FALSE	FALSE	FALSE	TRUE	FALSE	FALSE	FALSE	FALSE	FALSE	FALSE	FALSE	FALSE
1017	FBgn0010265	FBtr0346454	RpS13	NA	3133.46	2512.2	2238.67	1962.13	3.21524	3.86318	3.31779	2.80905	3.9408	3.81108	3.71781	2.35398	2.25519	208.934	304.389	271.764	265.154	538.976	NA	NA	FALSE	TRUE	FALSE	FALSE	FALSE	FALSE	FALSE	FALSE	FALSE	FALSE	FALSE	FALSE
1018	FBgn0010269	FBtr0071313	Dsor1	NA	42.6077	11.9816	11.8918	8.47519	1.82871	0.0678337	1.54825	1.65897	2.4247	1.50234	1.7618	0.997587	0.652326	166.003	207.607	109.703	309.551	151.308	NA	NA	FALSE	FALSE	FALSE	FALSE	FALSE	FALSE	FALSE	FALSE	FALSE	FALSE	TRUE	FALSE
1019	FBgn0010278	FBtr0072242	Ssrp	NA	140.597	14.1596	19.3254	10.699	3.72927	0.451733	1.50375	1.00317	1.83506	1.45279	0.804688	0.767399	1.68465	510.274	446.304	131.786	587.038	580.578	NA	NA	FALSE	TRUE	FALSE	FALSE	FALSE	FALSE	FALSE	FALSE	FALSE	FALSE	FALSE	FALSE
1020	FBgn0010280	FBtr0075450	Taf4	developmental paused	89.236	30.9049	35.2902	26.7685	4.83251	3.78196	3.80323	2.8731	4.1959	2.53375	3.96241	2.54042	1.72981	2467.96	829.423	315.752	561.447	719.559	NA	NA	FALSE	FALSE	FALSE	FALSE	FALSE	FALSE	FALSE	FALSE	FALSE	FALSE	TRUE	FALSE
1021	FBgn0010282	FBtr0081719	TfIIFalpha	NA	389.522	58.8821	79.557	60.1529	2.06741	0.395709	-0.0151653	-0.0884663	0.679495	0.693079	-0.61724	-0.538297	1.93647	17.9904	71.2081	106.854	20.0407	179.659	NA	NA	FALSE	FALSE	FALSE	FALSE	FALSE	FALSE	FALSE	FALSE	FALSE	TRUE	FALSE	FALSE
1022	FBgn0010287	FBtr0079542	Trf	NA	71.2006	17.327	11.4688	9.30017	3.44095	1.12051	2.16394	1.44551	2.10117	0.270304	1.1184	0.404418	1.68756	1699.28	794.321	385.741	950.545	904.148	NA	NA	FALSE	FALSE	FALSE	FALSE	FALSE	FALSE	FALSE	FALSE	FALSE	FALSE	FALSE	FALSE
1023	FBgn0010288	FBtr0077844	Uch	housekeeping	12.4086	10.4147	14.4725	7.77847	-2.11225	-0.934327	2.00577	1.6875	1.58325	0.894321	1.453	0.579229	0.727528	614.128	526.037	318.602	679.841	555.616	0.810776	NA	FALSE	TRUE	FALSE	FALSE	FALSE	FALSE	FALSE	FALSE	FALSE	FALSE	FALSE	FALSE
1024	FBgn0010292	FBtr0071090	bys	NA	86.8194	50.9128	37.5777	57.7854	1.84432	1.79294	2.12768	1.72876	1.31942	1.6078	2.16392	1.52709	1.99293	1222.94	935.233	485.65	938.212	946.674	-0.13766	NA	FALSE	TRUE	FALSE	FALSE	FALSE	FALSE	FALSE	FALSE	FALSE	TRUE	TRUE	FALSE
1025	FBgn0010294	FBtr0070540	ng2	NA	0	0	0	0	-12.227	-6.73134	-3.97768	-3.82985	-5.38791	-2.84931	-2.60434	-3.77581	-2.65406	60.1044	81.7388	45.769	22.8155	19.1061	NA	NA	FALSE	FALSE	FALSE	FALSE	FALSE	FALSE	FALSE	FALSE	FALSE	FALSE	FALSE	FALSE
1026	FBgn0010295	FBtr0070539	ng3	NA	0	0	0	0	-1.78091	-0.752707	-1.98532	-1.30361	-1.5609	-1.65753	-1.66969	-1.72424	-0.179437	34.3454	156.457	127.334	38.2314	60.0916	NA	NA	FALSE	FALSE	FALSE	FALSE	FALSE	FALSE	FALSE	FALSE	FALSE	FALSE	FALSE	FALSE
1027	FBgn0010296	FBtr0070538	ng4	NA	0	0	0	0	-3.95294	-0.635064	-1.78354	-1.38544	-3.58744	-3.31316	-1.28463	0.205915	2.31449	228.969	198.58	93.3188	155.084	200.305	NA	NA	FALSE	FALSE	TRUE	FALSE	FALSE	FALSE	FALSE	FALSE	FALSE	FALSE	FALSE	FALSE
1028	FBgn0010300	FBtr0081160	brat	developmental paused	23.3902	12.2527	13.147	16.8305	4.60674	4.70412	2.96244	3.68925	3.99288	4.33444	4.43794	2.33044	3.03756	3685.18	809.866	1175.92	922.796	875.489	NA	NA	FALSE	FALSE	FALSE	TRUE	FALSE	FALSE	FALSE	FALSE	FALSE	FALSE	FALSE	FALSE
1029	FBgn0010303	FBtr0330396	hep	housekeeping	17.1718	18.1032	20.679	20.0562	3.9741	3.39166	3.21838	2.74268	3.54462	1.80011	3.18108	2.22252	2.368	458.756	386.63	204.803	353.641	146.069	-0.340386	NA	FALSE	FALSE	FALSE	FALSE	FALSE	FALSE	FALSE	FALSE	FALSE	FALSE	FALSE	FALSE
1030	FBgn0010303	FBtr0330396	hep	developmental paused	17.1718	18.1032	20.679	20.0562	3.9741	3.39166	3.21838	2.74268	3.54462	1.80011	3.18108	2.22252	2.368	458.756	386.63	204.803	353.641	146.069	-0.340386	NA	FALSE	FALSE	FALSE	FALSE	FALSE	FALSE	FALSE	FALSE	FALSE	FALSE	FALSE	FALSE
1031	FBgn0010309	FBtr0081194	pigeon	NA	12.4005	15.6139	8.81273	6.98174	1.63104	1.02065	3.06233	3.20276	2.83312	0.405965	3.00337	1.78417	2.84367	326.69	686.506	294.56	1081.58	1065.01	-0.450101	NA	FALSE	FALSE	FALSE	FALSE	FALSE	FALSE	FALSE	FALSE	FALSE	FALSE	FALSE	FALSE
1032	FBgn0010313	FBtr0308118	corto	developmental paused	70.6814	35.5824	56.4915	30.078	5.69134	5.76003	5.17008	4.70197	4.79165	4.66177	4.77884	3.91944	3.5422	2094.25	1252.66	831.499	1276.13	1293.97	NA	NA	FALSE	FALSE	FALSE	FALSE	FALSE	FALSE	FALSE	FALSE	FALSE	FALSE	FALSE	FALSE
1033	FBgn0010314	FBtr0079799	Cks30A	NA	190.832	10.5459	11.9834	14.1153	3.61205	0.0125968	3.66466	3.50323	3.27201	0.812914	3.48712	2.17308	2.76573	1627.73	1241.63	632.573	1671.08	1412.62	NA	NA	FALSE	FALSE	TRUE	FALSE	FALSE	FALSE	FALSE	FALSE	FALSE	TRUE	FALSE	FALSE
1034	FBgn0010315	FBtr0300391	CycD	NA	83.7346	40.4812	29.6972	26.0892	2.39601	2.46498	2.42686	1.53179	3.2257	2.06831	0.505734	1.69784	2.1058	3369.94	577.688	303.286	833.692	627.418	NA	NA	FALSE	FALSE	FALSE	FALSE	FALSE	FALSE	FALSE	FALSE	FALSE	FALSE	FALSE	FALSE
1035	FBgn0010316	FBtr0088469	dap	NA	75.4959	22.201	33.6339	11.4837	4.79969	5.06169	4.55533	3.77584	4.36315	4.30906	3.57427	3.68368	3.37385	3596.86	1630.76	1412.07	2587.41	1719.55	NA	NA	FALSE	FALSE	TRUE	FALSE	FALSE	FALSE	FALSE	FALSE	FALSE	FALSE	TRUE	FALSE
1036	FBgn0010317	FBtr0073127	CycJ	NA	2.56964	0.424555	0.471446	0.75256	-1.7029	-0.961343	-1.29039	-0.757834	0.738945	0.166522	0.494864	-1.52165	0.161039	484.924	57.6685	77.4689	120.861	195.067	NA	NA	FALSE	FALSE	FALSE	FALSE	FALSE	FALSE	FALSE	FALSE	FALSE	FALSE	TRUE	FALSE
1037	FBgn0010323	FBtr0343220	Gsc	NA	1.61949	1.19696	0.983942	0.724582	3.52247	-0.288397	-1.00057	-0.465424	0.0638528	1.32387	0.662813	0.20108	2.37542	1892.68	1365.49	980.738	1645.19	1087.81	NA	NA	FALSE	FALSE	TRUE	FALSE	TRUE	FALSE	FALSE	FALSE	FALSE	FALSE	FALSE	FALSE
1038	FBgn0010328	FBtr0085178	woc	NA	99.5379	30.906	29.9742	17.0622	3.04291	1.72794	2.3459	2.2019	1.19967	0.268298	2.6234	1.43366	1.28196	6630.7	1882	647.711	2138.8	1117.09	NA	NA	FALSE	FALSE	FALSE	FALSE	FALSE	FALSE	FALSE	FALSE	TRUE	FALSE	TRUE	FALSE
1039	FBgn0010329	FBtr0089999	Tbh	developmental paused	0.237215	1.56045	1.71839	2.56527	1.45602	0.181948	0.906494	1.03677	0.251614	0.456688	3.40764	-0.103382	2.58731	908.108	1088.68	250.572	620.644	805.844	NA	NA	FALSE	FALSE	FALSE	FALSE	FALSE	FALSE	FALSE	FALSE	FALSE	FALSE	FALSE	FALSE
1040	FBgn0010333	FBtr0331868	Rac1	NA	284.445	178.768	213.071	154.614	3.29819	2.10081	2.71862	2.12775	2.54863	0.696238	2.27558	1.57301	2.31143	739.243	270.29	295.806	390.022	544.831	NA	NA	FALSE	FALSE	FALSE	FALSE	FALSE	FALSE	FALSE	FALSE	FALSE	TRUE	FALSE	FALSE
1041	FBgn0010339	FBtr0087976	128up	housekeeping	55.5543	43.2969	44.027	36.5537	0.904318	0.691426	1.69476	1.53826	1.74515	1.61399	1.9252	0.864583	1.79539	2696.93	1324.87	475.499	1680.95	942.976	-0.0282651	NA	FALSE	TRUE	FALSE	FALSE	FALSE	FALSE	FALSE	FALSE	FALSE	FALSE	FALSE	FALSE
1042	FBgn0010340	FBtr0082909	140up	NA	19.1922	22.8591	34.4821	15.4235	1.30435	0.350277	0.774782	0.975963	0.792333	1.32012	1.15205	0.342007	1.00278	163.141	81.2374	81.2087	152.309	149.767	-0.43571	NA	FALSE	FALSE	TRUE	FALSE	FALSE	FALSE	FALSE	FALSE	FALSE	FALSE	FALSE	FALSE
1043	FBgn0010341	FBtr0309214	Cdc42	NA	319.764	151.003	240.032	149.016	3.47597	2.78682	2.92495	2.17529	3.07621	1.70925	3.15347	2.50769	1.72397	4724.94	1706.99	893.296	2458.84	1880.1	NA	NA	FALSE	FALSE	TRUE	FALSE	FALSE	FALSE	FALSE	FALSE	FALSE	FALSE	FALSE	FALSE
1044	FBgn0010342	FBtr0088530	Map60	NA	726.402	95.5114	85.1944	79.3847	3.3388	1.64293	0.752462	0.860778	1.49254	0.847001	1.6811	0.720262	2.7211	2629.06	759.72	367.933	1069.56	708.773	NA	NA	FALSE	FALSE	TRUE	FALSE	FALSE	TRUE	FALSE	FALSE	FALSE	TRUE	FALSE	FALSE
1045	FBgn0010348	FBtr0078571	Arf79F	NA	570.586	344.629	499.533	328.714	3.17346	3.10675	3.18593	2.64413	2.88799	2.94391	3.577	2.0225	1.46314	7461.94	2176.36	1320.53	4350.68	2633.86	NA	NA	FALSE	TRUE	FALSE	FALSE	FALSE	FALSE	FALSE	FALSE	FALSE	TRUE	TRUE	FALSE
1046	FBgn0010350	FBtr0076688	CdsA	NA	19.0711	91.6303	81.7097	73.5033	0.449197	4.40514	3.84119	3.06064	3.56656	2.48209	3.81355	2.43894	2.18886	611.266	749.189	333.917	903.989	922.021	-0.538468	NA	FALSE	FALSE	FALSE	FALSE	FALSE	TRUE	FALSE	FALSE	FALSE	FALSE	FALSE	FALSE
1047	FBgn0010352	FBtr0075266	Nc73EF	NA	40.4267	101.53	83.0703	94.6376	2.3943	5.21221	4.42274	3.48721	4.41998	5.12721	3.17346	3.89322	3.03107	1651.85	753.702	615.655	1335.94	1067.17	NA	NA	FALSE	FALSE	FALSE	TRUE	FALSE	FALSE	FALSE	FALSE	FALSE	FALSE	FALSE	FALSE
1048	FBgn0010355	FBtr0081684	Taf1	NA	105.104	27.5051	20.9278	16.5374	2.8468	1.9112	3.35634	3.16451	3.62143	1.05003	2.98431	2.23895	2.11342	3341.72	1475.31	411.386	2387.92	1800.28	NA	NA	FALSE	FALSE	FALSE	FALSE	FALSE	FALSE	FALSE	FALSE	FALSE	FALSE	FALSE	FALSE
1049	FBgn0010356	FBtr0088240	Taf5	NA	96.5413	26.4717	15.4775	10.9919	2.83612	0.63761	2.05315	1.13468	1.4962	0.789895	0.87416	0.882902	1.80643	1200.86	607.776	518.596	794.228	832.654	NA	NA	FALSE	FALSE	FALSE	FALSE	FALSE	FALSE	FALSE	FALSE	TRUE	FALSE	FALSE	FALSE
1050	FBgn0010357	FBtr0088122	betaTry	0 tissues	0.380287	111.098	2.59687	30.6287	-3.28582	-0.102391	-0.943225	-1.72542	-2.34476	-3.75111	-2.37013	-1.51927	1.19285	154.963	198.079	88.1542	138.127	210.475	NA	NA	FALSE	FALSE	FALSE	FALSE	FALSE	FALSE	FALSE	FALSE	FALSE	FALSE	FALSE	FALSE
1051	FBgn0010379	FBtr0344717	Akt1	NA	65.3075	39.9679	64.4104	50.893	3.71049	2.91765	2.96716	2.47864	2.88379	1.61316	2.61301	2.0353	1.96138	1662.89	547.6	499.541	435.345	395.68	-0.304003	NA	FALSE	FALSE	FALSE	FALSE	FALSE	FALSE	FALSE	FALSE	FALSE	FALSE	FALSE	FALSE
1052	FBgn0010380	FBtr0074789	AP-1-2beta	housekeeping	74.0446	71.8681	49.2385	41.7966	1.8436	1.58313	2.47148	1.40899	2.17932	1.12735	2.36889	1.44485	1.71285	1097.83	177.519	164.02	304.618	671.485	NA	NA	FALSE	TRUE	FALSE	FALSE	FALSE	FALSE	FALSE	FALSE	FALSE	FALSE	FALSE	FALSE
1053	FBgn0010382	FBtr0080773	CycE	NA	45.7995	2.27186	2.91355	1.20429	5.14105	0.736887	1.42727	0.334726	1.50226	0.00349066	1.27649	0.906579	1.20777	1008.28	883.582	715.207	1038.42	904.456	NA	NA	FALSE	FALSE	FALSE	FALSE	FALSE	FALSE	FALSE	FALSE	FALSE	FALSE	FALSE	FALSE
1054	FBgn0010383	FBtr0074609	Cyp18a1	3-4 tissues	1.27626	94.2714	133.978	11.685	0.041147	2.50937	3.17968	1.30041	2.34251	0.913022	0.0882249	2.31153	3.10345	3126.66	1561.06	928.736	1149.72	1056.07	0.0530843	18	FALSE	FALSE	FALSE	FALSE	FALSE	FALSE	FALSE	FALSE	FALSE	FALSE	FALSE	FALSE
1055	FBgn0010383	FBtr0074609	Cyp18a1	developmental paused	1.27626	94.2714	133.978	11.685	0.041147	2.50937	3.17968	1.30041	2.34251	0.913022	0.0882249	2.31153	3.10345	3126.66	1561.06	928.736	1149.72	1056.07	0.0530843	18	FALSE	FALSE	FALSE	FALSE	FALSE	FALSE	FALSE	FALSE	FALSE	FALSE	FALSE	FALSE
1056	FBgn0010385	FBtr0088432	Def	NA	0	0	0	0	-2.20966	-1.51175	-1.68277	-1.60779	-1.02007	-1.85131	-1.72799	-1.35029	-0.559816	72.7795	145.926	130.183	157.242	159.628	NA	NA	FALSE	FALSE	FALSE	FALSE	FALSE	FALSE	TRUE	FALSE	FALSE	FALSE	FALSE	FALSE
1057	FBgn0010387	FBtr0076915	Dbi	5-6 tissues	0.908968	185.099	137.344	436.616	-1.17894	3.56403	1.15128	1.99808	1.38995	3.7726	0.591587	1.63446	1.85344	1821.12	896.118	623.491	1314.98	1020.02	0.441359	4	FALSE	FALSE	FALSE	FALSE	FALSE	FALSE	FALSE	FALSE	FALSE	FALSE	FALSE	FALSE
1058	FBgn0010388	FBtr0309055	Dro	NA	0	0.751551	0.25753	5.14887	-2.11378	-0.681854	-1.57532	-1.40642	-2.92514	-1.7701	-4.55382	-0.998051	0.617618	95.6764	226.662	138.553	137.202	229.889	NA	NA	FALSE	FALSE	FALSE	TRUE	FALSE	FALSE	TRUE	FALSE	FALSE	FALSE	FALSE	FALSE
1059	FBgn0010389	FBtr0083549	htl	developmental paused	15.7385	10.231	8.93031	7.1238	3.31953	3.81971	1.22739	2.54482	1.48205	4.39929	0.657181	0.72217	3.43558	726.977	801.843	308.807	1702.22	653.304	0.018118	NA	FALSE	FALSE	TRUE	FALSE	FALSE	FALSE	FALSE	FALSE	FALSE	FALSE	FALSE	FALSE
1060	FBgn0010391	FBtr0073480	Gtp-bp	NA	17.5935	116.01	143.66	57.3917	0.182811	1.50436	3.31799	1.22985	2.33879	1.44458	1.17444	0.70523	2.16356	159.87	565.653	370.604	518.899	280.119	NA	NA	FALSE	TRUE	FALSE	FALSE	FALSE	FALSE	FALSE	FALSE	FALSE	TRUE	FALSE	FALSE
1061	FBgn0010395	FBtr0081461	Itgbn	3-4 tissues	1.71791	20.061	13.3956	33.1167	1.29684	3.66568	-0.648638	1.30942	2.91136	2.49354	0.603807	1.73597	2.59127	322.192	152.947	259.476	316.334	421.258	NA	1	FALSE	FALSE	FALSE	FALSE	FALSE	FALSE	FALSE	FALSE	FALSE	FALSE	FALSE	FALSE
1062	FBgn0010397	FBtr0087512	LamC	5-6 tissues	0	330.161	266.967	318.79	0.927657	4.75066	4.04647	2.66404	4.22513	3.94325	1.79942	3.22337	2.33225	908.108	1017.47	391.797	1007.58	732.81	0.28606	12	FALSE	FALSE	TRUE	TRUE	FALSE	TRUE	FALSE	FALSE	FALSE	FALSE	FALSE	FALSE
1063	FBgn0010398	FBtr0331671	Lrr47	NA	24.8059	5.99959	5.64777	3.90119	1.42664	0.0286591	1.48147	1.31153	1.74901	-0.000618954	2.12082	0.850278	1.56267	1797	1095.2	256.271	566.997	678.881	NA	NA	FALSE	FALSE	TRUE	FALSE	FALSE	FALSE	FALSE	FALSE	FALSE	FALSE	FALSE	FALSE
1064	FBgn0010399	FBtr0078763	Nmdar1	3-4 tissues	0.0819461	12.5397	8.57764	11.5805	0.264474	3.01135	1.79863	3.02275	0.816021	0.52467	4.48619	0.627676	2.61167	1543.09	902.136	443.086	678.608	709.081	-0.19973	5	FALSE	FALSE	TRUE	FALSE	FALSE	FALSE	FALSE	FALSE	FALSE	FALSE	FALSE	FALSE
1065	FBgn0010401	FBtr0300320	Os-C	NA	0.0531976	4.15563	4.79839	0.942857	-3.48723	-1.7838	-1.10869	-0.229561	-2.72333	-0.843007	-3.53772	-2.48534	-0.511457	73.1884	106.311	272.833	358.882	237.593	NA	NA	FALSE	FALSE	TRUE	FALSE	FALSE	FALSE	TRUE	FALSE	FALSE	FALSE	FALSE	FALSE
1066	FBgn0010403	FBtr0078655	Obp83b	NA	0	0.561235	0.164523	0.405961	-3.21702	-0.981359	-0.784626	-0.700829	-2.19203	-1.23718	-4.10684	-0.175809	-0.6095	47.0205	215.63	169.897	129.185	247.146	NA	NA	FALSE	FALSE	FALSE	FALSE	FALSE	FALSE	FALSE	FALSE	FALSE	FALSE	FALSE	FALSE
1067	FBgn0010406	FBtr0076752	RNaseX25	NA	151.414	57.7735	75.952	56.9023	1.26936	0.536695	1.66954	1.7044	2.23768	1.66977	0.935334	0.354653	1.228	56.4246	21.0615	67.6739	80.7794	26.1938	NA	NA	FALSE	TRUE	FALSE	FALSE	FALSE	FALSE	FALSE	FALSE	FALSE	FALSE	FALSE	FALSE
1068	FBgn0010407	FBtr0079978	Ror	NA	3.74104	17.7437	19.5874	13.0591	0.709267	-0.473324	-0.418921	1.14492	-2.20204	1.62592	2.16248	0.907649	1.60745	468.16	15.5454	94.5654	75.8463	179.35	NA	NA	FALSE	TRUE	FALSE	FALSE	FALSE	FALSE	FALSE	FALSE	FALSE	FALSE	FALSE	FALSE
1069	FBgn0010408	FBtr0076423	RpS9	NA	2249.24	1469.04	479.273	454.614	4.52244	4.32478	3.82696	3.77728	4.32582	4.38062	4.48789	3.00287	2.77098	2497.4	1064.61	177.021	1019.92	1332.19	NA	NA	FALSE	FALSE	FALSE	FALSE	FALSE	FALSE	FALSE	TRUE	FALSE	FALSE	FALSE	FALSE
1070	FBgn0010409	FBtr0086947	RpL18A	housekeeping	2783.06	3017.51	2618.15	2512.17	3.45938	3.3576	3.529	2.97065	3.6333	3.18763	3.15412	2.26032	2.71819	467.343	310.407	173.815	295.369	383.662	NA	NA	FALSE	TRUE	FALSE	FALSE	FALSE	FALSE	FALSE	FALSE	FALSE	TRUE	FALSE	FALSE
1071	FBgn0010411	FBtr0086273	RpS18	housekeeping	4455.63	3596.3	1653.31	1522.37	3.78189	3.37031	3.72696	2.96449	3.71394	3.13777	3.53762	2.34964	2.7754	1750.8	1180.95	561.872	1791.64	1583.34	NA	NA	FALSE	FALSE	FALSE	FALSE	FALSE	FALSE	FALSE	FALSE	FALSE	FALSE	FALSE	FALSE
1072	FBgn0010412	FBtr0074311	RpS19a	housekeeping	1736.27	1676.17	995.898	1034.35	4.53356	3.70669	3.80584	3.35566	3.30674	3.69932	3.88242	2.3789	2.07567	1028.32	312.413	277.819	616.328	404.925	NA	NA	FALSE	TRUE	FALSE	FALSE	FALSE	FALSE	FALSE	FALSE	FALSE	TRUE	FALSE	FALSE
1073	FBgn0010414	FBtr0072362	SerT	NA	0.229804	6.12492	3.86373	5.6062	-0.517553	1.01551	0.379644	0.692354	0.508526	-0.422024	2.25344	1.02284	4.51124	287.847	311.911	337.835	201.023	282.893	NA	NA	FALSE	FALSE	FALSE	FALSE	FALSE	FALSE	TRUE	FALSE	FALSE	FALSE	FALSE	FALSE
1074	FBgn0010415	FBtr0273206	Sdc	developmental paused	11.3885	8.30768	15.1127	14.4859	5.49447	5.10105	4.36576	4.10483	4.28614	4.88832	4.68932	3.57368	4.00097	2549.33	670.96	388.769	1124.44	574.722	NA	NA	FALSE	FALSE	FALSE	TRUE	FALSE	FALSE	FALSE	FALSE	TRUE	FALSE	FALSE	FALSE
1075	FBgn0010416	FBtr0340315	TH1	NA	193.178	36.125	47.0006	29.7774	1.10175	-0.891296	1.93533	1.323	1.99882	0.0992805	0.534364	1.28183	0.320332	149.239	114.334	48.7965	61.6636	34.206	NA	NA	FALSE	FALSE	FALSE	FALSE	FALSE	FALSE	FALSE	FALSE	FALSE	FALSE	FALSE	FALSE
1076	FBgn0010417	FBtr0074941	Taf6	NA	169.41	41.8637	43.2314	39.5759	2.28309	0.857516	1.77272	1.28918	0.859112	-0.682771	0.560268	-0.177393	1.76109	361.853	364.565	228.845	178.516	240.058	NA	NA	FALSE	FALSE	FALSE	FALSE	FALSE	FALSE	FALSE	FALSE	FALSE	FALSE	FALSE	FALSE
1077	FBgn0010421	FBtr0082310	TfIIFbeta	NA	263.927	48.598	51.3042	51.399	2.43171	2.99227	1.17467	0.33086	0.766368	1.55444	0.958186	0.311161	0.834363	1955.64	619.31	432.935	991.859	816.322	NA	NA	FALSE	FALSE	FALSE	FALSE	FALSE	FALSE	FALSE	FALSE	FALSE	FALSE	FALSE	FALSE
1078	FBgn0010422	FBtr0080722	TfIIS	NA	182.543	40.0789	87.3317	55.9841	3.11432	3.00272	4.73613	4.36733	5.31829	3.7469	4.66501	3.37454	2.92363	4957.59	2011.38	1090.62	2770.86	2029.25	NA	NA	FALSE	FALSE	FALSE	FALSE	FALSE	FALSE	FALSE	FALSE	FALSE	FALSE	FALSE	FALSE
1079	FBgn0010423	FBtr0345540	TpnC47D	NA	2.99329	860.586	1202.83	1391.95	-1.41418	3.0236	-0.249231	0.183472	1.15306	3.46732	0.414902	-1.00573	1.5772	634.572	402.175	305.601	1308.81	432.66	0.537046	NA	FALSE	FALSE	FALSE	TRUE	FALSE	FALSE	FALSE	FALSE	FALSE	FALSE	FALSE	FALSE
1080	FBgn0010424	FBtr0345120	TpnC73F	1-2 tissues	1.63696	621.107	1295	819.898	-1.17479	2.65182	-0.698692	-0.0778538	1.65005	2.67568	-1.26667	-1.40291	0.869894	334.867	149.437	310.588	875.932	396.913	NA	3	FALSE	FALSE	FALSE	FALSE	FALSE	FALSE	FALSE	FALSE	FALSE	FALSE	FALSE	FALSE
1081	FBgn0010425	FBtr0088160	epsilonTry	0 tissues	0.814565	297.949	9.93685	220.086	-3.80002	-1.30314	-2.00959	-1.94857	-12.227	-1.96492	-2.14838	-2.54099	-0.329015	167.638	48.6421	100.086	109.761	146.685	1.10934	NA	FALSE	FALSE	FALSE	FALSE	FALSE	FALSE	TRUE	FALSE	FALSE	FALSE	FALSE	FALSE
1082	FBgn0010431	FBtr0076613	mtrm	NA	32.0946	0	0	0	-1.15449	-1.50926	-2.25655	-1.03354	-5.09289	-0.494815	-1.24054	-1.56094	0.0849218	205.663	120.853	175.062	291.977	108.165	NA	NA	FALSE	FALSE	FALSE	FALSE	FALSE	FALSE	FALSE	FALSE	FALSE	TRUE	FALSE	FALSE
1083	FBgn0010433	FBtr0081828	ato	NA	14.8856	0.176964	0.464659	0.103717	4.75007	0.70047	-0.382958	0.440501	-1.77944	-1.19577	1.47446	-1.43885	3.04551	989.883	813.377	366.686	531.232	744.52	NA	NA	FALSE	FALSE	FALSE	FALSE	FALSE	FALSE	FALSE	FALSE	FALSE	FALSE	FALSE	FALSE
1084	FBgn0010434	FBtr0086506	cora	developmental paused	10.7311	141.125	155.745	213.484	5.19317	6.21873	4.81669	4.6463	4.70367	4.66248	5.72248	4.45977	4.4705	5302.68	2456.68	1151.7	3401.67	2381.17	NA	NA	FALSE	FALSE	FALSE	FALSE	FALSE	FALSE	FALSE	FALSE	FALSE	TRUE	FALSE	FALSE
1085	FBgn0010435	FBtr0072402	emp	3-4 tissues	0.895017	87.0575	152.216	39.1105	2.36419	4.08429	3.96516	1.15677	2.86603	0.512023	0.731355	2.98123	2.88447	2249.21	1384.04	867.829	427.637	856.383	0.106087	9	FALSE	FALSE	FALSE	TRUE	FALSE	FALSE	FALSE	FALSE	FALSE	FALSE	FALSE	FALSE
1086	FBgn0010438	FBtr0083277	mtSSB	housekeeping	32.1749	28.7461	39.3823	29.7817	1.8223	-0.443782	0.860394	0.448778	-2.17068	1.15362	1.03789	1.01071	1.21616	31.4833	28.5835	157.787	66.5967	101.694	-0.0302062	NA	FALSE	FALSE	FALSE	FALSE	FALSE	FALSE	FALSE	FALSE	FALSE	FALSE	FALSE	FALSE
1087	FBgn0010441	FBtr0334732	pll	NA	0	0	0	0	2.84274	2.15639	2.58847	1.13151	1.71427	-0.735338	0.00329818	0.53052	2.0367	428.908	609.28	400.701	630.819	704.151	NA	NA	FALSE	FALSE	FALSE	FALSE	FALSE	FALSE	FALSE	FALSE	FALSE	FALSE	FALSE	FALSE
1088	FBgn0010452	FBtr0075890	trn	developmental paused	213.749	50.8281	41.5745	30.5474	5.40753	5.6404	5.12173	4.09792	4.99585	4.16699	4.31271	4.09684	4.15987	9320.68	4211.3	2571.43	4359.31	4062.19	NA	NA	TRUE	FALSE	FALSE	FALSE	FALSE	FALSE	FALSE	FALSE	FALSE	FALSE	TRUE	FALSE
1089	FBgn0010453	FBtr0334799	Wnt4	developmental paused	2.97144	7.99448	15.6831	8.11218	4.84147	4.86974	3.91546	3.53601	2.70118	3.05572	4.58309	1.55305	4.72653	1929.88	697.538	769.702	2884.32	1366.7	0.224835	NA	FALSE	FALSE	FALSE	TRUE	FALSE	FALSE	FALSE	FALSE	FALSE	FALSE	FALSE	FALSE
1090	FBgn0010470	FBtr0071703	Fkbp14	NA	12.5349	47.802	98.3684	31.6154	2.84936	5.2713	3.56497	2.4435	4.17748	3.10333	3.48215	2.87952	2.80304	440.766	541.081	312.191	628.044	238.826	NA	NA	FALSE	FALSE	FALSE	FALSE	FALSE	TRUE	FALSE	FALSE	FALSE	FALSE	FALSE	FALSE
1091	FBgn0010473	FBtr0089269	tutl	developmental paused	5.78544	21.8226	23.4137	22.5801	4.22879	4.65078	4.17482	3.09401	3.99246	2.95392	4.14923	2.67065	3.21748	1782.28	2116.68	1179.66	1189.18	1305.99	NA	NA	FALSE	FALSE	TRUE	FALSE	FALSE	FALSE	FALSE	FALSE	FALSE	FALSE	FALSE	FALSE
1092	FBgn0010482	FBtr0086136	l(2)01289	3-4 tissues	0.436305	80.7649	68.8942	237.458	-1.4526	4.02601	0.368043	1.13283	1.79779	4.16828	0.702379	0.703627	2.58134	548.299	790.811	380.043	2423.07	742.363	0.837099	NA	FALSE	FALSE	FALSE	TRUE	FALSE	FALSE	FALSE	FALSE	FALSE	FALSE	FALSE	FALSE
1093	FBgn0010488	FBtr0087786	NAT1	housekeeping	214.913	183.369	228.044	131.324	3.70085	3.30685	3.83072	2.62404	3.74729	2.6992	3.78286	2.49226	1.6708	3175.31	2011.88	915.735	1658.13	1258.84	NA	NA	FALSE	TRUE	FALSE	FALSE	FALSE	FALSE	FALSE	FALSE	FALSE	TRUE	FALSE	FALSE
1094	FBgn0010497	FBtr0080292	dmGlut	5-6 tissues	0.754566	43.3351	15.2873	71.4393	3.03708	4.07854	3.79367	2.04691	3.85753	3.93085	1.53708	2.43928	2.86938	159.461	157.46	163.664	330.209	242.524	0.133936	NA	FALSE	FALSE	FALSE	FALSE	FALSE	FALSE	FALSE	FALSE	FALSE	FALSE	FALSE	FALSE
1095	FBgn0010497	FBtr0080292	dmGlut	developmental paused	0.754566	43.3351	15.2873	71.4393	3.03708	4.07854	3.79367	2.04691	3.85753	3.93085	1.53708	2.43928	2.86938	159.461	157.46	163.664	330.209	242.524	0.133936	NA	FALSE	FALSE	FALSE	FALSE	FALSE	FALSE	FALSE	FALSE	FALSE	FALSE	FALSE	FALSE
1096	FBgn0010501	FBtr0072062	Dcp-1	NA	208.266	11.9997	40.6219	26.9194	4.73432	2.10584	1.45421	0.943047	1.58714	-0.834178	0.956449	0.603895	1.82282	1525.92	1823.33	959.189	1756.8	1504.45	NA	NA	FALSE	FALSE	FALSE	FALSE	FALSE	FALSE	FALSE	FALSE	FALSE	FALSE	FALSE	FALSE
1097	FBgn0010504	FBtr0088811	kermit	NA	6.97302	0	0	0	4.94868	3.8365	3.52113	3.30388	3.35449	1.02766	3.36652	2.98131	2.81246	3582.55	1243.13	650.916	1503.98	1055.46	-0.496773	NA	FALSE	FALSE	FALSE	FALSE	FALSE	FALSE	FALSE	FALSE	FALSE	FALSE	FALSE	FALSE
1098	FBgn0010516	FBtr0088083	wal	NA	172.102	129.202	179.019	223.008	1.01188	1.67671	1.53343	1.20691	1.10368	2.32363	0.898811	0.949389	1.18915	1067.16	411.201	451.991	541.407	333.123	NA	NA	FALSE	FALSE	FALSE	FALSE	FALSE	FALSE	FALSE	FALSE	FALSE	FALSE	FALSE	FALSE
1099	FBgn0010520	FBtr0079874	Bka	NA	134.785	43.9213	42.0603	51.6752	1.84869	0.578364	1.34557	0.901991	0.975205	1.11065	0.747892	-0.0740996	-0.377623	12.6751	189.554	154.582	170.192	220.028	NA	NA	FALSE	TRUE	FALSE	FALSE	FALSE	FALSE	FALSE	FALSE	FALSE	FALSE	FALSE	FALSE
1100	FBgn0010531	FBtr0300944	Ccs	NA	5.56944	12.6733	25.8215	25.1949	0.324617	0.331263	-0.357917	-0.413506	0.369879	0.119859	-0.0315235	0.133138	0.501118	1305.94	775.767	492.951	838.317	525.108	NA	NA	FALSE	FALSE	FALSE	FALSE	FALSE	FALSE	FALSE	FALSE	FALSE	FALSE	FALSE	FALSE
1101	FBgn0010548	FBtr0088993	Aldh-III	NA	21.4236	43.05	46.7776	56.5231	1.98637	4.3856	4.60966	3.79171	3.98767	4.3423	3.84373	3.49101	2.80013	708.578	118.346	266.065	288.894	260.705	-0.171655	NA	FALSE	FALSE	FALSE	FALSE	FALSE	FALSE	FALSE	TRUE	FALSE	FALSE	FALSE	FALSE
1102	FBgn0010549	FBtr0302504	l(2)03659	NA	0.135408	8.38843	3.11596	20.0705	-2.82261	-0.487849	-0.589672	0.505823	-2.45245	-0.0588475	-1.55537	-0.13939	0.504317	448.943	233.683	410.674	190.232	349.764	0.0629597	NA	FALSE	FALSE	TRUE	FALSE	FALSE	FALSE	FALSE	FALSE	FALSE	FALSE	FALSE	FALSE
1103	FBgn0010551	FBtr0086614	Phb2	NA	54.9796	192.896	158.074	129.721	1.97401	1.91468	2.17145	2.19181	3.39851	1.84379	3.02169	1.38752	1.37502	177.042	129.879	194.83	370.598	505.078	NA	NA	FALSE	TRUE	FALSE	FALSE	FALSE	FALSE	FALSE	FALSE	FALSE	FALSE	FALSE	FALSE
1104	FBgn0010583	FBtr0332973	dock	NA	55.7536	36.286	39.4438	20.8295	4.26863	4.40211	4.18837	3.60376	4.22152	2.72518	4.32207	2.87828	2.96334	12403.6	4488.61	1310.56	5285.5	2879.78	-0.552895	NA	FALSE	TRUE	FALSE	FALSE	FALSE	FALSE	FALSE	FALSE	FALSE	TRUE	FALSE	FALSE
1105	FBgn0010590	FBtr0087262	Prosbeta1	NA	440.551	56.7475	35.7735	33.5558	2.72292	1.91179	2.54015	1.98658	2.3507	2.71185	2.66342	1.05242	2.25596	5475.64	1710.5	426.702	1787.32	1209.84	NA	NA	FALSE	TRUE	FALSE	TRUE	FALSE	FALSE	FALSE	FALSE	FALSE	FALSE	FALSE	FALSE
1106	FBgn0010591	FBtr0087008	Sply	NA	3.72903	64.3921	53.2784	55.0107	-0.872384	3.56824	1.94071	1.53108	2.87474	0.273508	1.85642	0.559534	2.57722	2733.73	570.166	526.61	767.404	634.814	-0.18294	NA	FALSE	FALSE	FALSE	TRUE	FALSE	FALSE	FALSE	FALSE	FALSE	FALSE	FALSE	FALSE
1107	FBgn0010602	FBtr0078082	lwr	NA	490.758	105.892	107.307	85.6821	3.63617	1.104	2.6164	2.19086	2.64905	0.661232	2.22993	0.966859	1.77416	1055.3	745.177	292.066	441.82	613.243	NA	NA	FALSE	TRUE	FALSE	FALSE	FALSE	FALSE	FALSE	FALSE	FALSE	FALSE	FALSE	FALSE
1108	FBgn0010607	FBtr0079050	l(2)05714	NA	47.9336	26.5074	26.5142	19.0271	2.81327	1.85412	4.11059	4.07915	3.7516	2.81508	3.47839	2.82786	1.71074	573.241	578.691	362.412	447.061	422.49	NA	NA	FALSE	FALSE	FALSE	FALSE	FALSE	FALSE	FALSE	FALSE	FALSE	FALSE	FALSE	FALSE
1109	FBgn0010611	FBtr0340059	Hmgs	NA	8.22825	64.1174	61.0162	34.6749	2.58915	3.33201	3.41474	1.72568	2.86112	2.67251	2.54022	2.89086	1.34836	3397.33	1893.03	767.031	2403.34	1845.58	NA	NA	FALSE	FALSE	FALSE	FALSE	FALSE	FALSE	FALSE	FALSE	FALSE	FALSE	FALSE	FALSE
1110	FBgn0010612	FBtr0110872	ATPsynG	NA	494.714	612.335	779.27	808.365	1.79575	2.82048	2.74989	2.24167	2.2823	2.30971	2.5029	1.52942	1.57935	552.797	331.97	145.143	346.241	200.614	NA	NA	FALSE	FALSE	FALSE	FALSE	FALSE	FALSE	FALSE	FALSE	TRUE	TRUE	FALSE	FALSE
1111	FBgn0010620	FBtr0086909	CG10939	NA	13.3568	36.8584	39.5309	51.1828	4.85998	4.96983	4.65902	2.35097	3.87583	2.7014	2.52092	3.61236	3.13974	1065.93	1420.15	719.125	1210.15	1187.04	NA	NA	FALSE	FALSE	FALSE	TRUE	FALSE	FALSE	FALSE	FALSE	FALSE	FALSE	FALSE	FALSE
1112	FBgn0010621	FBtr0087987	CCT5	NA	78.5383	107.172	76.468	69.122	3.24504	2.08615	2.23574	1.80754	2.24775	1.37061	2.65407	0.806327	1.97428	98.5385	179.023	200.35	109.453	77.6569	-0.0438556	NA	FALSE	TRUE	FALSE	FALSE	FALSE	FALSE	FALSE	FALSE	FALSE	FALSE	FALSE	FALSE
1113	FBgn0010622	FBtr0071985	DCTN3-p24	NA	90.7317	39.0373	30.335	34.3095	1.27305	1.90256	2.16077	1.44568	1.6558	-1.01553	1.40622	0.784544	1.17497	148.83	670.96	180.939	1030.71	913.701	NA	NA	FALSE	FALSE	FALSE	FALSE	FALSE	FALSE	FALSE	FALSE	FALSE	FALSE	FALSE	FALSE
1114	FBgn0010638	FBtr0087498	Sec61beta	NA	329.098	442.071	561.624	285.012	4.04934	3.21753	3.39261	2.58635	3.22202	2.26003	3.15665	1.50829	2.62261	2263.93	876.06	866.405	827.834	742.671	NA	NA	FALSE	FALSE	FALSE	FALSE	FALSE	FALSE	FALSE	FALSE	FALSE	FALSE	FALSE	FALSE
1115	FBgn0010651	FBtr0345426	MFS14	NA	28.3673	23.087	16.2774	19.7379	5.40318	5.42144	3.1797	2.94974	4.28357	4.07682	1.89226	2.11485	3.30022	973.937	1550.03	913.954	1840.66	1550.06	NA	NA	FALSE	FALSE	TRUE	FALSE	FALSE	FALSE	FALSE	FALSE	FALSE	FALSE	FALSE	FALSE
1116	FBgn0010660	FBtr0071996	Nup214	NA	80.8304	31.89	25.8123	20.8492	2.83933	2.41885	2.27696	1.38507	1.92945	1.444	2.32102	1.3905	2.55291	1324.34	580.195	333.917	786.211	828.648	NA	NA	FALSE	FALSE	FALSE	FALSE	FALSE	FALSE	FALSE	FALSE	FALSE	FALSE	FALSE	FALSE
1117	FBgn0010741	FBtr0076238	Pfdn2	NA	290.991	127.759	274	196.252	2.40461	2.40632	2.17343	1.5109	2.02217	1.59274	2.20569	1.80797	2.04876	513.136	186.545	164.911	191.466	110.322	NA	NA	FALSE	FALSE	FALSE	FALSE	FALSE	FALSE	FALSE	FALSE	FALSE	FALSE	FALSE	FALSE
1118	FBgn0010747	FBtr0077169	Srp54k	NA	212.193	96.6791	103.639	66.0742	2.85977	2.75699	2.92063	1.43863	2.74583	1.11867	2.42843	1.22465	3.26486	981.705	1760.64	1063.73	1732.13	1507.84	-0.514349	NA	FALSE	FALSE	FALSE	FALSE	FALSE	FALSE	FALSE	FALSE	FALSE	TRUE	FALSE	FALSE
1119	FBgn0010750	FBtr0078868	atms	NA	16.1938	6.18717	5.63763	6.55205	4.6246	1.44289	1.86308	1.75522	1.34871	0.896318	2.42407	1.18681	2.69789	1873.87	1331.39	235.968	1055.37	1269.32	NA	NA	FALSE	FALSE	FALSE	FALSE	FALSE	FALSE	FALSE	TRUE	TRUE	FALSE	FALSE	FALSE
1120	FBgn0010762	FBtr0076262	simj	developmental paused	17.442	7.06216	9.83695	5.8147	4.88087	4.40728	4.67055	4.006	4.13345	3.78145	4.86607	2.82859	3.77133	4085.87	2684.34	1344.4	2985.14	2248.97	NA	NA	FALSE	FALSE	TRUE	FALSE	FALSE	TRUE	FALSE	FALSE	FALSE	TRUE	FALSE	FALSE
1121	FBgn0010768	FBtr0083733	sqz	developmental paused	3.02326	7.40752	7.42864	7.03504	3.94712	4.8758	3.22876	2.92994	2.95007	2.62323	4.03929	2.93966	3.32541	567.925	442.794	477.992	866.991	1233.57	-0.126431	NA	FALSE	FALSE	TRUE	TRUE	FALSE	FALSE	FALSE	FALSE	FALSE	FALSE	FALSE	FALSE
1122	FBgn0010770	FBtr0084012	ppan	NA	163.414	39.7685	29.758	48.2755	3.83033	2.14942	1.3754	0.74738	1.07174	-0.232858	1.88259	0.587326	1.65523	2117.97	939.746	347.987	906.147	1044.05	NA	NA	FALSE	FALSE	FALSE	FALSE	FALSE	FALSE	FALSE	FALSE	TRUE	FALSE	FALSE	FALSE
1123	FBgn0010772	FBtr0078728	Xe7	housekeeping	69.0219	71.7615	81.6529	64.328	1.97496	1.59905	2.26437	1.93129	2.93432	2.16194	3.11501	1.01139	1.73655	4894.22	1032.52	476.033	1539.43	1285.96	-0.543495	NA	FALSE	FALSE	FALSE	FALSE	FALSE	FALSE	FALSE	FALSE	FALSE	TRUE	FALSE	FALSE
1124	FBgn0010774	FBtr0081642	Ref1	NA	656.102	89.5712	105.862	67.3789	3.86859	3.09547	3.14944	2.63719	2.92038	2.54824	3.33826	2.06685	3.34838	534.398	158.463	234.9	500.4	497.99	NA	NA	FALSE	FALSE	FALSE	FALSE	FALSE	FALSE	FALSE	FALSE	FALSE	FALSE	FALSE	FALSE
1125	FBgn0010786	FBtr0072679	l(3)02640	NA	6.77536	36.0889	31.1732	28.9023	3.29256	4.48173	4.93201	3.84871	4.2667	5.03728	4.02739	4.19182	2.24329	3296.34	1820.82	683.151	1757.11	1134.65	0.0326282	NA	FALSE	FALSE	FALSE	TRUE	FALSE	TRUE	FALSE	FALSE	TRUE	TRUE	FALSE	FALSE
1126	FBgn0010803	FBtr0081981	TrpRS	NA	27.8108	43.5245	40.2915	39.7074	1.56194	2.51357	1.83456	1.57821	2.06073	1.37153	2.45233	1.22027	1.719	2426.26	656.418	370.426	462.477	827.415	NA	NA	FALSE	TRUE	TRUE	FALSE	FALSE	FALSE	FALSE	FALSE	FALSE	FALSE	TRUE	FALSE
1127	FBgn0010808	FBtr0085745	Chchd3	NA	80.7414	109.236	129.717	133.202	3.2514	2.24312	2.81141	2.69853	1.92281	2.36541	2.67522	1.32559	2.26799	1063.89	1479.82	668.013	1818.77	1210.77	NA	NA	FALSE	FALSE	FALSE	FALSE	FALSE	FALSE	FALSE	FALSE	FALSE	TRUE	FALSE	FALSE
1128	FBgn0010812	FBtr0347497	unc-45	NA	7.53329	35.1302	38.8898	18.5326	0.698243	2.33726	1.99027	1.35004	2.56503	2.57072	1.69665	0.383084	1.59727	244.506	162.475	133.211	131.652	192.601	-0.186687	NA	FALSE	FALSE	FALSE	FALSE	FALSE	FALSE	FALSE	FALSE	FALSE	FALSE	FALSE	FALSE
1129	FBgn0010825	FBtr0076619	Gug	NA	47.9904	31.2124	26.9008	21.2668	3.58546	3.44963	4.03419	3.447	3.8477	1.6131	3.77156	2.90118	1.86093	1507.93	1075.64	495.445	1382.81	805.228	NA	NA	FALSE	FALSE	FALSE	FALSE	FALSE	FALSE	FALSE	FALSE	FALSE	FALSE	FALSE	FALSE
1130	FBgn0010830	FBtr0078535	l(3)04053	NA	19.7267	9.90397	9.21861	7.95169	2.89909	1.76904	1.70653	0.976224	1.13751	0.192888	2.37226	0.110991	2.39721	1445.78	1095.2	980.026	1439.54	1509.69	-0.435781	NA	FALSE	TRUE	FALSE	FALSE	FALSE	FALSE	FALSE	FALSE	FALSE	FALSE	FALSE	FALSE
1131	FBgn0010877	FBtr0083595	l(3)05822	NA	30.2175	19.0448	16.4076	14.8812	4.00918	3.7363	3.99135	3.6131	4.17459	3.86693	4.35847	3.25018	2.16005	2454.47	767.743	395.893	624.961	673.026	NA	NA	FALSE	TRUE	TRUE	FALSE	FALSE	FALSE	FALSE	FALSE	FALSE	FALSE	FALSE	FALSE
1132	FBgn0010894	FBtr0077136	sinu	NA	81.9247	136.344	229.232	109.81	2.45613	1.87181	2.42413	1.94355	1.83153	-0.84414	2.09627	1.6523	1.91636	507.821	233.181	60.0161	590.429	488.129	-0.30551	NA	FALSE	FALSE	FALSE	FALSE	FALSE	FALSE	FALSE	FALSE	FALSE	FALSE	FALSE	FALSE
1133	FBgn0010905	FBtr0304613	Spn	developmental paused	8.11313	13.5345	11.1161	9.50383	1.60421	3.73435	3.88284	3.86144	3.10768	3.40413	4.40367	3.3488	3.98814	855.772	579.694	315.752	666.275	566.094	-0.171459	NA	FALSE	FALSE	FALSE	FALSE	FALSE	FALSE	FALSE	FALSE	FALSE	TRUE	FALSE	FALSE
1134	FBgn0010909	FBtr0072956	msn	NA	35.3737	23.7864	34.2097	19.7433	4.34041	4.86586	4.38572	3.87946	3.69362	2.23075	4.78608	3.75847	2.33155	6016.57	1654.84	769.524	1604.18	1459.46	NA	NA	FALSE	FALSE	FALSE	FALSE	FALSE	FALSE	FALSE	FALSE	FALSE	FALSE	FALSE	FALSE
1135	FBgn0010926	FBtr0347218	l(3)07882	NA	123.439	27.671	27.8144	28.2858	2.56818	1.13699	1.54977	1.16807	0.482111	-0.265696	0.574093	-1.362	2.11673	858.635	980.364	634.532	721.464	755.614	NA	NA	FALSE	FALSE	FALSE	FALSE	FALSE	FALSE	FALSE	FALSE	FALSE	FALSE	FALSE	FALSE
1136	FBgn0011016	FBtr0075453	SsRbeta	NA	171.25	335.291	459.785	228.631	3.49011	3.15585	3.94689	2.88789	4.17761	2.89528	3.48731	2.26253	2.52905	2197.7	1485.34	876.199	1714.25	1861.3	NA	NA	FALSE	FALSE	FALSE	FALSE	FALSE	FALSE	FALSE	FALSE	FALSE	TRUE	FALSE	FALSE
1137	FBgn0011020	FBtr0081569	Sas-4	NA	38.6067	2.83032	3.37065	2.48989	2.78178	0.393807	0.294154	-0.00225638	0.33357	-0.825475	-0.111316	0.193398	1.44899	849.23	500.462	139.088	390.022	608.62	NA	NA	FALSE	FALSE	FALSE	FALSE	FALSE	FALSE	FALSE	FALSE	FALSE	TRUE	TRUE	FALSE
1138	FBgn0011202	FBtr0335145	dia	NA	21.8445	24.5777	19.6413	24.1135	3.90949	3.2681	3.45585	2.79518	3.7707	2.44848	2.74874	2.12994	1.79576	1099.05	537.069	327.15	570.08	276.73	NA	NA	FALSE	FALSE	FALSE	FALSE	FALSE	FALSE	FALSE	FALSE	FALSE	FALSE	FALSE	FALSE
1139	FBgn0011204	FBtr0072706	cue	NA	0	0	0	0	4.70656	4.71715	3.68524	3.4376	3.95679	3.05015	2.91629	3.47016	2.87571	5435.57	1902.56	748.153	2847.63	1889.03	NA	NA	FALSE	FALSE	FALSE	FALSE	FALSE	FALSE	FALSE	FALSE	FALSE	FALSE	FALSE	FALSE
1140	FBgn0011205	FBtr0307393	fbl	NA	13.729	22.4077	36.902	23.3055	2.6463	1.69261	1.46443	0.915769	2.38019	0.754139	1.08328	1.81405	1.09892	3333.96	759.72	456.087	1080.66	702.918	NA	NA	FALSE	FALSE	FALSE	TRUE	FALSE	FALSE	FALSE	FALSE	FALSE	FALSE	FALSE	FALSE
1141	FBgn0011207	FBtr0079847	pelo	NA	8.7181	12.8019	21.1338	12.1308	1.77425	1.24936	0.711324	0.0173132	0.451725	0.307682	0.565769	0.469274	1.36089	291.118	647.893	335.342	825.059	494.908	-0.535101	NA	FALSE	FALSE	FALSE	FALSE	FALSE	FALSE	FALSE	FALSE	FALSE	FALSE	FALSE	FALSE
1142	FBgn0011211	FBtr0071883	blw	NA	250.666	1196.15	487.352	670.525	3.92483	4.19041	3.48436	3.03265	3.81155	2.37319	3.94722	2.60566	1.62925	9822.37	2001.35	1087.77	3745.14	3121.99	NA	NA	FALSE	FALSE	FALSE	FALSE	FALSE	FALSE	FALSE	FALSE	FALSE	TRUE	FALSE	FALSE
1143	FBgn0011217	FBtr0336876	eff	NA	234.344	123.79	191.504	216.499	4.76674	4.52131	3.7331	3.22019	3.57418	3.5768	4.62205	2.8976	1.35466	16138.6	6005.05	2272.6	6909.1	4735.22	NA	NA	FALSE	FALSE	FALSE	FALSE	FALSE	FALSE	FALSE	FALSE	FALSE	FALSE	FALSE	FALSE
1144	FBgn0011224	FBtr0112864	heph	developmental paused	6.35844	5.46581	4.76014	5.39012	2.28092	2.55884	2.19808	1.13881	2.11234	2.90548	1.77584	0.676689	2.32076	2571	1303.81	694.37	1705.62	765.783	NA	NA	FALSE	TRUE	TRUE	FALSE	TRUE	FALSE	FALSE	FALSE	FALSE	TRUE	FALSE	FALSE
1145	FBgn0011225	FBtr0301369	jar	NA	36.7406	20.0586	25.582	13.8601	6.0525	6.5111	5.35662	4.49608	5.42311	4.95748	4.82349	4.53557	5.13645	2089.34	1073.14	378.974	1150.64	808.618	0.240465	NA	FALSE	FALSE	FALSE	TRUE	FALSE	FALSE	FALSE	TRUE	FALSE	FALSE	TRUE	FALSE
1146	FBgn0011227	FBtr0087861	ox	NA	189.582	304.822	695.476	791.435	1.6977	2.47119	2.6774	2.23966	3.14996	1.80922	3.0642	1.44656	1.00932	3202.71	1436.7	371.138	1251.16	1107.84	0.124632	NA	FALSE	FALSE	FALSE	FALSE	FALSE	FALSE	FALSE	FALSE	FALSE	FALSE	FALSE	FALSE
1147	FBgn0011230	FBtr0333088	poe	developmental paused	88.4612	69.0405	49.521	34.3449	3.39881	3.87744	2.96468	2.90653	3.76082	4.32637	3.00604	2.41644	2.47178	9889.02	1963.74	766.853	2259.66	1596.9	NA	NA	FALSE	FALSE	FALSE	FALSE	FALSE	FALSE	FALSE	FALSE	FALSE	FALSE	FALSE	FALSE
1148	FBgn0011232	FBtr0079809	scat	housekeeping	20.0565	17.1703	19.847	12.7854	2.63332	2.40194	1.74417	2.08686	3.16146	2.37727	1.08092	1.83309	2.43198	391.701	257.753	355.288	525.682	215.714	-0.327112	NA	FALSE	FALSE	FALSE	FALSE	FALSE	FALSE	FALSE	FALSE	FALSE	FALSE	FALSE	FALSE
1149	FBgn0011236	FBtr0072129	ken	developmental paused	9.53765	81.6694	162.563	15.7735	5.13357	6.20422	5.5345	4.30068	4.85471	4.56138	3.4383	4.64943	3.31299	1419.2	917.18	508.445	1235.74	1020.02	0.514756	NA	FALSE	TRUE	FALSE	FALSE	FALSE	FALSE	FALSE	FALSE	TRUE	FALSE	FALSE	TRUE
1150	FBgn0011239	FBtr0332374	ms(2)35Ci	NA	0	0	0	0	-4.77082	-1.39506	-2.09699	-0.540551	-12.227	-0.0980219	-1.06139	-0.00301646	-0.0309559	35.572	81.2374	86.0171	63.5135	42.5264	NA	NA	FALSE	FALSE	FALSE	FALSE	FALSE	FALSE	TRUE	FALSE	FALSE	FALSE	FALSE	FALSE
1151	FBgn0011244	FBtr0078000	Hsp60B	NA	0.0121314	0.0333606	0	0	-5.17358	-1.75779	-2.80188	-1.80371	-1.7479	-0.0357323	-1.54176	-0.400867	-0.651134	28.2123	186.044	140.512	40.3897	144.22	NA	NA	FALSE	FALSE	FALSE	FALSE	FALSE	FALSE	FALSE	FALSE	FALSE	FALSE	FALSE	FALSE
1152	FBgn0011259	FBtr0079691	Sema1a	developmental paused	1.20387	2.79562	3.85997	2.55683	4.77148	3.25779	4.60124	4.58405	4.67373	3.16154	5.13493	3.18491	3.46279	1277.32	633.351	534.268	542.023	616.016	NA	NA	FALSE	FALSE	TRUE	FALSE	FALSE	FALSE	FALSE	FALSE	FALSE	TRUE	FALSE	FALSE
1153	FBgn0011260	FBtr0087089	Sema2a	NA	44.9103	17.6795	24.5264	12.4337	2.88083	1.78505	2.43731	1.81806	2.65166	2.11169	1.71093	0.966561	2.34472	448.125	717.095	389.125	1260.71	531.272	NA	NA	FALSE	FALSE	FALSE	FALSE	FALSE	FALSE	FALSE	FALSE	FALSE	FALSE	TRUE	FALSE
1154	FBgn0011270	FBtr0082620	Pglym87	NA	0.028089	0.107299	0	0.0805985	-3.31162	-1.2539	-1.60835	-1.6267	-0.471059	-2.25531	-2.08542	-1.14913	0.350711	0	244.715	135.526	73.0714	56.0855	NA	NA	FALSE	FALSE	FALSE	FALSE	FALSE	FALSE	FALSE	FALSE	FALSE	FALSE	TRUE	FALSE
1155	FBgn0011272	FBtr0079888	RpL13	housekeeping	2233.02	1957.85	1041.67	1050.85	3.96468	2.99147	3.29623	2.53801	3.48322	3.34397	3.21528	1.91269	2.0368	897.069	369.078	183.966	542.023	560.547	NA	NA	FALSE	TRUE	TRUE	FALSE	FALSE	FALSE	FALSE	FALSE	FALSE	FALSE	FALSE	FALSE
1156	FBgn0011273	FBtr0084904	Acam	NA	0	0.00924124	0	0	-2.96611	-0.996771	-0.492699	-0.166881	-0.252455	0.0268906	-0.635421	-0.113276	0.382695	96.903	225.659	141.403	133.81	123.573	NA	NA	FALSE	FALSE	FALSE	FALSE	FALSE	FALSE	FALSE	FALSE	FALSE	FALSE	FALSE	FALSE
1157	FBgn0011274	FBtr0301577	Dif	5-6 tissues	0.222331	25.0068	31.5914	23.9781	0.385161	5.00523	5.04515	3.8231	4.73572	4.72627	3.202	4.20306	3.71211	3910.47	1793.24	1598.53	1702.22	1326.33	-0.210536	2	FALSE	FALSE	TRUE	TRUE	FALSE	FALSE	FALSE	FALSE	FALSE	FALSE	FALSE	FALSE
1158	FBgn0011276	FBtr0070506	HLH3B	NA	0.282448	4.98578	3.95612	2.58179	1.2288	-0.413927	-0.728483	-0.250512	-1.1382	-2.26118	0.579961	-1.40083	1.53861	1589.29	617.304	426.524	629.894	923.254	NA	NA	FALSE	FALSE	FALSE	FALSE	FALSE	TRUE	FALSE	FALSE	FALSE	FALSE	FALSE	FALSE
1159	FBgn0011277	FBtr0070691	HLH4C	NA	0.0942042	2.76898	2.76834	1.94965	-0.570901	-0.660951	-1.98706	0.133827	-2.54325	0.585875	1.09458	-0.141214	1.42534	765.411	220.645	214.954	206.573	360.55	-0.401185	NA	FALSE	FALSE	FALSE	TRUE	FALSE	FALSE	FALSE	FALSE	FALSE	FALSE	FALSE	FALSE
1160	FBgn0011278	FBtr0084091	lbe	developmental paused	0.0103314	0.0424514	0.0535792	0.0526764	2.55618	1.65815	2.24036	0.727347	1.28674	1.0516	0.885717	0.356629	-0.830267	2660.54	1859.43	1374.85	2372.2	2857.28	NA	NA	FALSE	FALSE	TRUE	FALSE	FALSE	TRUE	FALSE	FALSE	FALSE	FALSE	FALSE	FALSE
1161	FBgn0011279	FBtr0075955	Obp69a	NA	0	0	0	0	-0.766784	-1.16808	-1.65078	-0.589614	0.165145	-0.49945	-0.17965	-0.0378113	4.53418	40.4785	202.592	227.954	72.4548	213.556	NA	NA	FALSE	FALSE	FALSE	TRUE	FALSE	FALSE	TRUE	FALSE	FALSE	FALSE	FALSE	FALSE
1162	FBgn0011280	FBtr0077304	Obp19d	NA	0.128613	0.0460521	0	0	0.793067	-0.716762	-1.67647	-1.08963	-0.622753	0.743936	-0.82448	-2.43942	-0.434236	125.933	104.305	183.966	134.427	128.195	NA	NA	FALSE	FALSE	FALSE	FALSE	FALSE	FALSE	FALSE	FALSE	FALSE	FALSE	FALSE	FALSE
1163	FBgn0011281	FBtr0345250	Obp83a	NA	0	0.0169969	0.0379343	0.0747056	-3.51467	-0.945085	-0.325558	-1.229	-2.62539	-1.64702	-1.58821	-0.516986	0.430364	155.372	302.885	357.96	181.599	248.687	NA	NA	FALSE	FALSE	FALSE	FALSE	FALSE	FALSE	FALSE	FALSE	FALSE	FALSE	FALSE	FALSE
1164	FBgn0011282	FBtr0300016	Obp84a	NA	3.57402	0.735246	1.20487	0.659332	-0.447972	-0.642511	-0.361636	-0.0343773	-0.288181	1.55956	-0.444702	-0.984737	0.784283	22.8969	165.484	149.239	129.494	91.8323	NA	NA	FALSE	FALSE	FALSE	FALSE	FALSE	FALSE	FALSE	FALSE	FALSE	FALSE	FALSE	FALSE
1165	FBgn0011283	FBtr0079455	Obp28a	0 tissues	0.586512	131.295	152.631	496.157	1.5032	0.911812	-0.189563	-0.943623	-1.37338	-2.55118	-1.4499	-0.821622	0.606942	529.082	190.055	168.473	252.204	258.548	0.288767	4	FALSE	FALSE	FALSE	FALSE	FALSE	FALSE	TRUE	FALSE	FALSE	FALSE	FALSE	FALSE
1166	FBgn0011284	FBtr0346390	RpS4	housekeeping	2192.75	1824.78	956.817	941.306	5.01472	5.10035	4.83127	4.02597	4.86316	2.4685	5.00814	3.6236	2.72697	1975.68	1856.93	975.039	2000.68	1588.88	NA	NA	FALSE	FALSE	FALSE	FALSE	FALSE	FALSE	FALSE	FALSE	FALSE	FALSE	FALSE	TRUE
1167	FBgn0011286	FBtr0088637	RyR	NA	2.02153	29.1205	24.4688	18.9568	1.59221	4.12243	0.742991	0.824739	0.818125	1.77718	1.70001	-0.507629	2.76798	5325.17	2469.21	1217.95	4965.16	1998.74	NA	NA	FALSE	FALSE	FALSE	TRUE	FALSE	FALSE	FALSE	FALSE	FALSE	FALSE	FALSE	FALSE
1168	FBgn0011288	FBtr0111143	Snap25	NA	0.864911	0.915702	1.47562	1.45708	-2.96347	-0.917986	0.967542	1.47884	-1.50201	0.97245	2.08203	0.096881	1.50366	1936.83	620.312	220.296	403.588	446.835	NA	NA	FALSE	FALSE	FALSE	FALSE	FALSE	FALSE	FALSE	FALSE	FALSE	FALSE	FALSE	FALSE
1169	FBgn0011289	FBtr0085155	TfIIA-L	NA	99.6017	27.3691	30.3644	21.1975	3.89624	3.7975	3.6566	2.90512	3.01353	1.51643	2.49986	2.54553	2.63173	2157.63	1164.9	560.803	1639.64	1478.87	NA	NA	FALSE	FALSE	FALSE	FALSE	TRUE	FALSE	FALSE	FALSE	FALSE	FALSE	FALSE	FALSE
1170	FBgn0011290	FBtr0082440	Taf12	NA	186.261	58.455	93.2982	64.7963	2.55837	2.08767	3.36597	2.66906	3.6423	2.22408	3.57184	2.20846	2.54377	5637.14	1054.08	622.066	1754.02	1344.82	NA	NA	FALSE	FALSE	FALSE	FALSE	FALSE	FALSE	FALSE	FALSE	FALSE	FALSE	FALSE	FALSE
1171	FBgn0011291	FBtr0079924	Taf11	NA	127.785	30.0503	42.268	30.2113	1.66091	0.452459	0.9655	0.513076	1.09442	-0.473264	1.34499	0.777639	0.659783	1.22662	34.6011	37.5768	36.3815	33.8978	NA	NA	FALSE	FALSE	FALSE	FALSE	FALSE	FALSE	FALSE	FALSE	FALSE	FALSE	FALSE	FALSE
1172	FBgn0011293	FBtr0075290	a10	NA	0.0592545	0.910159	0.686589	19.2027	-3.51212	-1.59263	-1.68566	-1.35393	-4.27255	-2.07211	-2.03761	-1.2963	0.172212	81.3658	34.0996	148.883	258.371	199.073	NA	NA	FALSE	FALSE	FALSE	FALSE	FALSE	FALSE	FALSE	FALSE	FALSE	FALSE	FALSE	FALSE
1173	FBgn0011294	FBtr0077922	a5	NA	0.0392537	0	0	0	-3.70308	-1.57484	-0.802571	-0.637733	-0.266892	-0.641052	-2.47143	-0.0833022	-0.73466	83.4102	99.7916	131.074	69.3716	164.559	NA	NA	FALSE	FALSE	FALSE	FALSE	FALSE	FALSE	FALSE	FALSE	FALSE	FALSE	FALSE	FALSE
1174	FBgn0011296	FBtr0072100	l(2)efl	1-2 tissues	1.03424	194.455	161.883	164.984	-1.47801	2.52458	-0.0583816	-0.460856	0.469662	1.71282	-0.913614	-1.44419	1.62026	684.863	284.331	283.518	788.986	236.977	0.802549	3	FALSE	FALSE	FALSE	FALSE	FALSE	FALSE	FALSE	FALSE	FALSE	FALSE	FALSE	FALSE
1175	FBgn0011297	FBtr0072095	l(2)not	NA	8.916	12.5947	11.2589	3.9991	3.71061	0.216833	1.2213	0.536842	1.41238	-0.890903	0.769912	-0.202197	0.312625	235.102	837.447	289.929	211.815	384.278	0.0609323	NA	FALSE	TRUE	FALSE	FALSE	FALSE	FALSE	FALSE	FALSE	FALSE	FALSE	FALSE	FALSE
1176	FBgn0011300	FBtr0088658	babo	developmental paused	17.0726	28.5956	36.1421	26.1167	4.33194	3.75335	3.94637	3.12654	3.65158	1.54265	4.13146	2.71389	2.55681	2825.73	1130.8	344.959	1008.2	952.837	-0.180796	NA	FALSE	FALSE	FALSE	FALSE	FALSE	FALSE	FALSE	FALSE	FALSE	FALSE	FALSE	FALSE
1177	FBgn0011305	FBtr0080079	Rsf1	NA	184.131	68.4354	98.4702	53.8035	2.69786	0.968243	1.38412	1.93005	0.806849	1.82903	2.76914	1.13294	1.58515	1972	407.19	403.372	455.078	333.123	NA	NA	FALSE	FALSE	FALSE	FALSE	FALSE	FALSE	FALSE	FALSE	FALSE	FALSE	FALSE	FALSE
1178	FBgn0011327	FBtr0076472	Uch-L5	NA	372.78	44.0247	36.5392	23.4879	2.02783	0.782914	1.82213	2.17374	3.06543	0.933915	1.88716	1.41678	1.7985	3573.56	1405.61	553.324	2417.83	1946.66	NA	NA	FALSE	FALSE	FALSE	FALSE	FALSE	FALSE	FALSE	FALSE	FALSE	FALSE	FALSE	FALSE
1179	FBgn0011335	FBtr0075991	vers	NA	79.3647	27.4922	33.6453	28.4013	1.56308	0.61675	1.40017	0.829925	1.10234	-0.063477	1.41962	1.44938	1.19686	434.633	845.47	354.042	661.651	429.27	NA	NA	FALSE	TRUE	FALSE	FALSE	FALSE	FALSE	FALSE	FALSE	FALSE	FALSE	FALSE	FALSE
1180	FBgn0011336	FBtr0084786	Stt3B	NA	195.174	110.199	102.36	41.084	3.06901	0.743918	1.11144	0.518769	0.632548	1.07373	0.231964	-0.401357	2.36713	333.641	255.747	261.791	242.646	372.26	0.0187815	NA	FALSE	TRUE	FALSE	FALSE	FALSE	FALSE	FALSE	FALSE	FALSE	FALSE	FALSE	FALSE
1181	FBgn0011361	FBtr0072676	ND-ACP	NA	76.3546	254.985	347.902	350.345	2.71832	2.23992	2.10865	2.23746	3.03863	0.915024	1.79373	0.615469	1.50019	491.057	248.727	161.883	170.808	420.641	NA	NA	FALSE	FALSE	FALSE	FALSE	FALSE	FALSE	FALSE	FALSE	FALSE	FALSE	FALSE	FALSE
1182	FBgn0011455	FBtr0334094	ND-SGDH	NA	243.809	318.679	355.204	365.828	3.3952	2.46653	3.44083	3.37574	3.61186	2.10494	2.86548	1.97904	1.47546	1675.56	1051.07	420.825	662.576	581.81	NA	NA	TRUE	TRUE	FALSE	FALSE	FALSE	FALSE	FALSE	FALSE	FALSE	TRUE	FALSE	FALSE
1183	FBgn0011474	FBtr0082930	PR-Set7	NA	131.41	27.06	31.5362	20.3363	3.33612	2.16338	2.21942	2.46657	2.5277	2.0042	3.27736	1.90476	1.80136	4604.33	1516.93	388.235	1182.71	1012	NA	NA	FALSE	FALSE	TRUE	FALSE	FALSE	FALSE	FALSE	FALSE	FALSE	FALSE	FALSE	FALSE
1184	FBgn0011476	FBtr0301089	l(3)neo43	NA	47.2759	28.0948	27.8664	28.7148	1.57453	-0.0752847	1.24497	1.26691	1.60106	0.551514	0.582586	0.256861	0.231337	361.444	153.95	107.032	208.115	397.529	NA	NA	FALSE	FALSE	FALSE	FALSE	FALSE	FALSE	FALSE	FALSE	FALSE	FALSE	FALSE	FALSE
1185	FBgn0011481	FBtr0083612	Ssdp	NA	176.312	58.5223	76.0326	40.3148	3.10817	3.01573	3.1527	2.79697	3.34855	2.50264	3.45036	2.34476	1.98089	260.452	129.378	207.118	320.959	364.556	NA	NA	FALSE	TRUE	FALSE	FALSE	FALSE	FALSE	FALSE	FALSE	FALSE	TRUE	FALSE	FALSE
1186	FBgn0011509	FBtr0076598	SrpRbeta	housekeeping	68.7363	69.739	73.0046	55.3201	0.669986	0.809458	1.92415	0.487675	1.57133	0.224668	1.76714	0.641551	1.72393	1360.73	793.318	518.418	1120.43	1079.8	-0.623087	NA	FALSE	FALSE	FALSE	TRUE	FALSE	FALSE	FALSE	FALSE	FALSE	TRUE	FALSE	FALSE
1187	FBgn0011554	FBtr0088163	etaTry	0 tissues	0.0349535	31.9999	9.07495	41.6621	-2.47657	0.681944	-0.209174	-0.600131	-0.568237	-0.854882	-1.97396	-0.804815	1.80568	424.002	130.381	475.855	129.802	138.057	0.111085	NA	FALSE	FALSE	FALSE	FALSE	FALSE	FALSE	FALSE	FALSE	FALSE	FALSE	FALSE	FALSE
1188	FBgn0011555	FBtr0088162	thetaTry	0 tissues	0.174729	43.4174	3.06571	57.8028	-2.595	-0.290583	-0.733642	-2.0587	-1.3076	-0.885041	-1.61475	-3.20167	0.503549	180.722	145.425	412.989	200.715	235.436	NA	NA	FALSE	FALSE	FALSE	FALSE	FALSE	FALSE	FALSE	FALSE	FALSE	FALSE	FALSE	FALSE
1189	FBgn0011556	FBtr0088164	zetaTry	0 tissues	0.330404	160.541	36.9806	318.477	-2.06106	2.0779	-1.31019	-0.669281	-0.195899	0.742088	-0.841602	-0.835256	2.1524	439.948	100.293	134.992	169.883	268.101	0.708457	NA	FALSE	FALSE	FALSE	TRUE	FALSE	FALSE	FALSE	FALSE	FALSE	FALSE	FALSE	FALSE
1190	FBgn0011559	FBtr0340581	Acp36DE	NA	0	0	0	0	-1.0854	0.0173001	0.743463	-0.707166	1.40997	0.703962	-1.3677	-0.375464	0.494749	67.0553	315.422	165.445	249.738	140.83	NA	NA	FALSE	FALSE	FALSE	FALSE	FALSE	FALSE	TRUE	FALSE	FALSE	FALSE	FALSE	FALSE
1191	FBgn0011566	FBtr0070447	Smyd3	NA	9.36292	9.55789	13.4709	9.86175	2.22881	1.70794	0.691136	0.723356	0.936858	1.54728	1.4456	-0.695393	0.48367	845.959	511.996	464.101	657.026	465.017	NA	NA	FALSE	FALSE	FALSE	FALSE	FALSE	FALSE	FALSE	FALSE	FALSE	FALSE	TRUE	FALSE
1192	FBgn0011569	FBtr0076299	can	NA	0.141544	0.171878	0.302384	0.0719203	-2.55638	-0.713047	-3.20269	-0.256826	-2.24495	-0.161359	-2.37511	-0.191532	0.901369	0	94.2755	200.885	173.275	58.2427	NA	NA	FALSE	FALSE	FALSE	FALSE	FALSE	FALSE	FALSE	FALSE	FALSE	FALSE	FALSE	FALSE
1193	FBgn0011570	FBtr0077881	cpb	NA	109.821	63.2059	74.954	49.133	2.2614	1.81271	1.36275	1.95602	1.38666	2.49159	2.53952	0.852642	0.842385	425.229	250.733	373.275	602.145	559.931	-0.46797	NA	FALSE	TRUE	FALSE	FALSE	FALSE	FALSE	FALSE	FALSE	FALSE	TRUE	FALSE	FALSE
1194	FBgn0011573	FBtr0072777	Cdc37	NA	165.783	46.5244	57.4904	44.9972	1.21538	0.0637256	3.13767	2.24823	3.29748	1.83647	3.08684	1.82822	-0.594074	1565.17	804.852	419.222	1021.46	768.248	NA	NA	FALSE	TRUE	FALSE	FALSE	FALSE	FALSE	FALSE	FALSE	FALSE	FALSE	FALSE	FALSE
1195	FBgn0011576	FBtr0070387	Cyp4d2	NA	5.9918	5.33629	8.11589	10.7753	1.82274	1.18188	-0.579141	0.417265	-2.05298	1.57757	-1.09426	-0.304991	1.52433	852.093	284.832	226.708	407.288	247.454	0.194408	NA	FALSE	FALSE	FALSE	FALSE	FALSE	FALSE	FALSE	FALSE	FALSE	FALSE	FALSE	FALSE
1196	FBgn0011581	FBtr0084607	Ms	0 tissues	0.145275	10.5776	4.73066	12.3563	-0.968141	-0.878979	-1.23063	-0.519796	-1.79227	0.0506983	0.749442	-0.655374	3.52058	201.984	339.492	204.447	189.924	281.968	NA	2	FALSE	FALSE	FALSE	TRUE	FALSE	FALSE	FALSE	FALSE	FALSE	FALSE	FALSE	FALSE
1197	FBgn0011582	FBtr0290283	Dop1R1	NA	0.0288858	2.03692	1.11803	2.15848	-1.3054	2.34233	0.646474	2.21514	-0.569651	-0.113196	4.02611	-0.137161	3.97312	4150.07	1455.25	486.718	817.66	1075.79	NA	NA	FALSE	FALSE	FALSE	FALSE	FALSE	FALSE	FALSE	FALSE	FALSE	FALSE	FALSE	FALSE
1198	FBgn0011584	FBtr0079931	Trp1	NA	48.9651	86.2025	133.489	47.0424	1.54489	2.70513	3.1163	2.69463	3.24048	2.61459	2.36123	1.17252	2.99318	302.158	304.389	167.048	507.8	406.466	NA	NA	FALSE	FALSE	FALSE	FALSE	FALSE	FALSE	FALSE	FALSE	FALSE	FALSE	FALSE	FALSE
1199	FBgn0011586	FBtr0071266	e(r)	NA	285.901	59.1623	87.0504	51.6883	2.29451	1.03927	1.35388	1.26599	2.24266	1.99983	1.57172	1.04605	1.08043	998.878	269.788	235.256	333.292	254.234	NA	NA	FALSE	TRUE	FALSE	FALSE	FALSE	FALSE	FALSE	FALSE	FALSE	FALSE	FALSE	FALSE
1200	FBgn0011589	FBtr0340287	Elk	NA	0.0660707	1.45758	1.1305	1.16234	-1.57274	3.15417	1.21214	2.34712	0.229555	0.983563	3.8564	1.18978	3.97756	1268.73	812.875	360.631	894.123	618.79	NA	NA	FALSE	FALSE	FALSE	FALSE	FALSE	TRUE	FALSE	FALSE	FALSE	FALSE	FALSE	FALSE
1201	FBgn0011591	FBtr0078267	fng	developmental paused	0.407858	3.04874	2.73869	2.0077	2.86183	5.41727	5.1416	4.25306	5.20687	4.86287	3.16515	4.53481	4.80855	1053.67	1319.35	1238.43	1349.2	1063.16	-0.00224333	NA	FALSE	FALSE	TRUE	TRUE	FALSE	FALSE	FALSE	FALSE	FALSE	FALSE	FALSE	FALSE
1202	FBgn0011592	FBtr0087821	fra	NA	22.6277	10.0269	8.93176	5.0554	5.31672	5.09562	4.82646	4.57397	4.3004	5.21443	5.30596	3.98075	3.98715	821.836	340.996	176.13	463.094	513.706	-0.0404556	NA	FALSE	TRUE	FALSE	FALSE	FALSE	FALSE	FALSE	FALSE	FALSE	FALSE	FALSE	FALSE
1203	FBgn0011596	FBtr0084399	fzo	NA	0	0	0	0	-2.22334	-0.899716	-1.23171	-0.0529499	-1.70984	-0.998544	-3.26895	-0.0972583	0.0384459	0	77.7271	64.8245	29.2902	66.563	NA	NA	FALSE	FALSE	FALSE	FALSE	FALSE	FALSE	FALSE	FALSE	FALSE	FALSE	TRUE	FALSE
1204	FBgn0011603	FBtr0077446	ine	5-6 tissues	0.152157	20.8973	12.1627	31.0235	0.711922	3.2071	2.73808	2.17221	2.10563	0.332493	1.76598	2.15468	1.98869	2350.21	1886.51	1140.31	1696.06	1753.13	0.592077	14	FALSE	FALSE	TRUE	TRUE	FALSE	FALSE	FALSE	FALSE	FALSE	FALSE	FALSE	FALSE
1205	FBgn0011604	FBtr0087841	Iswi	NA	403.112	50.5021	45.0889	38.6469	3.09391	0.91023	3.07129	3.04489	2.74343	2.21515	2.92602	2.16711	2.36962	2718.6	700.045	454.306	816.735	359.009	NA	NA	FALSE	TRUE	FALSE	FALSE	FALSE	FALSE	FALSE	FALSE	FALSE	FALSE	FALSE	FALSE
1206	FBgn0011606	FBtr0340093	Klp3A	NA	64.6563	2.2925	2.25552	1.89683	3.69725	-0.436107	0.701146	0.409729	1.06055	1.38525	0.466312	0.0163046	1.02402	284.576	54.6597	185.213	119.011	130.969	NA	NA	FALSE	TRUE	FALSE	FALSE	FALSE	FALSE	FALSE	FALSE	FALSE	FALSE	FALSE	FALSE
1207	FBgn0011638	FBtr0081374	La	NA	141.545	103.964	87.7698	113.642	4.48671	2.1313	1.2468	0.465679	1.56627	0.0929186	0.889494	-0.405419	1.53729	1713.59	586.213	571.311	1095.76	700.144	-0.0306554	NA	FALSE	FALSE	FALSE	FALSE	FALSE	FALSE	FALSE	FALSE	FALSE	TRUE	FALSE	FALSE
1208	FBgn0011640	FBtr0076841	lark	NA	338.619	67.5606	71.4687	41.4594	4.64233	4.1406	3.88543	3.50067	4.4733	3.48516	4.06765	3.04701	2.65003	3050.2	775.767	373.097	852.191	879.495	NA	NA	FALSE	FALSE	FALSE	TRUE	FALSE	FALSE	FALSE	FALSE	TRUE	FALSE	FALSE	FALSE
1209	FBgn0011642	FBtr0089210	Zyx	NA	56.552	34.0316	37.9319	25.2694	1.36163	1.38145	3.91474	3.36729	3.21225	3.34124	3.28923	2.55044	1.62346	6304.42	1218.06	894.721	2233.46	1838.8	NA	NA	FALSE	FALSE	FALSE	FALSE	FALSE	FALSE	FALSE	FALSE	FALSE	FALSE	FALSE	FALSE
1210	FBgn0011648	FBtr0332372	Mad	NA	31.6447	16.4012	11.392	7.3433	2.75538	2.18245	2.89404	2.67815	2.91412	2.42353	2.81355	1.66658	2.74758	823.88	411.703	404.085	478.51	538.359	NA	NA	FALSE	FALSE	FALSE	FALSE	FALSE	FALSE	FALSE	FALSE	FALSE	TRUE	FALSE	FALSE
1211	FBgn0011653	FBtr0073260	mas	NA	22.694	1.1654	2.80454	0.99523	3.45079	-0.540857	0.764573	-0.747319	2.50782	-1.13377	-1.98655	-0.37605	1.05643	114.485	159.466	197.501	246.038	359.625	0.137042	NA	FALSE	FALSE	TRUE	TRUE	FALSE	FALSE	FALSE	FALSE	FALSE	TRUE	FALSE	FALSE
1212	FBgn0011655	FBtr0085815	Med	NA	37.4938	14.7968	22.0811	15.536	2.81962	1.74399	3.32919	2.71311	3.19995	2.14566	3.43656	1.83075	2.00496	3648.38	1412.63	806.745	1337.18	1253.6	NA	NA	FALSE	FALSE	FALSE	FALSE	FALSE	FALSE	FALSE	FALSE	FALSE	FALSE	TRUE	FALSE
1213	FBgn0011656	FBtr0088447	Mef2	NA	5.3514	9.14884	11.5404	8.88214	3.37855	4.34157	3.74108	3.13888	4.2797	2.84312	3.33598	2.66335	2.06751	2887.87	1610.71	1264.79	1382.5	1185.19	-0.058781	NA	FALSE	TRUE	FALSE	FALSE	FALSE	FALSE	FALSE	FALSE	FALSE	FALSE	FALSE	FALSE
1214	FBgn0011659	FBtr0088790	Mlh1	NA	34.8626	2.94689	2.79549	1.6621	3.16235	-0.311413	0.447362	0.247127	0.503485	-1.82325	0.577538	-0.456745	1.78175	806.708	184.038	195.898	389.406	312.168	NA	NA	FALSE	FALSE	FALSE	FALSE	FALSE	FALSE	FALSE	FALSE	FALSE	FALSE	FALSE	FALSE
1215	FBgn0011660	FBtr0087388	Pms2	NA	20.0976	5.98733	5.05122	8.7984	0.849633	0.159431	1.95846	1.17132	2.2641	0.897826	1.75965	0.168456	1.44667	105.489	101.296	123.416	731.022	342.368	NA	NA	FALSE	FALSE	FALSE	FALSE	FALSE	FALSE	FALSE	FALSE	FALSE	FALSE	FALSE	FALSE
1216	FBgn0011661	FBtr0071277	Moe	NA	8.63041	49.5801	69.6678	79.3831	4.7225	4.36472	3.26653	2.06807	2.97552	2.40701	2.33386	1.78551	2.95372	266.994	391.143	548.693	446.445	482.582	NA	NA	FALSE	FALSE	TRUE	FALSE	FALSE	FALSE	FALSE	FALSE	FALSE	FALSE	FALSE	FALSE
1217	FBgn0011666	FBtr0305218	msi	developmental paused	0.0645316	0.435906	0.463388	0.356114	5.08734	6.02505	4.47193	4.41535	4.70408	4.73356	5.0531	3.78645	5.21321	2443.02	1684.92	820.279	1476.23	1534.65	NA	NA	FALSE	FALSE	TRUE	TRUE	FALSE	FALSE	FALSE	FALSE	FALSE	FALSE	FALSE	FALSE
1218	FBgn0011668	FBtr0084914	Mst57Da	NA	0	0	0	0	-2.35579	-1.55675	-0.111707	-1.56844	-0.679947	-2.88287	-0.925813	-1.35863	1.04162	94.4498	68.7007	94.5654	42.2396	108.473	NA	NA	FALSE	FALSE	FALSE	FALSE	FALSE	FALSE	FALSE	FALSE	FALSE	FALSE	FALSE	FALSE
1219	FBgn0011672	FBtr0089521	Mvl	NA	10.9845	13.5697	12.6116	9.9186	3.33623	3.57567	3.89617	2.58118	3.8055	3.21331	3.17254	2.15034	1.4784	361.853	524.533	567.036	458.777	312.785	-0.331064	NA	FALSE	FALSE	TRUE	TRUE	FALSE	FALSE	FALSE	FALSE	FALSE	FALSE	TRUE	FALSE
1220	FBgn0011674	FBtr0071562	insc	developmental paused	8.27811	16.363	17.3981	2.02024	4.67245	4.08624	3.70217	3.25267	3.77974	2.44793	2.1155	3.39517	2.96672	1331.29	1886.51	1694.34	1179.63	1754.68	-0.48084	NA	FALSE	FALSE	FALSE	TRUE	FALSE	FALSE	FALSE	FALSE	FALSE	TRUE	FALSE	FALSE
1221	FBgn0011676	FBtr0080188	Nos	NA	0.0302409	1.56422	1.0568	1.82617	2.45014	2.27499	1.96805	3.74675	0.866334	2.40855	5.15813	1.60755	4.87076	1348.06	784.793	300.971	544.49	938.97	NA	NA	FALSE	FALSE	FALSE	TRUE	FALSE	FALSE	FALSE	FALSE	FALSE	FALSE	FALSE	FALSE
1222	FBgn0011692	FBtr0073227	pav	NA	111.74	6.33855	2.53224	2.65773	2.95181	-0.0724145	2.01201	1.61311	1.10866	1.26147	2.93155	1.47245	1.62472	3151.6	1215.05	296.341	2116.6	1805.83	NA	NA	FALSE	FALSE	FALSE	FALSE	FALSE	FALSE	FALSE	FALSE	FALSE	FALSE	FALSE	FALSE
1223	FBgn0011693	FBtr0075426	Pdh	NA	2.60292	1.45666	0.762864	0.509121	-0.961321	0.676805	-0.632989	-0.276288	-1.14719	-1.07397	-0.283274	-0.521683	-0.0868469	454.667	410.199	290.108	224.764	274.264	NA	NA	FALSE	FALSE	FALSE	FALSE	FALSE	FALSE	TRUE	FALSE	FALSE	FALSE	FALSE	FALSE
1224	FBgn0011694	FBtr0072455	EbpII	NA	0	0.0435111	0.0770092	0	-2.73881	-1.50766	-1.84884	-0.592243	-12.227	0.715926	-2.1893	-0.222798	1.21345	3.67986	40.1172	125.909	22.5072	133.126	NA	NA	FALSE	FALSE	FALSE	FALSE	FALSE	FALSE	FALSE	FALSE	FALSE	FALSE	TRUE	FALSE
1225	FBgn0011695	FBtr0072164	EbpIII	NA	2.69157	235.717	256.751	44.2031	1.97906	3.44734	3.57817	0.884118	2.63709	2.03587	1.87925	3.02006	1.56797	1157.11	376.6	582.886	424.246	571.333	NA	NA	FALSE	FALSE	FALSE	TRUE	FALSE	FALSE	TRUE	FALSE	FALSE	FALSE	FALSE	FALSE
1226	FBgn0011701	FBtr0083564	repo	developmental paused	3.01879	18.1145	15.7034	8.16841	2.65957	-0.529706	-0.270783	2.93078	0.860969	0.603693	1.26484	-0.505065	0.340605	2053.36	812.374	571.489	1388.36	908.77	-0.433438	NA	FALSE	FALSE	FALSE	FALSE	FALSE	FALSE	TRUE	FALSE	FALSE	TRUE	FALSE	FALSE
1227	FBgn0011703	FBtr0080059	RnrL	NA	78.1949	18.0278	22.4377	7.26539	1.91496	-0.533632	1.00705	0.827966	1.65065	1.62724	0.336343	-0.318813	1.17769	728.613	237.695	148.348	305.235	224.958	NA	NA	FALSE	FALSE	FALSE	FALSE	FALSE	FALSE	FALSE	FALSE	FALSE	FALSE	FALSE	FALSE
1228	FBgn0011704	FBtr0088046	RnrS	NA	558.012	30.7807	37.8574	9.58783	4.69253	1.23928	1.16322	0.843241	2.63418	1.81021	1.28407	1.36742	1.78566	729.839	246.219	396.249	478.51	382.429	NA	NA	FALSE	FALSE	FALSE	TRUE	FALSE	FALSE	FALSE	FALSE	FALSE	TRUE	FALSE	FALSE
1229	FBgn0011705	FBtr0331454	rost	NA	9.04505	20.7934	11.4484	40.6038	0.67063	3.72664	1.74865	2.1238	2.87403	2.46333	1.05242	2.90518	1.84687	926.916	318.43	549.584	584.571	509.084	NA	NA	FALSE	FALSE	TRUE	FALSE	FALSE	FALSE	FALSE	FALSE	FALSE	FALSE	FALSE	FALSE
1230	FBgn0011706	FBtr0075120	rpr	developmental paused	65.7921	24.1527	109.585	17.9582	5.08746	4.97623	3.75527	3.59912	4.59416	3.75408	3.86369	2.79775	4.11119	1406.93	1007.95	987.861	1266.57	941.744	-0.0596863	NA	FALSE	FALSE	TRUE	TRUE	TRUE	TRUE	TRUE	FALSE	FALSE	FALSE	FALSE	FALSE
1231	FBgn0011708	FBtr0080831	Syx5	NA	61.7965	91.7157	127.666	89.0629	1.44524	0.928129	1.56312	0.950103	0.717128	1.71133	0.787332	0.553522	1.58571	186.037	320.436	244.695	160.634	503.229	-0.382352	NA	FALSE	TRUE	FALSE	FALSE	FALSE	FALSE	FALSE	FALSE	FALSE	FALSE	TRUE	FALSE
1232	FBgn0011710	FBtr0077198	2020-09-01	NA	359.472	55.807	50.5252	39.0428	4.30169	4.54363	3.10052	2.38677	3.20786	2.30595	2.95799	3.00328	4.03557	1348.87	816.887	421.894	747.055	786.122	NA	NA	FALSE	FALSE	FALSE	FALSE	FALSE	FALSE	FALSE	FALSE	FALSE	FALSE	FALSE	FALSE
1233	FBgn0011715	FBtr0078682	Snr1	NA	311.989	60.8733	53.2936	35.8555	2.30453	1.33236	1.73515	1.66911	2.25637	1.07666	1.29865	0.455778	1.71386	1060.21	635.858	601.23	974.285	900.45	NA	NA	FALSE	FALSE	FALSE	FALSE	FALSE	FALSE	FALSE	FALSE	FALSE	FALSE	FALSE	FALSE
1234	FBgn0011722	FBtr0343152	Tig	5-6 tissues	1.59923	256.132	193.114	95.8055	-0.260814	4.08456	2.48371	3.13809	4.05372	3.93202	1.69596	1.52377	3.21704	2063.18	900.631	633.82	1811.37	723.565	0.203637	1	FALSE	TRUE	FALSE	TRUE	FALSE	FALSE	FALSE	FALSE	FALSE	FALSE	FALSE	FALSE
1235	FBgn0011723	FBtr0332070	byn	NA	17.9559	2.68969	2.38907	2.20823	2.91967	1.15832	-0.0995334	-1.21723	0.95016	0.540714	-0.522094	0.538206	2.51075	1571.3	667.952	1187.86	407.905	552.227	NA	NA	FALSE	FALSE	TRUE	FALSE	FALSE	FALSE	FALSE	FALSE	FALSE	FALSE	FALSE	FALSE
1236	FBgn0011725	FBtr0084566	twin	NA	58.6439	25.1298	26.2945	18.6074	2.37938	1.29946	1.58526	1.28523	1.42801	2.26172	1.81589	1.04021	0.961887	1111.32	479.902	426.524	686.008	305.697	-0.326862	NA	FALSE	FALSE	FALSE	FALSE	FALSE	FALSE	FALSE	FALSE	FALSE	FALSE	FALSE	FALSE
1237	FBgn0011726	FBtr0072188	tsr	NA	898.066	333.8	423.394	349.092	4.38156	3.38542	2.42196	2.70415	2.72189	3.01741	3.46743	1.46369	2.18261	2494.54	876.561	609.244	637.602	605.539	NA	NA	FALSE	FALSE	FALSE	FALSE	FALSE	FALSE	FALSE	FALSE	FALSE	FALSE	FALSE	TRUE
1238	FBgn0011737	FBtr0332329	Wee1	NA	60.3354	21.0362	11.5165	11.9948	3.37876	1.69555	2.86246	2.71511	2.92686	2.45941	2.57799	1.78639	2.35811	8485.35	2418.07	590.9	1694.52	719.251	NA	NA	FALSE	FALSE	FALSE	FALSE	FALSE	FALSE	FALSE	FALSE	TRUE	FALSE	TRUE	FALSE
1239	FBgn0011739	FBtr0085720	wts	housekeeping	12.4815	12.2198	16.5288	12.3651	2.64581	2.28307	2.96613	2.07793	3.50352	2.5798	2.29148	2.02742	2.43951	2560.78	861.016	448.607	904.605	1243.13	-0.243051	NA	FALSE	TRUE	FALSE	FALSE	FALSE	FALSE	FALSE	FALSE	FALSE	FALSE	FALSE	FALSE
1240	FBgn0011740	FBtr0082031	alpha-Man-IIa	NA	12.0918	9.86536	10.3582	3.99791	1.23177	1.38829	-0.178808	0.377296	0.611549	0.983417	0.634821	-0.325015	1.72202	181.131	179.023	158.143	275.02	325.111	NA	NA	FALSE	TRUE	FALSE	FALSE	FALSE	FALSE	FALSE	FALSE	FALSE	FALSE	FALSE	FALSE
1241	FBgn0011741	FBtr0074203	Arp6	NA	137.284	35.2716	28.7583	18.1211	2.9187	0.418283	1.01988	0.40012	-2.11098	-0.239208	1.13206	-0.317166	0.420332	242.053	287.841	109.881	135.968	162.093	NA	NA	FALSE	FALSE	FALSE	FALSE	FALSE	FALSE	FALSE	FALSE	FALSE	TRUE	FALSE	FALSE
1242	FBgn0011742	FBtr0112868	Arp2	NA	51.9066	42.1626	42.575	28.1079	2.47076	1.34574	2.13657	1.86102	2.81642	2.4391	2.3349	0.116306	0.191594	356.538	188.551	146.389	120.861	181.199	-0.584608	NA	FALSE	FALSE	FALSE	FALSE	FALSE	FALSE	FALSE	FALSE	FALSE	FALSE	FALSE	FALSE
1243	FBgn0011743	FBtr0340069	Arp53D	NA	1.86918	0.012626	0.0900654	0.0584547	-2.84677	-1.76479	-1.31685	-0.15663	-2.96388	0.137774	-0.195312	-0.272277	0.271451	77.2771	150.941	128.58	85.4041	178.118	NA	NA	FALSE	TRUE	FALSE	FALSE	FALSE	FALSE	FALSE	FALSE	FALSE	FALSE	FALSE	FALSE
1244	FBgn0011745	FBtr0082652	Arp1	NA	32.4697	48.1118	35.4768	43.3896	2.14973	2.26165	2.74691	2.17254	2.27553	2.64521	2.64837	1.43856	1.81347	2835.95	959.303	345.137	983.843	730.653	-0.405623	NA	FALSE	FALSE	FALSE	FALSE	FALSE	FALSE	FALSE	FALSE	TRUE	FALSE	FALSE	FALSE
1245	FBgn0011746	FBtr0088559	ana	NA	2.28064	5.73643	4.5938	7.28464	0.778639	2.44142	0.441975	1.705	0.951645	1.90731	1.52139	0.716412	3.14161	379.844	208.61	196.967	145.218	187.054	-0.287614	NA	FALSE	FALSE	FALSE	FALSE	FALSE	FALSE	FALSE	FALSE	FALSE	FALSE	FALSE	FALSE
1246	FBgn0011747	FBtr0089171	Ank	housekeeping	78.4348	84.2998	84.6027	79.8923	0.303797	0.745204	2.7203	2.9292	0.673868	1.3664	3.21998	1.62546	0.511796	2667.08	605.268	498.65	749.213	811.391	NA	NA	FALSE	FALSE	FALSE	FALSE	FALSE	FALSE	FALSE	FALSE	FALSE	TRUE	FALSE	FALSE
1247	FBgn0011754	FBtr0090002	PhKgamma	housekeeping	25.2202	21.8464	34.4148	34.4993	3.81301	3.34072	3.44528	2.99107	3.23353	2.61175	3.49567	2.87568	1.74452	973.119	1553.54	667.123	1679.72	920.48	-0.442315	NA	FALSE	TRUE	FALSE	FALSE	FALSE	FALSE	FALSE	FALSE	FALSE	TRUE	FALSE	FALSE
1248	FBgn0011758	FBtr0074430	B-H1	developmental paused	0.944056	2.71981	3.32546	2.3966	4.77119	2.07457	3.07627	0.457385	2.93739	-0.0362969	1.44106	0.751514	3.56603	528.674	675.975	305.779	498.55	517.096	-0.408908	NA	FALSE	FALSE	TRUE	TRUE	FALSE	FALSE	FALSE	FALSE	FALSE	FALSE	FALSE	FALSE
1249	FBgn0011760	FBtr0070707	ctp	NA	104.621	86.0035	128.065	121.395	5.69669	6.36046	4.86141	4.40756	5.09995	5.36868	4.89476	4.43878	4.86114	4638.26	2414.05	1410.11	3608.25	2047.43	NA	NA	FALSE	TRUE	FALSE	TRUE	FALSE	FALSE	FALSE	FALSE	FALSE	TRUE	FALSE	FALSE
1250	FBgn0011761	FBtr0345745	dhd	NA	77.7034	6.00714	1.1153	2.94022	-0.710822	0.0324256	1.2867	1.66756	1.93552	0.905245	2.4707	-0.0855428	1.39476	809.57	748.688	683.329	493.926	624.028	NA	NA	FALSE	FALSE	FALSE	FALSE	FALSE	FALSE	FALSE	FALSE	FALSE	FALSE	FALSE	FALSE
1251	FBgn0011762	FBtr0076603	DNApol-alpha50	NA	54.0347	9.34107	30.3867	16.6185	1.83404	0.263956	0.11454	-0.21672	0.794983	-0.51743	-0.0496211	0.393889	0.368253	555.659	175.513	157.431	122.094	65.9467	NA	NA	FALSE	FALSE	FALSE	FALSE	FALSE	FALSE	FALSE	FALSE	FALSE	FALSE	FALSE	FALSE
1252	FBgn0011763	FBtr0087740	Dp	NA	123.77	24.4753	26.6698	27.8712	3.19165	2.23189	2.65836	1.84097	3.18951	0.161412	2.47566	1.813	1.76254	11720.8	3559.9	1634.86	4835.97	3124.15	NA	NA	FALSE	FALSE	FALSE	TRUE	FALSE	FALSE	FALSE	FALSE	FALSE	FALSE	FALSE	FALSE
1253	FBgn0011766	FBtr0345217	E2f1	developmental paused	18.7347	5.95911	11.7042	12.9184	4.0084	4.70801	2.99826	2.32959	3.15325	3.50059	3.60603	2.17005	2.14385	1016.05	1233.6	1159.54	1153.11	964.856	NA	NA	FALSE	FALSE	FALSE	FALSE	FALSE	FALSE	FALSE	FALSE	FALSE	FALSE	FALSE	FALSE
1254	FBgn0011768	FBtr0082290	Fdh	NA	114.409	85.582	47.3721	42.9063	0.064998	2.72085	1.51355	0.675665	1.85066	2.59534	0.327204	1.02116	3.0984	631.71	381.615	716.453	1327.62	946.982	NA	NA	FALSE	FALSE	FALSE	TRUE	FALSE	FALSE	FALSE	TRUE	FALSE	FALSE	FALSE	FALSE
1255	FBgn0011769	FBtr0076498	Fdx1	NA	4.54879	14.167	14.2827	12.1267	1.77775	0.433232	1.35812	0.8498	-0.422123	1.05405	2.39873	0.676581	0.927073	15.1283	172.504	0	63.8219	110.322	NA	NA	FALSE	TRUE	FALSE	FALSE	FALSE	FALSE	FALSE	FALSE	FALSE	FALSE	FALSE	FALSE
1256	FBgn0011770	FBtr0071472	Gip	housekeeping	110.217	96.429	61.0002	89.584	1.67613	5.93966	4.5125	3.74604	5.02621	2.98858	3.95504	4.1402	2.96776	662.375	951.781	526.076	1020.22	1345.44	NA	NA	FALSE	FALSE	FALSE	FALSE	FALSE	FALSE	FALSE	FALSE	FALSE	FALSE	FALSE	FALSE
1257	FBgn0011771	FBtr0078510	Hem	NA	63.112	38.7902	27.6356	18.3704	2.98698	2.17171	2.53999	1.56936	1.49491	1.93305	2.48107	0.792632	2.56213	1309.21	806.857	547.981	1106.25	643.443	-0.235461	NA	FALSE	TRUE	FALSE	FALSE	FALSE	FALSE	FALSE	FALSE	TRUE	FALSE	FALSE	FALSE
1258	FBgn0011774	FBtr0082385	Irbp	NA	20.8055	3.99958	4.41735	2.49981	1.88758	-0.254757	0.260489	-0.20571	0.9241	-0.693934	0.378952	0.279104	1.31822	4.08874	126.871	97.771	90.9539	161.785	NA	NA	FALSE	TRUE	FALSE	FALSE	FALSE	FALSE	FALSE	FALSE	FALSE	TRUE	FALSE	FALSE
1259	FBgn0011785	FBtr0084604	BRWD3	NA	130.615	38.8615	36.0097	34.3956	4.06343	1.89358	1.88577	1.60907	1.47574	0.476341	2.06084	0.283491	1.35617	538.487	627.834	440.415	497.317	420.95	NA	NA	FALSE	TRUE	FALSE	TRUE	FALSE	FALSE	FALSE	FALSE	FALSE	FALSE	FALSE	FALSE
1260	FBgn0011787	FBtr0076511	mRpL12	NA	87.4678	223.797	212.672	164.774	1.65456	1.69597	1.54039	1.64924	2.34284	1.48387	1.66008	-0.320766	1.8688	568.334	490.433	293.669	728.247	492.443	-0.0970896	NA	FALSE	FALSE	FALSE	FALSE	FALSE	FALSE	FALSE	FALSE	FALSE	TRUE	FALSE	FALSE
1261	FBgn0011802	FBtr0076292	Gem3	NA	33.3715	12.1938	8.95047	6.77437	2.39759	0.333039	1.66281	0.353802	1.5403	-0.683975	0.102801	0.0515906	1.96562	20.4437	57.6685	44.8785	170.808	97.6874	NA	NA	FALSE	FALSE	FALSE	FALSE	FALSE	FALSE	FALSE	FALSE	TRUE	FALSE	TRUE	FALSE
1262	FBgn0011817	FBtr0076754	nmo	developmental paused	20.4348	6.45317	10.4321	5.75723	5.99914	5.51189	4.66508	3.87511	4.31083	3.37807	4.41048	3.6569	3.75824	3270.99	688.512	289.751	791.453	414.17	NA	NA	FALSE	FALSE	FALSE	FALSE	TRUE	FALSE	FALSE	FALSE	FALSE	FALSE	FALSE	FALSE
1263	FBgn0011818	FBtr0077777	oaf	developmental paused	48.6933	25.0812	26.8987	24.9798	5.24498	6.18894	4.54674	3.79002	4.43054	3.28568	4.35393	3.33925	3.76203	4115.72	2624.17	1090.62	2880.31	2513.99	NA	NA	FALSE	FALSE	FALSE	FALSE	FALSE	FALSE	FALSE	FALSE	TRUE	FALSE	FALSE	FALSE
1264	FBgn0011822	FBtr0070100	Pgcl	0 tissues	0.0924331	65.6589	28.8176	87.3604	-2.80356	0.397084	-0.82237	-0.732743	-2.92848	-2.5268	-4.10684	-0.677474	1.45305	50.7003	134.894	74.6194	91.2622	180.275	0.0510228	NA	FALSE	FALSE	FALSE	TRUE	FALSE	FALSE	FALSE	FALSE	FALSE	FALSE	FALSE	FALSE
1265	FBgn0011824	FBtr0071639	CG4038	NA	198.664	69.0483	20.7624	54.771	3.06048	1.33062	1.80515	0.217752	1.50953	0.895119	0.793597	0.208131	1.88879	1369.32	351.026	344.425	594.129	531.272	NA	NA	FALSE	TRUE	FALSE	FALSE	FALSE	FALSE	FALSE	FALSE	FALSE	FALSE	FALSE	FALSE
1266	FBgn0011826	FBtr0305593	Pp2B-14D	NA	4.82412	27.5028	25.4188	24.9526	0.528266	2.03943	3.29422	2.71597	3.74223	2.39978	3.9891	2.41173	2.02682	2128.6	1189.98	169.897	608.312	431.119	NA	NA	FALSE	FALSE	FALSE	FALSE	FALSE	FALSE	FALSE	FALSE	FALSE	FALSE	FALSE	FALSE
1267	FBgn0011828	FBtr0072954	Pxn	NA	1.428	8.83595	8.48467	3.66993	0.874511	-0.279413	-0.904771	-1.89246	-1.8505	-1.74539	-1.61855	0.257679	1.79336	587.142	335.48	276.751	249.429	379.348	-0.00505005	NA	FALSE	FALSE	FALSE	FALSE	FALSE	FALSE	FALSE	FALSE	FALSE	FALSE	FALSE	FALSE
1268	FBgn0011829	FBtr0081493	Ret	NA	0.914365	3.91288	3.02342	3.14223	1.50076	0.791961	0.57058	1.658	1.65763	1.41856	2.73549	1.26896	2.22268	990.701	625.327	362.59	434.112	737.74	-0.379888	NA	TRUE	FALSE	FALSE	TRUE	FALSE	FALSE	FALSE	FALSE	FALSE	FALSE	FALSE	FALSE
1269	FBgn0011834	FBtr0077272	Ser6	0 tissues	0.104714	45.5075	15.6112	64.2565	-4.69867	-0.744171	-1.36739	0.0157787	-12.227	-1.19677	-3.59743	-2.7432	-0.693294	0	117.343	2.13707	153.851	193.526	0.630745	NA	FALSE	FALSE	FALSE	FALSE	FALSE	FALSE	FALSE	FALSE	FALSE	FALSE	FALSE	FALSE
1270	FBgn0011836	FBtr0332688	Taf2	NA	75.3873	11.3458	11.7792	7.268	2.17747	0.227503	1.42859	1.08745	2.49045	2.20943	1.26685	0.586763	1.7566	1337.02	355.539	170.966	522.599	192.601	NA	NA	FALSE	FALSE	FALSE	FALSE	FALSE	FALSE	FALSE	FALSE	TRUE	FALSE	FALSE	FALSE
1271	FBgn0011837	FBtr0333756	Tis11	developmental paused	27.8347	31.6701	66.1919	33.5327	5.66805	6.36687	5.05633	4.35422	5.06316	4.18304	4.11589	4.36049	3.90675	2743.13	888.596	784.84	1387.74	1521.4	NA	NA	FALSE	FALSE	FALSE	FALSE	FALSE	FALSE	FALSE	TRUE	FALSE	FALSE	FALSE	FALSE
1272	FBgn0012034	FBtr0333126	AcCoAS	NA	2.80974	34.316	8.06739	68.0276	1.64822	5.99217	4.59468	4.46417	4.30406	5.29856	4.63028	4.22829	4.32398	3705.62	1587.64	1079.04	1946.41	1847.43	0.332454	NA	FALSE	FALSE	FALSE	FALSE	FALSE	FALSE	FALSE	FALSE	FALSE	FALSE	FALSE	FALSE
1273	FBgn0012036	FBtr0332597	Aldh	NA	8.29681	141.607	113.281	184.779	-0.903942	4.1779	0.87276	1.92021	1.76167	3.83144	1.52772	1.681	1.66598	468.569	266.278	359.919	916.322	428.345	1.09782	NA	FALSE	FALSE	FALSE	FALSE	FALSE	FALSE	FALSE	FALSE	FALSE	FALSE	FALSE	FALSE
1274	FBgn0012037	FBtr0080552	Ance	NA	120.629	101.43	86.8665	89.8934	4.65109	4.82718	1.45235	2.19433	3.30697	3.83136	0.750659	1.82219	4.76073	589.596	242.709	374.166	539.865	522.951	0.101144	NA	FALSE	FALSE	FALSE	TRUE	FALSE	FALSE	FALSE	FALSE	FALSE	FALSE	FALSE	FALSE
1275	FBgn0012042	FBtr0087437	AttA	NA	0.344518	0.0834944	0	0.32522	-1.15463	-1.25061	-1.54828	-2.20053	-1.39501	-1.12634	-1.38895	-1.78001	0.542587	163.958	308.401	253.421	151.076	271.491	NA	NA	FALSE	FALSE	FALSE	FALSE	FALSE	FALSE	FALSE	FALSE	FALSE	FALSE	FALSE	FALSE
1276	FBgn0012051	FBtr0086530	CalpA	NA	44.3182	48.3132	33.766	77.603	5.30402	5.18563	4.20063	3.78727	4.72046	4.19339	4.23202	3.55179	4.11808	2149.86	895.617	518.596	955.478	908.77	-0.270871	NA	FALSE	TRUE	FALSE	FALSE	FALSE	FALSE	FALSE	FALSE	FALSE	FALSE	FALSE	FALSE
1277	FBgn0012058	FBtr0076890	Cdc27	NA	68.538	25.0263	30.6672	21.2083	3.24105	2.47132	3.26619	2.97835	3.74425	1.69569	3.29824	2.06506	2.03089	2053.36	1206.53	758.126	1468.83	1117.7	NA	NA	FALSE	TRUE	FALSE	FALSE	FALSE	FALSE	FALSE	FALSE	FALSE	FALSE	FALSE	FALSE
1278	FBgn0012344	FBtr0344343	Dh44	NA	0.0756037	4.43115	2.53396	18.1228	0.460212	0.457958	-0.365809	0.909793	-0.0672966	0.211792	2.12739	-0.197213	2.02569	1243.79	592.23	169.541	440.278	642.826	NA	NA	FALSE	FALSE	FALSE	FALSE	FALSE	FALSE	FALSE	FALSE	FALSE	FALSE	FALSE	FALSE
1279	FBgn0013263	FBtr0075706	Trl	NA	1.68934	1.58248	2.18455	1.47376	5.23787	3.9937	3.1919	3.18896	3.88907	3.6304	3.67146	2.62124	2.57821	4322.2	2497.3	1654.63	3095.82	2532.79	NA	NA	FALSE	FALSE	FALSE	TRUE	TRUE	FALSE	FALSE	FALSE	FALSE	FALSE	FALSE	FALSE
1280	FBgn0013269	FBtr0083120	FK506-bp1	NA	1216.39	179.762	136.581	107.712	3.21478	1.64345	2.35952	1.51136	1.6248	1.12811	2.41287	1.32706	2.52267	7008.91	2884.93	904.694	3361.9	2516.76	NA	NA	FALSE	TRUE	FALSE	FALSE	FALSE	FALSE	FALSE	FALSE	FALSE	FALSE	FALSE	FALSE
1281	FBgn0013272	FBtr0071813	Gp150	housekeeping	205.921	183.812	253.686	192.968	5.11145	5.36256	5.08687	3.93134	4.91548	4.81169	3.48614	4.04943	3.35802	596.138	491.937	319.492	590.429	539.592	NA	NA	FALSE	TRUE	FALSE	TRUE	FALSE	FALSE	FALSE	FALSE	TRUE	TRUE	FALSE	FALSE
1282	FBgn0013277	FBtr0082679	Hsp70Ba	NA	3.63233	7.46162	2.45962	0.990167	4.37109	3.58564	4.0653	2.84677	4.50496	3.47939	4.20435	2.40382	4.52483	2474.09	1381.04	2763.77	1164.52	1557.76	NA	NA	FALSE	FALSE	TRUE	FALSE	FALSE	FALSE	TRUE	FALSE	FALSE	FALSE	FALSE	FALSE
1283	FBgn0013278	FBtr0082637	Hsp70Bb	NA	12.6926	55.2309	15.6879	11.6893	3.03649	2.95729	5.13503	3.5436	4.0416	3.28085	4.55944	2.87149	2.71363	0	0	0	0	0	NA	NA	FALSE	FALSE	TRUE	FALSE	FALSE	FALSE	TRUE	FALSE	FALSE	FALSE	FALSE	FALSE
1284	FBgn0013303	FBtr0074902	Nca	NA	29.241	41.7789	49.8633	42.2819	1.55607	1.58582	1.75628	2.01849	1.69371	1.78972	2.2147	1.32529	1.56278	985.794	721.608	397.852	491.459	507.235	NA	NA	FALSE	TRUE	FALSE	FALSE	FALSE	FALSE	FALSE	FALSE	FALSE	FALSE	FALSE	FALSE
1285	FBgn0013305	FBtr0089874	Nmda1	NA	49.2651	20.2437	41.448	38.9827	2.02916	1.1571	2.38355	2.01815	2.12437	1.7539	2.16492	1.45603	0.516697	450.579	438.281	318.78	238.638	370.411	-0.389616	NA	FALSE	FALSE	FALSE	FALSE	FALSE	FALSE	FALSE	FALSE	FALSE	TRUE	FALSE	FALSE
1286	FBgn0013307	FBtr0088863	Odc1	0 tissues	0.270294	28.1743	8.11917	36.8922	-2.29721	0.770793	-1.26356	-2.53721	-0.842347	-2.40758	-1.54316	-1.28017	0.958456	657.469	557.629	196.967	448.603	246.838	0.439538	1	FALSE	FALSE	FALSE	TRUE	FALSE	FALSE	FALSE	FALSE	FALSE	FALSE	FALSE	FALSE
1287	FBgn0013308	FBtr0088864	Odc2	NA	0.0304068	3.11657	0.718326	6.46633	-3.63615	-0.684339	-1.51361	-0.303035	-0.905463	-1.22056	-0.435134	-1.27549	0.00256424	193.397	102.8	83.1677	82.9376	142.371	NA	NA	FALSE	FALSE	FALSE	TRUE	FALSE	FALSE	FALSE	FALSE	FALSE	FALSE	FALSE	FALSE
1288	FBgn0013323	FBtr0333746	Ptth	NA	0.350089	0.676726	0.337266	0.360526	0.372711	-0.164801	0.000812262	-0.114966	0.550472	0.690635	0.854589	0.0557591	0.555744	186.037	283.328	193.049	211.198	305.081	NA	NA	FALSE	FALSE	TRUE	FALSE	FALSE	FALSE	FALSE	FALSE	FALSE	TRUE	FALSE	FALSE
1289	FBgn0013325	FBtr0340533	RpL11	housekeeping	1712.1	1544.14	829.884	798.018	4.25284	3.52398	4.20311	3.48758	4.3477	3.58033	3.83359	3.07138	2.68537	1435.15	1493.86	560.981	1257.94	910.619	NA	NA	FALSE	FALSE	FALSE	FALSE	FALSE	FALSE	FALSE	FALSE	FALSE	FALSE	FALSE	FALSE
1290	FBgn0013334	FBtr0310672	Sap47	NA	7.45538	39.5049	44.3753	56.8108	1.46446	2.67821	1.66778	2.25478	1.41032	0.853962	2.71702	1.15762	-0.252687	1813.35	863.022	336.945	865.757	571.949	-0.0112667	NA	FALSE	FALSE	FALSE	FALSE	FALSE	FALSE	FALSE	FALSE	FALSE	TRUE	FALSE	FALSE
1291	FBgn0013342	FBtr0072815	nSyb	3-4 tissues	1.27135	103.553	154.733	200.157	0.791614	0.595689	1.21082	1.90491	0.125572	1.77787	2.97469	0.411983	0.963489	1025.05	437.278	159.212	244.805	491.827	NA	3	FALSE	FALSE	FALSE	FALSE	FALSE	FALSE	FALSE	FALSE	FALSE	FALSE	FALSE	FALSE
1292	FBgn0013343	FBtr0084588	Syx1A	developmental paused	78.2429	89.8149	104.857	159.512	5.4627	4.9042	4.97566	4.26595	4.4022	4.43954	4.93491	4.0981	2.70144	4671.79	1283.75	654.834	2021.95	1666.54	NA	NA	FALSE	FALSE	FALSE	FALSE	FALSE	FALSE	FALSE	FALSE	TRUE	FALSE	FALSE	FALSE
1293	FBgn0013347	FBtr0084526	TfIIA-S	NA	643.625	177.166	293.089	196.026	3.56006	3.00361	3.28111	2.57052	2.70064	1.71468	3.31522	2.29987	2.22794	2483.09	2012.88	1179.49	3117.71	2208.91	NA	NA	FALSE	FALSE	FALSE	FALSE	FALSE	FALSE	FALSE	FALSE	FALSE	TRUE	FALSE	FALSE
1294	FBgn0013348	FBtr0310003	TpnC41C	NA	0.312668	4.55821	8.76736	5.93259	-3.43052	-1.97645	-0.582546	-0.135385	-12.227	1.33183	-1.52712	-1.29628	0.522213	158.643	67.6978	40.0701	182.216	71.8018	-0.122459	NA	FALSE	FALSE	FALSE	FALSE	FALSE	FALSE	FALSE	FALSE	FALSE	FALSE	TRUE	FALSE
1295	FBgn0013432	FBtr0070431	bcn92	NA	74.0955	45.8349	96.3025	67.5064	2.86523	1.98394	1.12301	1.24552	0.429785	0.624159	2.22295	0.953089	1.22944	668.099	460.345	190.199	612.32	524.492	-0.557613	NA	FALSE	FALSE	FALSE	FALSE	FALSE	FALSE	FALSE	FALSE	TRUE	TRUE	FALSE	FALSE
1296	FBgn0013433	FBtr0080806	beat-Ia	NA	0.290063	1.8259	2.20488	1.49493	3.4623	2.09106	1.44092	2.46155	0.187524	1.28439	3.9218	1.41801	3.72422	817.338	465.36	345.137	649.01	822.177	0.02965	NA	FALSE	FALSE	FALSE	FALSE	FALSE	FALSE	FALSE	FALSE	FALSE	FALSE	FALSE	FALSE
1297	FBgn0013435	FBtr0088429	Cdc2rk	NA	29.6595	8.73804	8.84513	8.45806	1.07692	-0.325631	0.226458	0.73474	-0.145432	1.84762	0.662567	0.0972381	0.925464	58.4689	91.2667	126.443	307.393	252.693	NA	NA	FALSE	FALSE	FALSE	FALSE	FALSE	FALSE	FALSE	FALSE	FALSE	TRUE	FALSE	FALSE
1298	FBgn0013467	FBtr0087361	igl	5-6 tissues	0.0350484	11.6799	9.41258	16.2217	-1.32356	3.48646	1.81642	2.76199	1.55519	1.34604	4.09252	0.90508	2.99612	1345.6	388.636	464.279	747.671	735.891	0.725011	11	FALSE	FALSE	TRUE	FALSE	FALSE	FALSE	FALSE	FALSE	FALSE	FALSE	TRUE	FALSE
1299	FBgn0013469	FBtr0345346	klu	NA	1.47888	2.15391	2.40296	1.27308	4.3088	5.21757	3.97898	3.35749	4.13785	3.15542	3.88572	3.35924	3.49212	1996.53	1918.1	1340.48	3964.35	3008.9	-0.0481918	NA	FALSE	FALSE	TRUE	TRUE	FALSE	FALSE	FALSE	FALSE	FALSE	FALSE	FALSE	FALSE
1300	FBgn0013531	FBtr0079544	MED20	NA	95.4594	20.4673	26.2298	10.6497	1.06547	-0.37283	1.23152	1.08349	2.40634	0.122896	1.03526	1.1809	1.5114	2289.28	737.154	614.942	1061.54	1060.08	NA	NA	FALSE	FALSE	FALSE	FALSE	FALSE	FALSE	FALSE	FALSE	TRUE	TRUE	FALSE	FALSE
1301	FBgn0013548	FBtr0072085	l(2)dtl	NA	41.8973	5.73996	6.46077	3.15353	3.92804	1.055	2.66561	2.63031	3.23432	1.58902	1.84822	1.41301	2.08536	9442.53	2127.72	1007.27	2664.79	1903.83	NA	NA	FALSE	FALSE	FALSE	FALSE	FALSE	FALSE	FALSE	FALSE	FALSE	FALSE	FALSE	FALSE
1302	FBgn0013563	FBtr0075777	Pex1	developmental paused	10.5606	13.5461	8.93832	10.3073	3.57404	3.97682	1.62442	1.40421	2.35509	3.58385	1.69509	1.15163	3.48028	2228.36	942.253	326.26	597.212	814.781	-0.384834	NA	FALSE	FALSE	TRUE	FALSE	FALSE	FALSE	FALSE	FALSE	FALSE	TRUE	FALSE	FALSE
1303	FBgn0013576	FBtr0078810	mtd	NA	3.85418	12.2211	11.5679	13.9711	2.93706	4.97818	4.62039	2.95815	4.64982	3.50612	4.54749	3.80917	3.62939	1413.88	1438.2	1099.17	1761.42	1708.76	-0.0899446	NA	FALSE	FALSE	FALSE	TRUE	TRUE	FALSE	FALSE	FALSE	FALSE	FALSE	FALSE	FALSE
1304	FBgn0013717	FBtr0346438	not	NA	78.2228	9.07361	5.35328	3.89539	3.02991	0.851116	1.6588	1.69781	2.08557	-0.319388	2.52287	0.908999	1.01988	730.248	629.84	255.024	504.408	450.225	NA	NA	FALSE	FALSE	FALSE	FALSE	FALSE	FALSE	FALSE	TRUE	FALSE	FALSE	FALSE	FALSE
1305	FBgn0013718	FBtr0306619	nuf	NA	8.86998	14.4916	14.5699	12.4313	5.47838	5.89741	5.26041	4.81144	5.53325	5.18405	5.55867	4.39587	4.90351	4162.33	1288.77	1160.43	1369.55	892.13	0.148072	NA	FALSE	FALSE	TRUE	FALSE	FALSE	TRUE	FALSE	FALSE	FALSE	FALSE	FALSE	FALSE
1306	FBgn0013720	FBtr0070256	pck	housekeeping	129.612	106.7	80.9639	43.591	2.07054	2.54493	2.73891	1.71301	1.74583	1.34248	2.13438	1.47959	2.25633	388.839	276.307	170.788	407.288	133.126	-0.277764	NA	FALSE	TRUE	FALSE	FALSE	FALSE	FALSE	FALSE	TRUE	FALSE	TRUE	FALSE	FALSE
1307	FBgn0013725	FBtr0087516	phyl	developmental paused	32.5456	8.19519	11.1868	8.68881	5.57608	3.12408	2.23808	2.63763	0.467059	-0.205019	4.11954	1.31306	2.98536	2052.14	386.128	272.12	346.858	980.572	NA	NA	FALSE	FALSE	FALSE	TRUE	FALSE	FALSE	FALSE	FALSE	FALSE	FALSE	FALSE	FALSE
1308	FBgn0013726	FBtr0088793	pnut	NA	506.571	111.767	127.427	63.158	3.96814	2.75312	3.44476	2.5888	2.7535	1.96508	3.45865	1.10605	2.27091	5548.01	4190.24	2074.74	3793.85	3789.78	NA	NA	FALSE	FALSE	TRUE	FALSE	FALSE	FALSE	FALSE	FALSE	TRUE	FALSE	TRUE	FALSE
1309	FBgn0013732	FBtr0086110	sced	NA	60.5953	34.9517	21.9073	21.6561	0.790297	0.0700011	0.790539	1.08796	-0.102817	-2.95343	2.53931	0.0885146	2.10806	231.422	185.041	229.201	254.671	608.312	NA	NA	FALSE	FALSE	FALSE	FALSE	FALSE	FALSE	FALSE	FALSE	FALSE	FALSE	FALSE	FALSE
1310	FBgn0013733	FBtr0304851	shot	developmental paused	7.17731	62.0008	35.1925	89.4324	4.74653	6.24986	5.07023	4.44909	5.22637	5.37402	5.32259	4.02383	4.01994	1449.46	940.749	797.84	611.087	1506.6	0.303181	NA	FALSE	FALSE	FALSE	FALSE	FALSE	FALSE	FALSE	FALSE	FALSE	FALSE	FALSE	FALSE
1311	FBgn0013746	FBtr0343095	alien	NA	132.037	26.859	25.9782	18.9086	0.778244	0.316329	1.94347	1.67423	0.130942	1.73332	2.15596	1.83979	1.92497	921.601	441.791	289.039	546.34	622.488	NA	NA	FALSE	TRUE	FALSE	FALSE	FALSE	FALSE	FALSE	FALSE	FALSE	TRUE	TRUE	FALSE
1312	FBgn0013749	FBtr0333699	Arf102F	NA	319.746	168.348	193.983	136.951	1.26373	2.76787	3.32811	2.69796	0.8941	2.27568	2.5857	2.38493	1.46647	13084	1091.69	610.49	2263.98	1779.94	NA	NA	FALSE	FALSE	FALSE	FALSE	FALSE	FALSE	FALSE	FALSE	TRUE	FALSE	FALSE	FALSE
1313	FBgn0013750	FBtr0087376	Arf51F	NA	75.4278	97.5017	96.3423	95.6349	2.33714	2.51	2.9081	2.43363	3.5016	1.07215	3.44834	2.10434	1.60338	959.626	581.7	407.468	724.856	349.148	-0.412406	NA	FALSE	FALSE	FALSE	FALSE	FALSE	FALSE	FALSE	FALSE	TRUE	FALSE	FALSE	FALSE
1314	FBgn0013751	FBtr0073155	Awh	developmental paused	0.843817	2.1042	2.16996	0.952052	3.74757	3.45208	3.55993	1.11556	2.81822	-0.21599	1.43672	0.102579	3.21051	5421.66	2668.8	1831.47	1430.29	1926.63	-0.0464527	NA	FALSE	FALSE	FALSE	FALSE	FALSE	FALSE	FALSE	FALSE	FALSE	FALSE	FALSE	FALSE
1315	FBgn0013753	FBtr0072758	Bgb	NA	204.064	73.6795	83.1058	56.0448	2.55249	1.27858	1.93313	1.20352	2.85743	0.657673	2.14818	0.648598	2.20588	399.47	416.216	170.075	327.434	551.61	NA	NA	FALSE	FALSE	FALSE	TRUE	FALSE	FALSE	FALSE	FALSE	FALSE	TRUE	FALSE	FALSE
1316	FBgn0013755	FBtr0072760	Bro	NA	176.261	0.653576	0	0	0.453055	-0.815535	-1.55992	-1.33565	-12.227	-2.89967	-1.59816	-1.51277	0.346603	29.03	207.105	166.87	154.776	167.64	NA	NA	FALSE	FALSE	FALSE	FALSE	FALSE	FALSE	FALSE	FALSE	FALSE	FALSE	FALSE	FALSE
1317	FBgn0013756	FBtr0088033	Mtor	NA	252.693	46.0334	31.9574	25.5488	3.17218	1.07204	0.929937	1.31091	1.76065	2.25635	1.40778	0.92867	2.23205	2302.78	557.629	325.903	1321.45	793.518	NA	NA	FALSE	TRUE	FALSE	FALSE	FALSE	FALSE	FALSE	FALSE	FALSE	FALSE	TRUE	FALSE
1318	FBgn0013759	FBtr0330368	CASK	developmental paused	2.22163	11.8459	14.6105	15.3043	2.78337	2.94538	2.66156	2.66728	3.30121	1.62623	4.00304	1.73066	2.96594	273.536	366.571	524.829	317.568	433.892	-0.194365	NA	FALSE	FALSE	TRUE	FALSE	FALSE	FALSE	FALSE	FALSE	TRUE	TRUE	FALSE	FALSE
1319	FBgn0013762	FBtr0087350	Cdk5	NA	24.0915	11.5789	13.2258	11.825	1.67176	0.920632	0.224638	0.250643	2.06454	-0.111552	0.936837	0.238493	1.53766	247.369	540.078	158.856	694.949	416.327	NA	NA	FALSE	FALSE	FALSE	FALSE	FALSE	FALSE	FALSE	FALSE	FALSE	FALSE	FALSE	FALSE
1320	FBgn0013763	FBtr0087111	Idgf6	NA	453.944	524.393	407.619	227.639	-1.29503	3.58817	0.574781	0.177118	-0.0803913	1.63687	0.328449	0.830074	2.24901	890.118	764.233	306.492	491.151	689.667	NA	NA	FALSE	FALSE	FALSE	TRUE	FALSE	FALSE	FALSE	FALSE	FALSE	FALSE	FALSE	FALSE
1321	FBgn0013764	FBtr0072191	Chi	NA	163.043	58.721	52.1517	32.8582	2.49152	1.91006	2.82032	2.8875	3.11314	1.94893	3.08634	1.79005	1.89596	426.455	187.548	160.993	177.9	169.181	NA	NA	FALSE	FALSE	FALSE	TRUE	FALSE	FALSE	FALSE	FALSE	FALSE	FALSE	FALSE	FALSE
1322	FBgn0013765	FBtr0087704	cnn	NA	75.9294	27.4697	27.6741	17.0749	4.49066	4.83322	3.09124	4.50924	3.11887	5.26911	5.47642	2.55828	4.28847	4804.67	1800.76	619.929	3306.1	1490.58	NA	NA	FALSE	FALSE	FALSE	TRUE	FALSE	FALSE	FALSE	FALSE	FALSE	FALSE	FALSE	FALSE
1323	FBgn0013767	FBtr0082927	Crz	NA	7.61791	8.70417	4.76114	14.1391	-0.209191	-0.975262	-1.37872	-2.80325	-2.4121	-1.18493	-3.17838	-1.12182	0.249197	75.6416	129.378	161.883	112.844	133.434	NA	NA	FALSE	FALSE	FALSE	FALSE	FALSE	FALSE	FALSE	FALSE	FALSE	FALSE	FALSE	FALSE
1324	FBgn0013770	FBtr0087592	Cp1	NA	83.3618	119.365	109.486	33.5269	4.68596	4.72943	4.71104	3.65897	4.57122	4.14554	3.65625	3.95596	2.07277	3822.97	1059.6	553.858	1384.35	1334.65	0.039638	NA	FALSE	TRUE	FALSE	FALSE	FALSE	FALSE	FALSE	FALSE	FALSE	TRUE	FALSE	FALSE
1325	FBgn0013771	FBtr0300128	Cyp6a9	NA	0.0684863	8.67717	2.60904	10.9588	-3.14667	1.12611	-0.817482	0.232402	-0.47582	1.1602	0.894465	0.265514	2.12619	1066.34	228.167	272.655	443.978	412.013	NA	NA	FALSE	FALSE	FALSE	FALSE	FALSE	FALSE	FALSE	FALSE	FALSE	FALSE	TRUE	FALSE
1326	FBgn0013772	FBtr0087455	Cyp6a8	NA	9.13856	16.7844	3.5008	53.6545	-0.263805	0.0158097	-0.951688	-0.363036	-0.499193	-0.432991	0.152413	0.104784	1.42016	240.418	5.01465	156.184	143.676	110.63	1.6433	NA	FALSE	FALSE	FALSE	FALSE	FALSE	FALSE	FALSE	FALSE	FALSE	FALSE	FALSE	FALSE
1327	FBgn0013773	FBtr0087450	Cyp6a22	NA	29.3551	8.2387	8.48043	7.70018	-0.899188	1.2558	0.430574	0.333514	0.845392	2.34545	0.131333	1.17493	1.6687	400.287	177.519	255.202	451.378	344.833	NA	NA	FALSE	FALSE	FALSE	FALSE	FALSE	FALSE	FALSE	FALSE	FALSE	FALSE	FALSE	FALSE
1328	FBgn0013799	FBtr0332153	Deaf1	NA	13.9087	15.9256	21.4218	12.9567	1.7352	1.89822	3.40729	2.91657	4.17118	1.34999	2.9294	2.47219	2.06923	1036.49	398.665	386.632	523.524	695.522	-0.557412	NA	FALSE	TRUE	FALSE	FALSE	FALSE	FALSE	FALSE	FALSE	FALSE	FALSE	FALSE	FALSE
1329	FBgn0013810	FBtr0304742	Dhc36C	NA	0.258843	0.83483	0.906179	0.275592	-3.31172	-1.63059	-2.13876	-1.12297	0.128577	-0.711136	-1.2614	-1.34484	1.23771	23.7147	312.413	153.157	205.032	213.865	0.519123	NA	FALSE	TRUE	FALSE	FALSE	FALSE	FALSE	FALSE	FALSE	FALSE	FALSE	FALSE	FALSE
1330	FBgn0013811	FBtr0303106	Dhc62B	NA	1.0427	0.437866	0.271999	0.23649	0.823931	-0.422091	-1.26251	-0.816688	-12.227	-1.68482	-1.80456	-0.416211	-0.271262	161.096	198.58	283.696	155.392	53.6202	NA	NA	FALSE	FALSE	FALSE	FALSE	FALSE	FALSE	FALSE	FALSE	FALSE	FALSE	FALSE	FALSE
1331	FBgn0013812	FBtr0273236	Dhc93AB	NA	0.113801	1.49046	1.4014	1.15111	-1.34542	-1.23203	-1.91443	-2.04966	-1.22078	-0.948036	-4.97748	-2.19078	0.982178	8.17747	263.771	313.081	216.439	274.573	NA	NA	FALSE	TRUE	FALSE	FALSE	FALSE	FALSE	FALSE	FALSE	FALSE	FALSE	FALSE	FALSE
1332	FBgn0013813	FBtr0301302	Dhc98D	NA	0.0295041	0.221867	0.258925	0.120642	-1.77082	-1.5468	-1.16499	-0.188101	-0.196108	0.686587	-1.52887	-0.228957	0.159293	89.5433	438.782	334.986	264.229	301.074	NA	NA	FALSE	FALSE	FALSE	FALSE	FALSE	FALSE	FALSE	FALSE	FALSE	FALSE	FALSE	FALSE
1333	FBgn0013949	FBtr0334571	Elal	NA	3.62937	28.8378	14.5425	64.1918	-0.0339165	0.917399	-0.0600447	-0.867848	-2.11428	1.15231	-2.3147	-1.26172	2.22861	730.248	385.125	191.268	657.951	342.985	NA	NA	FALSE	FALSE	FALSE	FALSE	FALSE	FALSE	FALSE	FALSE	FALSE	FALSE	FALSE	FALSE
1334	FBgn0013953	FBtr0084703	Esp	NA	17.7345	7.2274	3.61542	2.87791	2.90202	3.18124	3.9176	0.995164	3.15344	1.46894	1.2088	1.76209	2.61959	640.705	362.559	232.05	185.916	255.775	-0.0735757	NA	FALSE	FALSE	FALSE	FALSE	FALSE	FALSE	FALSE	FALSE	FALSE	FALSE	FALSE	FALSE
1335	FBgn0013954	FBtr0086515	FK506-bp2	NA	1630.15	401.523	469.761	442.192	3.06809	2.60499	2.23749	2.02196	2.41091	2.64097	2.11809	0.667201	2.61731	363.489	575.181	335.342	558.672	389.517	NA	NA	FALSE	TRUE	FALSE	TRUE	FALSE	FALSE	FALSE	FALSE	FALSE	FALSE	FALSE	FALSE
1336	FBgn0013972	FBtr0085453	Gycalpha99B	5-6 tissues	0.162842	29.8309	14.9332	24.0804	-0.553395	1.33681	2.55419	2.97504	2.36798	1.65573	3.71463	0.318613	2.05643	2133.09	1656.84	393.399	1256.4	1471.78	-0.287841	NA	FALSE	FALSE	FALSE	TRUE	FALSE	FALSE	FALSE	FALSE	FALSE	FALSE	FALSE	FALSE
1337	FBgn0013973	FBtr0085753	Gycbeta100B	NA	0.0334905	2.46899	2.18237	2.26949	-0.211521	3.04707	1.81569	2.80626	-0.218804	0.316822	4.60251	0.320439	4.05611	1665.75	1216.55	596.065	986.31	1485.96	-0.161213	NA	FALSE	FALSE	TRUE	TRUE	FALSE	FALSE	FALSE	FALSE	FALSE	FALSE	FALSE	FALSE
1338	FBgn0013981	FBtr0082962	His4r	NA	1698.6	757.268	983.035	655.877	3.2735	3.05547	4.41762	3.5902	3.88258	3.08916	4.35837	2.80883	2.21386	4901.58	2501.81	1006.2	2624.71	1927.25	NA	NA	FALSE	FALSE	FALSE	FALSE	FALSE	FALSE	FALSE	FALSE	FALSE	FALSE	FALSE	FALSE
1339	FBgn0013983	FBtr0345891	imd	NA	7.91041	6.96347	10.0359	6.86746	2.30552	1.20824	1.67676	0.304172	1.29086	2.71493	0.889275	-0.348326	1.36084	2594.3	2233.53	1551.16	3365.29	1573.17	-0.0499788	NA	FALSE	FALSE	TRUE	FALSE	FALSE	FALSE	FALSE	FALSE	FALSE	FALSE	FALSE	FALSE
1340	FBgn0013987	FBtr0070837	MAPk-Ak2	NA	71.3898	50.5146	70.492	61.8499	3.9217	4.51106	3.82386	3.43289	4.36182	4.3001	3.97689	3.23342	2.66246	4470.21	1056.09	460.361	1244.06	1077.34	NA	NA	FALSE	TRUE	FALSE	FALSE	FALSE	FALSE	FALSE	FALSE	FALSE	FALSE	FALSE	FALSE
1341	FBgn0013995	FBtr0083998	Calx	5-6 tissues	0.217876	11.3217	8.12492	14.1104	3.45082	3.78589	2.30095	2.85585	1.91029	2.2097	4.92719	1.96989	4.97689	1989.58	972.341	636.135	1173.15	1428.02	-0.00844266	NA	FALSE	FALSE	FALSE	FALSE	FALSE	FALSE	FALSE	FALSE	FALSE	FALSE	FALSE	FALSE
1342	FBgn0013995	FBtr0083998	Calx	developmental paused	0.217876	11.3217	8.12492	14.1104	3.45082	3.78589	2.30095	2.85585	1.91029	2.2097	4.92719	1.96989	4.97689	1989.58	972.341	636.135	1173.15	1428.02	-0.00844266	NA	FALSE	FALSE	FALSE	FALSE	FALSE	FALSE	FALSE	FALSE	FALSE	FALSE	FALSE	FALSE
1343	FBgn0013997	FBtr0075998	Nrx-IV	NA	24.5234	52.3378	51.7284	30.3859	3.58133	3.43204	3.65139	2.91954	3.78648	2.79924	3.3761	2.37118	2.99051	2778.3	1162.4	658.04	1523.09	1126.33	-0.0565868	NA	FALSE	FALSE	FALSE	FALSE	FALSE	FALSE	FALSE	TRUE	FALSE	FALSE	FALSE	FALSE
1344	FBgn0014000	FBtr0081306	Hf	NA	2.69018	13.4652	4.67196	10.6689	-0.626881	1.83593	0.479576	-1.14763	-0.0241728	2.72331	-1.04641	0.73703	1.82895	547.073	304.389	211.036	726.089	239.134	0.499908	NA	FALSE	FALSE	FALSE	TRUE	FALSE	FALSE	FALSE	FALSE	FALSE	FALSE	FALSE	FALSE
1345	FBgn0014002	FBtr0075648	Pdi	NA	520.456	179.736	207.255	119.935	6.18651	5.28409	4.87277	3.94095	4.90996	3.30134	4.58557	3.51999	2.93411	1276.09	702.553	295.094	970.585	793.209	NA	NA	FALSE	TRUE	FALSE	FALSE	FALSE	FALSE	FALSE	FALSE	FALSE	FALSE	FALSE	FALSE
1346	FBgn0014006	FBtr0083819	Ask1	developmental paused	14.3046	22.5961	19.6198	12.7699	2.15201	2.92885	2.79941	1.49203	1.45343	0.806709	1.77792	1.58438	1.86689	1855.47	852.491	547.981	911.697	847.446	NA	NA	FALSE	FALSE	FALSE	FALSE	FALSE	FALSE	FALSE	FALSE	TRUE	FALSE	FALSE	FALSE
1347	FBgn0014007	FBtr0075913	Ptp69D	NA	72.0981	40.5688	41.9448	26.3314	2.45441	1.25829	1.37026	1.49433	1.74086	1.6796	2.50669	1.19662	2.09148	329.961	421.732	111.662	367.824	418.176	NA	NA	FALSE	TRUE	FALSE	FALSE	FALSE	FALSE	FALSE	FALSE	FALSE	FALSE	FALSE	FALSE
1348	FBgn0014009	FBtr0336658	Rab2	NA	196.128	125.84	174.526	146.255	2.72831	3.42909	3.70964	2.65728	4.09163	3.14416	2.64216	1.81643	2.17981	1405.3	1110.24	738.715	1718.26	1449.29	NA	NA	FALSE	TRUE	FALSE	FALSE	FALSE	FALSE	FALSE	FALSE	FALSE	TRUE	FALSE	FALSE
1349	FBgn0014010	FBtr0077796	Rab5	NA	42.7992	72.7073	124.85	104.031	1.93933	4.05413	4.54826	4.1903	4.75633	2.95799	4.31007	3.10174	2.00401	581.418	280.319	330.178	385.706	320.797	NA	NA	FALSE	FALSE	TRUE	TRUE	FALSE	FALSE	FALSE	FALSE	FALSE	FALSE	FALSE	FALSE
1350	FBgn0014011	FBtr0076867	Rac2	NA	80.9188	113.166	118.865	157.074	4.89811	4.66864	4.15794	3.09421	4.30796	4.18474	3.03631	3.19792	3.7014	1430.24	2202.44	1601.91	2764.07	2007.06	-0.526331	NA	FALSE	FALSE	TRUE	FALSE	FALSE	FALSE	FALSE	FALSE	FALSE	FALSE	FALSE	FALSE
1351	FBgn0014018	FBtr0089340	Rel	NA	5.17979	24.216	20.06	31.1149	1.22222	3.35184	4.09821	2.42996	4.0173	3.89674	1.78764	3.58098	1.58275	2875.2	581.198	621.71	930.812	598.451	-0.279542	NA	FALSE	FALSE	FALSE	FALSE	FALSE	FALSE	FALSE	FALSE	FALSE	FALSE	FALSE	FALSE
1352	FBgn0014019	FBtr0080291	Rh5	NA	0.0988814	8.55986	3.81425	11.5471	-2.5632	-0.980735	-1.56671	-1.58899	-0.69044	-0.505029	-0.303474	-0.0242821	0.115861	117.347	255.747	312.725	59.8137	187.671	NA	NA	FALSE	FALSE	FALSE	FALSE	FALSE	FALSE	TRUE	FALSE	FALSE	FALSE	FALSE	FALSE
1353	FBgn0014020	FBtr0087212	Rho1	NA	272.83	212.18	319.556	239.996	3.50474	2.73144	3.95728	3.55661	4.42761	2.69643	4.35425	3.0202	1.39049	11354.4	3044.9	1434.87	3253.06	2381.48	NA	NA	FALSE	TRUE	FALSE	FALSE	FALSE	FALSE	FALSE	FALSE	FALSE	TRUE	FALSE	FALSE
1354	FBgn0014022	FBtr0082062	Rlb1	NA	105.911	30.773	48.151	43.6054	0.945181	-0.236018	2.60689	2.47758	2.82171	1.25789	1.6441	0.976789	0.82932	122.253	197.076	324.835	239.563	195.683	NA	NA	FALSE	FALSE	FALSE	FALSE	FALSE	FALSE	FALSE	FALSE	FALSE	FALSE	FALSE	FALSE
1355	FBgn0014023	FBtr0082121	mRpL47	NA	50.6975	67.3446	64.1276	43.0026	3.35691	1.11216	3.45254	3.45784	3.94596	1.61093	3.14436	2.55465	1.74005	3067.37	1159.89	463.567	1252.08	1074.87	-0.0316621	NA	FALSE	TRUE	FALSE	FALSE	FALSE	TRUE	FALSE	FALSE	FALSE	TRUE	FALSE	FALSE
1356	FBgn0014024	FBtr0340477	Rnp4F	NA	17.2759	11.7387	17.0278	12.4481	1.38749	-0.297268	2.18917	2.26008	2.40932	2.27197	1.63749	1.65949	1.99815	23.7147	29.5864	90.2913	25.8987	75.1916	-0.217807	NA	FALSE	FALSE	FALSE	FALSE	FALSE	FALSE	FALSE	TRUE	FALSE	TRUE	TRUE	FALSE
1357	FBgn0014026	FBtr0070915	RpL7A	NA	2221.11	1794.13	1221.04	1237.48	4.55438	4.54312	4.91402	4.46979	4.7735	4.18754	4.63324	3.576	1.86105	50.7003	431.762	304.533	790.528	622.488	NA	NA	FALSE	FALSE	FALSE	FALSE	FALSE	FALSE	FALSE	FALSE	FALSE	FALSE	FALSE	FALSE
1358	FBgn0014028	FBtr0086156	SdhB	NA	118.567	237.276	203.296	238.99	1.53832	2.53069	2.67322	2.15633	2.75253	-0.159474	2.25429	1.76498	1.60182	1960.96	814.881	612.983	1334.09	1181.8	-0.0429515	NA	FALSE	FALSE	FALSE	TRUE	FALSE	FALSE	FALSE	FALSE	TRUE	FALSE	FALSE	FALSE
1359	FBgn0014029	FBtr0083945	2020-09-02	NA	284.198	84.099	74.2686	45.83	1.86984	1.58646	2.76978	2.46014	2.5686	0.688367	2.59432	1.88943	1.56105	1423.29	285.835	69.4548	243.263	75.4997	NA	NA	FALSE	FALSE	FALSE	FALSE	FALSE	FALSE	FALSE	FALSE	FALSE	FALSE	TRUE	FALSE
1360	FBgn0014031	FBtr0070913	Spat	NA	3.20671	28.9772	12.5596	27.3813	2.29573	2.35594	-0.285149	-0.504825	0.868941	2.78083	-1.46819	0.172304	1.09161	475.52	133.891	196.967	346.241	331.891	-0.0911219	NA	FALSE	FALSE	TRUE	TRUE	FALSE	FALSE	FALSE	FALSE	FALSE	FALSE	FALSE	FALSE
1361	FBgn0014032	FBtr0071241	Sptr	NA	67.9028	9.35504	6.55179	7.63965	-1.24338	0.0221095	0.707216	-0.085566	-0.0865506	-0.0474186	0.364911	0.704033	0.569013	274.354	319.935	143.896	383.856	229.273	NA	NA	FALSE	FALSE	FALSE	FALSE	FALSE	FALSE	FALSE	FALSE	FALSE	TRUE	FALSE	FALSE
1362	FBgn0014033	FBtr0077467	Sr-CI	NA	10.8154	28.2516	26.5525	64.8505	0.778442	-0.781027	-0.553519	-0.549784	-12.227	-0.178329	-2.91158	-1.01726	-0.147316	250.64	252.738	187.35	57.9638	73.9589	-0.122267	NA	FALSE	FALSE	FALSE	TRUE	FALSE	FALSE	FALSE	FALSE	FALSE	FALSE	FALSE	FALSE
1363	FBgn0014037	FBtr0074920	Su(Tpl)	developmental paused	0	0	0.000135126	1.49201	3.80622	3.7588	3.98396	3.35269	3.94916	3.16317	3.9753	2.3885	2.32485	10507.2	1485.34	963.819	2428.93	1827.4	NA	NA	FALSE	FALSE	FALSE	FALSE	FALSE	FALSE	FALSE	FALSE	FALSE	FALSE	FALSE	FALSE
1364	FBgn0014073	FBtr0073323	Tie	5-6 tissues	0.0280699	11.1963	13.6964	5.75377	-0.000477986	4.93742	4.18252	2.30676	3.26657	0.78918	2.3223	3.25571	4.59919	689.361	1397.08	1582.32	1043.97	1224.94	0.0688079	NA	FALSE	FALSE	FALSE	TRUE	FALSE	FALSE	FALSE	FALSE	FALSE	FALSE	FALSE	FALSE
1365	FBgn0014075	FBtr0075064	Uggt	NA	58.3524	16.4694	14.1675	5.75489	1.80133	0.444636	1.24201	1.13958	0.538882	1.6053	1.24867	0.878727	1.13272	66.6464	152.947	118.073	101.128	171.646	NA	NA	FALSE	FALSE	FALSE	TRUE	FALSE	FALSE	FALSE	TRUE	FALSE	FALSE	FALSE	FALSE
1366	FBgn0014076	FBtr0080216	Vm32E	NA	0	0	0	0	-2.99567	-0.665044	-0.941102	-0.970014	-1.69784	-2.14183	-2.41332	-0.727952	0.206068	107.943	424.24	246.298	255.287	155.93	NA	NA	FALSE	FALSE	FALSE	FALSE	FALSE	FALSE	FALSE	FALSE	FALSE	FALSE	FALSE	FALSE
1367	FBgn0014092	FBtr0080834	CG4278	NA	99.1022	30.0724	38.8446	25.6763	1.27735	0.0552564	-0.614371	0.403935	1.51163	0.890147	0.571993	-0.277851	0.361922	0	89.7623	161.171	86.0208	58.2427	NA	NA	FALSE	FALSE	FALSE	FALSE	FALSE	FALSE	FALSE	FALSE	FALSE	FALSE	FALSE	FALSE
1368	FBgn0014127	FBtr0081348	barr	NA	111.073	9.93837	9.14499	5.439	1.54925	0.129747	2.70078	2.3974	2.52608	0.856765	2.33514	1.81994	1.87831	652.153	972.341	592.325	904.297	858.848	NA	NA	FALSE	FALSE	FALSE	FALSE	FALSE	FALSE	FALSE	FALSE	FALSE	TRUE	FALSE	FALSE
1369	FBgn0014133	FBtr0073526	bif	NA	28.2986	21.7414	24.3518	22.9096	3.39334	-0.0857883	1.391	0.903273	0.851656	-1.06208	1.59397	0.211732	0.95452	1323.93	537.571	396.249	523.524	499.531	-0.429608	NA	FALSE	FALSE	FALSE	FALSE	FALSE	FALSE	FALSE	FALSE	FALSE	FALSE	FALSE	FALSE
1370	FBgn0014135	FBtr0300123	bnl	developmental paused	1.31155	2.07548	2.46185	0.826224	4.62922	4.57132	3.44956	2.93227	3.70004	2.85389	2.89601	2.68276	4.88022	4985.4	3480.67	2069.4	4361.47	4083.46	-0.130821	NA	FALSE	FALSE	FALSE	TRUE	FALSE	FALSE	FALSE	FALSE	FALSE	FALSE	FALSE	FALSE
1371	FBgn0014141	FBtr0089471	cher	NA	2.06229	23.9205	27.4309	13.8511	2.951	3.99757	2.97159	2.55309	3.84789	4.03805	1.77697	1.92836	3.62228	430.953	250.231	320.383	395.264	382.429	NA	NA	FALSE	FALSE	FALSE	FALSE	FALSE	FALSE	FALSE	FALSE	FALSE	FALSE	FALSE	FALSE
1372	FBgn0014143	FBtr0078395	croc	developmental paused	25.9619	7.29493	7.61664	3.81923	3.74818	2.09542	1.55284	2.19104	2.45946	3.49608	2.12082	1.45806	3.7063	2155.99	1987.31	956.34	3331.99	2150.05	NA	NA	FALSE	FALSE	FALSE	FALSE	FALSE	FALSE	FALSE	FALSE	FALSE	FALSE	TRUE	FALSE
1373	FBgn0014163	FBtr0075412	fax	NA	789.876	280.24	548.31	299.808	5.64767	3.87029	3.88154	3.61885	3.52347	1.8212	4.65078	2.66985	2.1219	1110.91	1162.4	584.311	1119.81	1430.49	NA	NA	FALSE	FALSE	FALSE	TRUE	FALSE	FALSE	FALSE	FALSE	FALSE	FALSE	FALSE	FALSE
1374	FBgn0014179	FBtr0335492	gcm	developmental paused	30.5633	3.51655	4.24688	2.83934	4.51361	3.40449	3.6028	2.4264	3.58319	1.12948	2.56133	0.861243	3.65667	4769.1	1814.3	857.856	1114.26	1602.75	-0.0465136	NA	FALSE	FALSE	FALSE	FALSE	TRUE	TRUE	FALSE	FALSE	FALSE	FALSE	FALSE	FALSE
1375	FBgn0014184	FBtr0088013	Oda	NA	312.317	216.319	263.253	181.918	4.51629	5.76225	5.27947	4.77662	5.2674	5.2356	5.5006	4.40669	2.23785	4409.7	1400.09	860.528	1360.92	1130.34	NA	NA	FALSE	FALSE	FALSE	TRUE	FALSE	FALSE	TRUE	FALSE	TRUE	FALSE	FALSE	FALSE
1376	FBgn0014189	FBtr0331676	Hel25E	NA	978.516	130.501	74.8788	50.1991	3.66401	1.73844	2.31366	2.27449	3.1791	1.9594	2.61353	1.51324	2.02692	78.5037	246.721	200.707	140.901	309.087	NA	NA	FALSE	TRUE	FALSE	FALSE	FALSE	FALSE	FALSE	FALSE	FALSE	FALSE	FALSE	FALSE
1377	FBgn0014269	FBtr0086601	prod	NA	251.557	49.9288	45.4746	33.7068	3.3615	2.09353	1.89533	1.3405	1.31554	-0.741817	1.77388	1.07643	2.88171	511.91	873.051	450.032	1071.1	673.951	NA	NA	FALSE	FALSE	FALSE	FALSE	FALSE	FALSE	FALSE	FALSE	FALSE	FALSE	FALSE	FALSE
1378	FBgn0014340	FBtr0070829	mof	NA	63.3007	14.9786	11.0401	7.53884	2.69132	0.771691	0.036882	-0.00417095	-0.232	0.0978021	0.724543	-0.107024	2.72957	572.832	225.158	195.898	394.339	221.26	NA	NA	FALSE	TRUE	FALSE	FALSE	FALSE	FALSE	FALSE	FALSE	FALSE	FALSE	FALSE	FALSE
1379	FBgn0014342	FBtr0089313	mia	NA	12.1528	2.03938	1.87364	1.42167	1.50614	-0.743501	0.275718	-0.108592	1.33968	0.962233	0.281427	0.362048	1.17108	1311.26	597.245	293.669	776.037	637.896	NA	NA	FALSE	FALSE	FALSE	FALSE	FALSE	FALSE	FALSE	FALSE	FALSE	FALSE	FALSE	FALSE
1380	FBgn0014343	FBtr0075911	mirr	developmental paused	9.62141	9.89119	14.2462	9.53269	4.88925	4.17069	3.0262	2.43475	3.17669	2.49327	3.40586	3.01965	3.53513	4058.89	2482.25	872.638	3609.79	3002.73	-0.00763772	NA	FALSE	FALSE	FALSE	FALSE	FALSE	FALSE	FALSE	FALSE	FALSE	FALSE	TRUE	FALSE
1381	FBgn0014366	FBtr0078751	noi	NA	239.73	27.1555	20.9479	12.2088	3.10494	0.612774	1.35396	1.2619	1.18943	-0.271021	1.47492	-0.0538131	2.29025	885.62	301.882	219.584	449.836	565.786	NA	NA	FALSE	FALSE	FALSE	FALSE	FALSE	FALSE	FALSE	FALSE	FALSE	FALSE	FALSE	FALSE
1382	FBgn0014368	FBtr0076214	nol	NA	0	0	0	15.208	-0.399369	-0.531902	-1.36514	-0.910045	-1.58278	-2.40801	-2.71091	-2.0801	-0.177142	54.3802	0	158.856	125.794	60.0916	NA	NA	FALSE	FALSE	FALSE	FALSE	FALSE	FALSE	TRUE	FALSE	FALSE	FALSE	FALSE	FALSE
1383	FBgn0014380	FBtr0082124	RhoL	developmental paused	4.31895	19.4022	15.6562	23.8887	4.01521	5.41657	4.04285	2.76201	3.74137	3.12023	2.3292	3.37697	3.45221	2246.76	1082.66	849.13	1509.22	1354.37	-0.0223286	NA	TRUE	FALSE	TRUE	TRUE	FALSE	TRUE	FALSE	FALSE	FALSE	FALSE	FALSE	FALSE
1384	FBgn0014388	FBtr0073146	sty	developmental paused	7.08002	15.3371	21.59	17.5702	5.35913	5.59377	4.85316	3.90792	4.81336	3.73786	4.03203	3.60475	4.82913	1170.2	1058.59	755.633	992.168	947.599	NA	NA	FALSE	FALSE	FALSE	TRUE	FALSE	FALSE	FALSE	FALSE	FALSE	FALSE	FALSE	FALSE
1385	FBgn0014391	FBtr0074176	sun	NA	98.0959	219.857	260.457	316.533	2.16498	2.73348	2.09426	1.91726	2.61884	2.8864	2.30255	0.617099	0.924428	2366.56	1172.43	192.158	1704.07	1466.24	0.058836	NA	FALSE	TRUE	FALSE	FALSE	FALSE	FALSE	FALSE	FALSE	TRUE	FALSE	FALSE	FALSE
1386	FBgn0014395	FBtr0077345	tilB	NA	7.06333	3.28033	2.61915	2.17375	-0.240844	-1.19684	-0.647364	-0.174741	-12.227	1.62129	0.180526	-0.070619	-0.695089	79.3215	0	47.1937	40.0814	27.7346	NA	NA	FALSE	FALSE	FALSE	FALSE	FALSE	FALSE	FALSE	FALSE	FALSE	FALSE	FALSE	FALSE
1387	FBgn0014396	FBtr0077567	tim	NA	0.0250907	3.13469	5.79824	1.43851	-1.72084	0.80186	3.42359	1.25753	2.60068	2.25891	-0.489874	1.47212	3.38005	1106.41	1702.47	1259.09	2420.61	2005.21	NA	NA	TRUE	FALSE	TRUE	FALSE	FALSE	FALSE	FALSE	FALSE	FALSE	FALSE	FALSE	FALSE
1388	FBgn0014411	FBtr0070311	Vps26	NA	107.213	58.7232	85.9123	62.1752	2.47576	1.88582	2.33606	1.82002	1.75726	2.10583	2.7388	1.24301	1.88147	825.107	418.222	177.555	421.471	388.593	NA	NA	FALSE	FALSE	FALSE	FALSE	FALSE	FALSE	FALSE	FALSE	FALSE	TRUE	FALSE	FALSE
1389	FBgn0014417	FBtr0331991	CG13397	NA	7.61355	4.40235	2.71892	2.92231	0.881038	0.351741	-0.510262	0.260534	-0.641263	-0.000174624	-1.65058	0.0803736	1.73518	219.565	485.418	392.865	526.916	346.682	0.180937	NA	FALSE	FALSE	TRUE	TRUE	FALSE	FALSE	FALSE	FALSE	FALSE	FALSE	FALSE	FALSE
1390	FBgn0014427	FBtr0085390	CG11899	NA	7.69822	4.31777	0.973415	2.61718	-1.86073	0.397646	0.133069	-0.722266	-1.78591	-0.147161	-1.00552	0.312394	2.4846	109.578	288.342	246.119	238.33	262.862	NA	NA	FALSE	FALSE	FALSE	FALSE	FALSE	FALSE	FALSE	FALSE	FALSE	FALSE	FALSE	FALSE
1391	FBgn0014455	FBtr0074030	Ahcy	NA	26.5958	63.7371	53.7972	64.5345	2.83845	3.34456	0.86984	0.704735	1.70406	2.44104	1.4076	0.838482	1.99314	1121.13	159.466	340.685	133.193	53.3121	NA	NA	FALSE	FALSE	FALSE	FALSE	FALSE	FALSE	FALSE	FALSE	FALSE	TRUE	FALSE	FALSE
1392	FBgn0014464	FBtr0100003	Cp7Fa	NA	0	0.00396176	0	0	-3.07323	-0.956114	-1.15351	-0.229965	0.481223	-0.710075	-0.808806	-0.0393568	1.50378	245.733	163.478	242.736	177.591	132.51	NA	NA	FALSE	FALSE	TRUE	TRUE	FALSE	FALSE	FALSE	FALSE	FALSE	FALSE	FALSE	FALSE
1393	FBgn0014465	FBtr0071201	Cp7Fb	NA	0	0.0924015	0	0	-3.70317	-1.87041	-2.66435	-1.26789	-12.227	-2.44718	-1.1973	-0.669734	-0.221143	40.8874	110.824	135.704	54.5723	80.7385	-0.3919	NA	FALSE	FALSE	FALSE	FALSE	FALSE	FALSE	FALSE	FALSE	FALSE	FALSE	FALSE	FALSE
1394	FBgn0014466	FBtr0071202	Cp7Fc	NA	0.020227	0.39933	0.373618	0.663416	-3.35232	-0.96846	-0.655129	-1.84153	-0.258625	-0.63265	-2.68659	-1.24795	2.25259	67.873	42.6245	111.484	90.3372	66.2549	NA	NA	FALSE	FALSE	FALSE	FALSE	FALSE	FALSE	FALSE	FALSE	FALSE	FALSE	FALSE	FALSE
1395	FBgn0014469	FBtr0088745	Cyp4e2	NA	19.8351	31.8931	27.0172	73.1949	1.15856	5.40313	3.36871	3.1415	3.50686	3.59425	0.484277	1.57107	3.22686	2165.39	946.766	1010.12	1729.05	1151.6	1.09931	NA	FALSE	FALSE	FALSE	FALSE	FALSE	FALSE	FALSE	FALSE	FALSE	FALSE	FALSE	FALSE
1396	FBgn0014848	FBtr0305334	Eig71Eh	NA	0	0	0	0	-3.31604	-0.79257	-1.66325	-0.60945	-12.227	0.305845	-1.30458	-0.811756	0.28079	8.17747	63.1846	210.145	136.893	170.106	NA	NA	FALSE	FALSE	FALSE	FALSE	FALSE	FALSE	FALSE	FALSE	FALSE	FALSE	FALSE	FALSE
1397	FBgn0014849	FBtr0075574	Eig71Ei	NA	0	0.0877436	0.160234	0	-3.03189	-1.1267	-0.78626	-1.43945	-0.601311	0.324198	-3.00105	-0.726027	0.703014	19.6259	43.126	129.827	53.339	143.912	NA	NA	FALSE	FALSE	FALSE	FALSE	FALSE	FALSE	FALSE	FALSE	FALSE	FALSE	FALSE	FALSE
1398	FBgn0014850	FBtr0075582	Eig71Ej	NA	0	0	0.138011	0	-3.11078	-1.34131	-0.66827	0.11499	-1.20042	-0.0436388	-2.54294	-0.791348	1.98101	65.8286	137.903	108.634	152.926	50.5386	NA	NA	FALSE	FALSE	FALSE	FALSE	FALSE	FALSE	FALSE	FALSE	FALSE	FALSE	TRUE	FALSE
1399	FBgn0014851	FBtr0075575	Eig71Ek	NA	0.211325	0	0.098436	0	-2.85166	-0.98673	-2.03084	-0.661301	-1.34935	0.357994	-1.42149	-0.913285	0.134405	86.6812	174.51	83.8801	102.053	51.4631	NA	NA	FALSE	FALSE	FALSE	FALSE	FALSE	FALSE	FALSE	FALSE	FALSE	FALSE	TRUE	FALSE
1400	FBgn0014857	FBtr0333536	His3.3A	NA	967.386	291.224	349.525	184.568	6.17984	3.08895	3.39865	3.39063	3.93744	2.39439	3.55877	1.90973	2.20564	1261.78	1288.26	764.894	1711.17	1419.4	NA	NA	FALSE	FALSE	FALSE	TRUE	FALSE	FALSE	FALSE	FALSE	FALSE	FALSE	FALSE	FALSE
1401	FBgn0014859	FBtr0081397	Hr38	NA	0.0840618	0.414597	0.44149	0.300062	0.99918	4.2817	4.13558	3.20179	4.29832	3.45681	3.77696	2.5615	3.7366	1976.9	2955.13	1355.79	2247.95	2301.66	NA	NA	FALSE	FALSE	FALSE	TRUE	FALSE	FALSE	FALSE	FALSE	FALSE	TRUE	FALSE	FALSE
1402	FBgn0014861	FBtr0081827	Mcm2	NA	166.563	8.22828	7.01679	3.54385	3.06765	0.294029	2.07197	1.2066	1.36601	-1.21462	1.10236	0.289036	2.30148	1516.51	939.244	793.566	1838.5	1146.06	NA	NA	FALSE	FALSE	FALSE	FALSE	FALSE	FALSE	FALSE	FALSE	FALSE	TRUE	FALSE	FALSE
1403	FBgn0014863	FBtr0081617	Mlp84B	1-2 tissues	0	226.453	190.23	147.098	0.614465	3.5236	0.446089	0.953937	1.01885	3.29116	0.312563	0.530565	2.4372	853.319	608.779	290.82	1609.11	807.693	0.604164	1	FALSE	FALSE	FALSE	FALSE	FALSE	FALSE	FALSE	FALSE	FALSE	FALSE	FALSE	FALSE
1404	FBgn0014865	FBtr0087386	Mtk	NA	0	0	0	0	-3.3628	-0.372333	-0.297938	-1.34302	-2.789	-1.02839	-1.14124	-1.31815	0.953679	683.637	313.917	275.326	594.746	435.741	1.10583	NA	FALSE	FALSE	FALSE	FALSE	FALSE	FALSE	TRUE	FALSE	FALSE	FALSE	FALSE	FALSE
1405	FBgn0014868	FBtr0071344	Ost48	NA	378.76	105.163	101.465	35.0493	3.23592	0.735586	1.73826	0.936733	2.30604	2.4781	0.560519	1.62809	1.56283	899.931	277.812	206.406	148.609	399.378	NA	NA	FALSE	TRUE	FALSE	TRUE	FALSE	FALSE	FALSE	FALSE	TRUE	FALSE	FALSE	FALSE
1406	FBgn0014869	FBtr0100482	Pglym78	NA	39.0856	307.025	204.809	354.008	1.45721	2.32711	3.36378	2.35921	2.98704	1.06101	2.56021	1.22028	2.86077	4808.76	3236.46	723.933	2641.05	2062.84	0.478972	NA	FALSE	FALSE	FALSE	FALSE	FALSE	FALSE	FALSE	FALSE	FALSE	FALSE	FALSE	FALSE
1407	FBgn0014870	FBtr0087074	Psi	NA	128.661	36.8836	43.6194	32.7622	2.86264	0.830775	3.30642	3.14529	3.24938	2.45473	3.53185	2.13705	1.20802	2643.78	564.148	248.257	624.653	535.278	NA	NA	FALSE	FALSE	FALSE	FALSE	FALSE	FALSE	FALSE	FALSE	FALSE	FALSE	FALSE	FALSE
1408	FBgn0014877	FBtr0087675	Roe1	NA	40.1815	114.086	122.869	119.355	0.969698	1.36471	2.03717	2.18489	2.75852	2.94274	1.73556	0.955533	1.24587	701.627	621.817	560.981	669.05	762.701	-0.141411	NA	FALSE	TRUE	FALSE	FALSE	FALSE	FALSE	FALSE	TRUE	FALSE	FALSE	FALSE	FALSE
1409	FBgn0014879	FBtr0083062	Set	NA	1081.61	106.676	105.382	65.4549	3.70346	0.81737	0.942618	0.450773	0.916817	-0.828907	0.439953	0.232144	1.78979	7603.82	1960.23	714.494	2034.9	1640.96	NA	NA	FALSE	TRUE	FALSE	FALSE	FALSE	FALSE	FALSE	FALSE	FALSE	FALSE	FALSE	FALSE
1410	FBgn0014903	FBtr0070175	CG14630	NA	0	7.67328	0	46.8171	0.123703	1.68975	-1.16859	-0.809213	-0.4967	0.149508	-1.88534	-0.001733	1.59347	870.492	394.653	228.311	620.028	517.712	NA	NA	FALSE	FALSE	FALSE	FALSE	FALSE	FALSE	FALSE	FALSE	FALSE	FALSE	FALSE	FALSE
1411	FBgn0014906	FBtr0308315	Hydr2	NA	15.9089	21.2096	17.3367	20.3315	4.40511	4.29545	3.60793	3.31258	2.77978	3.25509	3.72603	2.04882	4.42005	134.519	100.293	111.306	182.216	147.918	-0.624645	NA	FALSE	FALSE	FALSE	FALSE	FALSE	FALSE	FALSE	FALSE	TRUE	FALSE	FALSE	FALSE
1412	FBgn0014930	FBtr0081763	CG2846	developmental paused	23.7329	57.8767	33.5669	45.4982	2.74322	3.541	1.91786	2.2408	1.3731	2.82421	1.70232	2.49962	1.90884	473.067	761.726	332.315	421.779	516.48	-0.225644	NA	FALSE	FALSE	FALSE	FALSE	FALSE	FALSE	FALSE	FALSE	FALSE	FALSE	FALSE	FALSE
1413	FBgn0014931	FBtr0304703	CG2678	NA	14.8549	6.64962	3.36204	3.95128	-2.01457	-0.449024	-0.989413	0.226252	-0.63124	1.16549	-1.12173	-0.0324152	1.56897	141.061	194.568	242.736	125.485	221.569	NA	NA	FALSE	FALSE	FALSE	FALSE	FALSE	FALSE	FALSE	FALSE	FALSE	TRUE	FALSE	FALSE
1414	FBgn0014949	FBtr0084278	btn	NA	4.0322	1.42801	1.96862	0.897961	2.60665	0.290152	-0.366326	-0.433109	-0.641365	1.74833	-0.831953	-0.130723	1.04729	460.801	210.615	216.557	256.521	192.91	NA	NA	FALSE	FALSE	FALSE	FALSE	FALSE	FALSE	FALSE	FALSE	FALSE	FALSE	FALSE	FALSE
1415	FBgn0015000	FBtr0078991	betaggt-I	NA	15.6721	35.1114	35.3933	51.7494	1.45748	1.67901	1.60466	1.58883	0.978479	2.29351	1.30124	1.67809	0.61471	150.465	318.932	143.896	421.779	310.936	-0.379085	NA	FALSE	FALSE	FALSE	FALSE	FALSE	FALSE	FALSE	FALSE	FALSE	FALSE	FALSE	FALSE
1416	FBgn0015001	FBtr0088125	iotaTry	0 tissues	0.55729	24.097	9.41246	40.2845	-2.25208	0.815262	-0.280178	-1.182	-1.51074	-1.87533	-0.862291	-1.14258	1.14876	361.444	151.944	95.9901	244.496	209.242	NA	NA	FALSE	FALSE	FALSE	FALSE	FALSE	FALSE	FALSE	FALSE	FALSE	TRUE	FALSE	TRUE
1417	FBgn0015008	FBtr0083380	Actn3	NA	0.060542	0.0181719	0	0	-2.07323	-0.757882	-1.60253	0.193619	-0.713598	0.394742	-1.87923	-0.279199	-0.0560749	20.8526	123.36	165.089	79.2378	64.0977	NA	NA	FALSE	FALSE	FALSE	FALSE	FALSE	FALSE	FALSE	FALSE	FALSE	FALSE	TRUE	FALSE
1418	FBgn0015010	FBtr0073937	Ag5r	0 tissues	0.276551	20.0198	5.55775	63.222	-2.49972	0.404626	-1.05488	0.236104	-0.536575	0.447121	-0.258747	-0.348584	0.538397	92.8143	192.061	35.4398	47.481	14.4836	0.537217	NA	FALSE	FALSE	FALSE	FALSE	FALSE	FALSE	FALSE	FALSE	FALSE	FALSE	FALSE	FALSE
1419	FBgn0015011	FBtr0083379	AhcyL2	NA	5.46836	33.6904	9.54756	44.0523	-0.856591	3.15784	1.59852	1.17625	1.89376	2.13518	0.286969	0.486043	0.77571	1355.01	522.025	359.028	657.951	401.227	NA	NA	FALSE	FALSE	FALSE	FALSE	TRUE	TRUE	FALSE	FALSE	FALSE	FALSE	FALSE	FALSE
1420	FBgn0015019	FBtr0083337	CCT3	housekeeping	100.764	96.1333	109.394	100.248	1.68671	0.605538	1.27382	1.1615	2.70159	1.58139	1.06714	-0.17462	-0.0794764	1173.88	217.134	304.355	258.062	235.128	NA	NA	FALSE	FALSE	FALSE	FALSE	FALSE	FALSE	FALSE	FALSE	FALSE	FALSE	FALSE	FALSE
1421	FBgn0015024	FBtr0340408	CkIalpha	NA	493.525	208.052	384.059	257.889	2.63022	2.11504	3.83212	3.67255	3.54539	2.99221	3.84411	1.95668	0.889451	730.248	179.525	215.844	249.429	260.089	NA	NA	FALSE	FALSE	FALSE	FALSE	FALSE	FALSE	FALSE	FALSE	FALSE	FALSE	FALSE	FALSE
1422	FBgn0015025	FBtr0075504	CkIIalpha-i1	NA	20.0159	4.97566	5.11714	3.85315	2.24613	0.370548	0.405606	0.559957	0.489427	1.18982	0.829484	0.851442	0.811954	252.275	95.7799	297.231	215.514	157.163	NA	NA	FALSE	TRUE	FALSE	FALSE	FALSE	FALSE	FALSE	FALSE	FALSE	TRUE	FALSE	FALSE
1423	FBgn0015031	FBtr0307034	cype	NA	446.261	588.149	227.978	265.73	2.64941	2.10655	2.7869	2.38024	1.90273	2.33086	2.86612	0.953046	1.03436	333.232	95.7799	136.595	177.9	134.051	NA	NA	FALSE	TRUE	FALSE	FALSE	FALSE	FALSE	FALSE	FALSE	FALSE	FALSE	FALSE	FALSE
1424	FBgn0015032	FBtr0085712	Cyp4c3	1-2 tissues	0.0616767	19.4654	8.40841	67.3314	0.517657	2.24623	0.206542	-0.466614	-4.28394	0.382284	-1.2975	1.06732	1.57787	652.153	216.633	431.154	79.5461	198.765	1.99144	NA	FALSE	FALSE	TRUE	FALSE	FALSE	FALSE	FALSE	FALSE	FALSE	FALSE	TRUE	FALSE
1425	FBgn0015033	FBtr0076832	Cyp4d8	NA	0.0202963	0.165084	0.0452582	0.0297097	-3.28395	-0.345416	-0.492374	-0.0225933	1.1958	-1.44674	-1.6441	-0.883804	4.09573	428.908	371.586	349.411	398.655	441.905	NA	NA	FALSE	FALSE	FALSE	FALSE	FALSE	FALSE	FALSE	FALSE	FALSE	FALSE	FALSE	FALSE
1426	FBgn0015034	FBtr0088746	Cyp4e1	NA	0.200356	3.71049	3.7679	0.799917	-2.92961	0.868548	0.0373629	-0.679019	0.837407	0.670049	-1.60019	-1.18849	0.962805	1404.89	947.268	646.286	1760.19	1094.59	NA	NA	TRUE	FALSE	TRUE	FALSE	FALSE	FALSE	FALSE	FALSE	FALSE	FALSE	FALSE	FALSE
1427	FBgn0015035	FBtr0079925	Cyp4e3	NA	0.230465	0.664456	0.07027	0.263759	-2.94155	-1.3155	-0.701985	-0.940762	-0.819887	-1.69798	-1.40314	-2.05028	1.38539	194.624	365.568	333.917	345.008	391.366	NA	NA	FALSE	FALSE	FALSE	FALSE	FALSE	FALSE	TRUE	FALSE	FALSE	FALSE	FALSE	FALSE
1428	FBgn0015036	FBtr0070388	Cyp4ae1	NA	1.523	2.13683	1.92853	3.09099	-0.248089	0.131213	-0.672302	-1.47185	-0.522484	-0.373729	-2.7877	-0.442969	0.656293	1245.43	667.45	98.4834	534.932	331.583	NA	NA	FALSE	FALSE	TRUE	FALSE	FALSE	FALSE	FALSE	FALSE	FALSE	FALSE	FALSE	FALSE
1429	FBgn0015037	FBtr0088592	Cyp4p1	NA	0	0	0	51.0657	-1.05944	2.79843	-0.531029	0.513153	1.76599	2.33765	-0.413597	1.26004	2.25515	2467.55	398.163	264.641	392.181	383.046	0.184529	NA	TRUE	FALSE	FALSE	FALSE	FALSE	FALSE	FALSE	FALSE	FALSE	FALSE	FALSE	FALSE
1430	FBgn0015038	FBtr0089056	Cyp9b1	NA	0.0156946	6.52302	4.07691	15.8821	-2.54955	1.242	0.182268	0.638303	0.434866	0.477601	0.190036	0.451833	1.33514	418.278	176.516	363.658	316.643	429.27	NA	NA	FALSE	FALSE	TRUE	TRUE	FALSE	FALSE	FALSE	FALSE	FALSE	FALSE	TRUE	FALSE
1431	FBgn0015039	FBtr0089055	Cyp9b2	1-2 tissues	0.298985	110.271	59.9222	89.7253	-1.70794	3.6907	-0.058812	0.966846	0.534401	1.86856	0.0770163	1.25836	2.70486	1215.58	327.958	575.05	526.607	719.559	0.295565	3	FALSE	FALSE	TRUE	TRUE	FALSE	FALSE	FALSE	FALSE	FALSE	FALSE	TRUE	FALSE
1432	FBgn0015040	FBtr0072321	Cyp9c1	developmental paused	0.0833631	1.38446	5.12297	0.173992	2.17032	4.66955	3.3034	1.64038	2.83359	4.42033	2.35158	2.58368	4.00792	1383.63	1698.46	926.599	2482.89	1849.28	0.0832844	NA	FALSE	FALSE	FALSE	FALSE	FALSE	FALSE	FALSE	FALSE	FALSE	FALSE	FALSE	FALSE
1433	FBgn0015075	FBtr0078492	Ddx1	NA	33.1735	12.0551	10.0556	4.82549	1.58537	-0.0479597	0.882019	0.801466	1.07834	0.919113	0.962677	0.760424	1.31573	967.804	587.216	501.856	573.78	788.895	NA	NA	FALSE	FALSE	FALSE	FALSE	FALSE	FALSE	FALSE	FALSE	FALSE	FALSE	FALSE	FALSE
1434	FBgn0015218	FBtr0076487	eIF4E1	NA	123.737	193.963	315.967	213.755	1.31004	1.16596	4.0211	3.53838	4.27612	1.60918	3.30422	2.79495	0.55658	2189.11	1339.91	411.564	1377.87	1161.16	NA	NA	FALSE	TRUE	FALSE	FALSE	FALSE	FALSE	FALSE	FALSE	FALSE	FALSE	FALSE	FALSE
1435	FBgn0015221	FBtr0085622	Fer2LCH	housekeeping	379.809	338.647	421.555	397.199	2.65189	4.80826	4.24908	3.75178	4.51474	4.55238	3.96646	3.39406	4.3357	2208.74	920.189	798.018	1538.2	1047.44	NA	NA	FALSE	FALSE	FALSE	FALSE	FALSE	FALSE	FALSE	FALSE	FALSE	FALSE	FALSE	FALSE
1436	FBgn0015222	FBtr0085632	Fer1HCH	NA	461.789	352.204	352.608	320.883	2.50056	5.11842	4.03905	2.9546	4.61235	4.15176	4.31755	3.18389	2.18086	2523.98	1436.2	1181.8	1649.81	1741.12	NA	NA	FALSE	FALSE	TRUE	FALSE	FALSE	FALSE	FALSE	FALSE	FALSE	FALSE	TRUE	FALSE
1437	FBgn0015229	FBtr0084157	glec	NA	20.3496	61.1981	115.283	40.1957	5.93661	6.81857	5.55051	5.08144	5.61683	5.45734	5.50547	4.6894	3.26926	3278.76	1650.32	746.372	1970.46	2371	NA	NA	FALSE	FALSE	TRUE	FALSE	FALSE	TRUE	FALSE	TRUE	FALSE	FALSE	FALSE	FALSE
1438	FBgn0015230	FBtr0083340	Glut3	NA	0.344176	0.251403	0.3122	0.213132	-4.66391	-1.84219	-1.88606	-0.407845	-0.560089	-1.56851	-4.5242	-1.10354	0.051475	0.817747	88.2579	107.744	49.3309	97.3793	NA	NA	FALSE	FALSE	FALSE	FALSE	FALSE	FALSE	FALSE	FALSE	FALSE	FALSE	FALSE	FALSE
1439	FBgn0015239	FBtr0078389	Hr78	NA	10.0752	57.7578	49.349	64.5245	1.10553	2.83122	3.43039	2.97009	3.88674	3.03437	3.39975	2.16187	2.03924	767.456	838.45	403.372	1156.5	820.944	-0.421174	NA	FALSE	FALSE	FALSE	FALSE	FALSE	FALSE	FALSE	FALSE	TRUE	FALSE	TRUE	FALSE
1440	FBgn0015240	FBtr0084756	Hr96	NA	5.32804	18.7289	21.6027	13.6575	1.07756	1.90982	2.68179	1.72837	2.04933	0.0637564	1.65173	1.01261	1.83914	538.078	420.228	203.556	596.904	625.569	-0.527355	NA	FALSE	FALSE	FALSE	FALSE	FALSE	FALSE	FALSE	FALSE	FALSE	FALSE	FALSE	FALSE
1441	FBgn0015245	FBtr0073434	Hsp60A	NA	24.0763	233.259	194.022	171.366	2.50816	4.18162	3.17231	2.78087	3.87567	3.80555	3.28655	1.89743	2.75003	895.024	747.183	344.781	1336.56	1041.9	NA	NA	FALSE	TRUE	FALSE	FALSE	FALSE	FALSE	FALSE	FALSE	FALSE	FALSE	FALSE	FALSE
1442	FBgn0015247	FBtr0087296	Diap2	NA	40.7853	58.5766	55.0471	43.0129	2.49786	1.94863	5.26076	5.31661	5.56475	2.83476	4.56552	3.4761	2.16323	3514.68	835.942	655.369	920.33	953.454	NA	NA	FALSE	FALSE	FALSE	FALSE	FALSE	FALSE	FALSE	FALSE	FALSE	TRUE	FALSE	FALSE
1443	FBgn0015268	FBtr0072219	Nap1	housekeeping	52.16	43.2791	20.898	38.772	3.38088	2.71338	2.69825	2.11338	3.21407	1.84286	2.68957	1.45146	1.66309	539.304	275.806	393.221	416.538	653.92	NA	NA	FALSE	FALSE	FALSE	FALSE	FALSE	FALSE	FALSE	FALSE	FALSE	FALSE	FALSE	FALSE
1444	FBgn0015269	FBtr0084952	Nf1	NA	14.3879	22.8793	15.3087	15.7869	1.93201	0.523059	1.53664	1.99316	0.717477	1.46849	2.60402	1.09533	1.11932	5115.01	1368.5	515.925	1684.96	1225.25	-0.187917	NA	FALSE	TRUE	FALSE	FALSE	FALSE	FALSE	FALSE	FALSE	FALSE	TRUE	TRUE	FALSE
1445	FBgn0015270	FBtr0082866	Orc2	NA	47.0194	1.67153	1.98987	1.10978	2.12818	0.283982	1.25974	1.03794	1.5548	1.10284	1.39384	0.708475	0.458988	305.429	193.064	127.156	189.616	257.624	NA	NA	FALSE	TRUE	TRUE	FALSE	FALSE	FALSE	FALSE	FALSE	FALSE	FALSE	FALSE	FALSE
1446	FBgn0015271	FBtr0080543	Orc5	NA	82.4974	2.46183	2.34118	1.15575	2.48445	-0.618292	2.34382	2.17741	2.62248	1.54636	1.60707	1.40197	1.54537	3093.95	1154.37	772.017	1479.93	1215.7	NA	NA	FALSE	TRUE	FALSE	FALSE	FALSE	FALSE	FALSE	FALSE	FALSE	FALSE	FALSE	FALSE
1447	FBgn0015277	FBtr0072064	Pi3K59F	NA	20.4587	15.3921	7.22353	7.57628	0.497966	0.835248	-0.0707126	-0.601386	-1.26401	-1.22367	0.643329	-0.506137	1.79011	90.7699	621.315	235.256	423.321	432.66	NA	NA	FALSE	FALSE	FALSE	FALSE	FALSE	FALSE	FALSE	FALSE	FALSE	FALSE	TRUE	FALSE
1448	FBgn0015278	FBtr0076086	Pi3K68D	NA	18.3604	20.5636	17.1722	16.4419	3.05392	2.54784	3.51102	2.65447	3.58889	2.44105	3.0511	2.3085	2.85619	509.865	1127.8	326.082	1051.98	803.071	NA	NA	FALSE	TRUE	FALSE	FALSE	FALSE	FALSE	FALSE	FALSE	FALSE	TRUE	FALSE	FALSE
1449	FBgn0015279	FBtr0083940	Pi3K92E	NA	43.3667	31.72	35.3662	36.7861	2.36314	1.99584	2.52298	1.92882	2.24172	1.66002	2.70709	0.824446	1.21755	449.761	526.538	266.6	576.247	741.438	-0.193687	NA	FALSE	TRUE	FALSE	FALSE	FALSE	FALSE	FALSE	FALSE	FALSE	FALSE	FALSE	FALSE
1450	FBgn0015282	FBtr0084520	Rpt2	NA	146.334	74.6871	66.5088	43.1747	2.8568	1.78061	2.79093	2.60584	3.13892	0.728284	2.87849	1.5165	2.14043	93.6321	112.328	213.707	179.749	209.858	NA	NA	FALSE	TRUE	FALSE	FALSE	FALSE	FALSE	FALSE	FALSE	FALSE	FALSE	FALSE	FALSE
1451	FBgn0015283	FBtr0078368	Rpn10	NA	139.974	95.0785	98.5149	72.0441	3.12096	3.21276	4.12356	3.78347	4.55975	3.2236	4.33489	2.68262	2.85817	171.727	320.436	258.23	474.502	398.762	NA	NA	FALSE	FALSE	FALSE	FALSE	FALSE	FALSE	FALSE	FALSE	FALSE	FALSE	FALSE	FALSE
1452	FBgn0015286	FBtr0070582	Rala	housekeeping	10.4811	10.976	15.618	20.1919	4.91138	5.04869	4.81856	4.02044	4.83828	3.8894	4.6676	3.53351	3.43979	3311.88	2265.12	361.521	1352.9	873.023	-0.297061	NA	FALSE	FALSE	FALSE	FALSE	TRUE	FALSE	FALSE	FALSE	TRUE	FALSE	TRUE	FALSE
1453	FBgn0015288	FBtr0070148	RpL22	housekeeping	1214.55	778.645	384.569	415.869	6.16989	5.05139	4.68444	3.97299	4.63137	2.31942	4.41618	3.48715	3.19986	4279.68	1893.53	882.611	2490.29	1794.12	NA	NA	FALSE	FALSE	FALSE	FALSE	FALSE	FALSE	FALSE	FALSE	FALSE	FALSE	FALSE	FALSE
1454	FBgn0015295	FBtr0087244	Shark	NA	23.4151	17.4319	15.7559	10.8941	1.60109	1.75184	1.61435	0.823699	1.99436	-0.755065	0.136704	-0.2832	1.82093	864.359	213.123	136.773	305.852	234.203	NA	NA	FALSE	FALSE	FALSE	FALSE	FALSE	FALSE	FALSE	FALSE	TRUE	FALSE	TRUE	FALSE
1455	FBgn0015296	FBtr0076458	Shc	NA	66.7412	25.4224	33.4993	19.5833	4.45078	2.16975	2.80972	2.23119	2.88277	0.311162	2.96679	1.67967	1.91753	1613.42	781.283	520.555	1240.98	817.554	NA	NA	FALSE	TRUE	FALSE	FALSE	FALSE	FALSE	FALSE	FALSE	FALSE	TRUE	FALSE	FALSE
1456	FBgn0015298	FBtr0076879	Srp19	housekeeping	102.828	93.7388	76.3887	44.8661	0.0125515	1.13057	2.5592	1.31741	2.63649	0.408324	1.32088	0.0764772	1.53716	0	93.2725	138.732	59.8137	12.6346	-0.0321962	NA	FALSE	TRUE	FALSE	FALSE	FALSE	FALSE	FALSE	FALSE	FALSE	TRUE	FALSE	FALSE
1457	FBgn0015299	FBtr0079590	Ssb-c31a	NA	94.8329	41.6384	29.6935	21.5175	1.12973	0.346366	1.08715	0.844099	0.382921	1.84932	1.05814	0.395148	0.60415	89.5433	131.384	143.362	67.5217	78.8895	NA	NA	FALSE	TRUE	FALSE	FALSE	FALSE	FALSE	FALSE	FALSE	FALSE	FALSE	FALSE	FALSE
1458	FBgn0015300	FBtr0072351	Ssl	NA	0	0.0391708	0	0.0435934	-1.70639	-1.07647	-2.00839	-0.789689	-1.6618	0.420865	-1.62915	-0.744967	-0.338593	195.442	203.093	196.076	211.815	219.72	NA	NA	FALSE	FALSE	FALSE	FALSE	FALSE	FALSE	FALSE	FALSE	FALSE	TRUE	TRUE	FALSE
1459	FBgn0015316	FBtr0345312	Try29F	NA	2.52408	316.626	108.747	71.7081	-1.38179	1.1007	-2.15021	-1.17108	-1.32557	0.337334	-1.44046	-0.237566	0.626078	184.811	204.096	261.257	184.374	318.332	0.710641	NA	FALSE	FALSE	TRUE	FALSE	FALSE	FALSE	TRUE	FALSE	FALSE	FALSE	TRUE	FALSE
1460	FBgn0015320	FBtr0345437	Ubc2	NA	260.93	39.7382	41.4367	23.727	3.81009	1.30043	2.12632	1.68038	2.25912	-0.147105	1.32996	1.15429	1.76749	5784.74	2388.98	434.894	3249.98	1807.99	NA	NA	FALSE	FALSE	FALSE	FALSE	FALSE	FALSE	FALSE	FALSE	FALSE	FALSE	FALSE	FALSE
1461	FBgn0015321	FBtr0345603	Ubc4	NA	169.66	54.5671	96.0434	85.3499	-0.0418576	2.77268	2.69985	2.75043	2.99601	2.06368	2.9641	1.69343	3.28912	1270.78	656.919	475.32	614.786	596.294	NA	NA	FALSE	TRUE	FALSE	FALSE	FALSE	FALSE	FALSE	TRUE	FALSE	FALSE	FALSE	FALSE
1462	FBgn0015331	FBtr0078967	abs	NA	70.9449	21.7904	20.3941	16.9731	0.66186	0.131961	0.753714	0.624612	1.24151	-0.46992	0.0703965	-0.442003	0.383109	5079.03	658.925	506.13	948.078	896.444	NA	NA	FALSE	TRUE	FALSE	FALSE	FALSE	FALSE	FALSE	FALSE	TRUE	FALSE	TRUE	FALSE
1463	FBgn0015336	FBtr0074375	CG15865	NA	0	0	0	0	-1.43251	-0.275739	-1.03527	-3.15327	-1.35535	-4.25517	-2.52725	-1.63477	1.53119	90.3611	57.6685	76.5784	62.2803	49.3059	NA	NA	FALSE	FALSE	FALSE	TRUE	FALSE	FALSE	FALSE	FALSE	FALSE	FALSE	FALSE	FALSE
1464	FBgn0015338	FBtr0080850	CG5861	housekeeping	68.0438	65.5192	59.6987	40.6438	-0.110417	-0.672446	1.84594	1.59179	0.405208	0.0436015	1.69046	1.04991	-0.234395	444.037	419.726	295.094	214.898	635.43	-0.270148	NA	FALSE	TRUE	FALSE	FALSE	FALSE	FALSE	FALSE	FALSE	FALSE	FALSE	FALSE	FALSE
1465	FBgn0015351	FBtr0336486	CG14906	NA	26.1944	7.36579	6.23427	5.98613	1.76706	0.933593	0.190388	0.458814	0.243391	1.58615	-0.351445	0.601808	0.823629	260.044	263.771	120.923	172.042	311.552	NA	NA	FALSE	TRUE	FALSE	FALSE	FALSE	FALSE	FALSE	FALSE	FALSE	FALSE	FALSE	FALSE
1466	FBgn0015359	FBtr0072877	CG2034	NA	51.4083	23.7014	26.3778	23.7222	-0.171293	1.26754	3.6316	3.46596	3.2854	2.76408	3.0974	1.79963	1.56989	212.205	200.586	93.3188	235.247	86.5936	NA	NA	FALSE	FALSE	FALSE	FALSE	FALSE	FALSE	FALSE	FALSE	FALSE	FALSE	FALSE	FALSE
1467	FBgn0015360	FBtr0072904	oxt	NA	53.4271	21.9967	14.4008	12.1289	2.17165	1.89178	2.21701	1.64274	3.04407	0.732455	2.47247	1.37443	1.88113	22.488	187.047	105.073	182.833	137.44	-0.837905	NA	FALSE	FALSE	TRUE	FALSE	FALSE	FALSE	FALSE	FALSE	FALSE	TRUE	TRUE	FALSE
1468	FBgn0015371	FBtr0087415	chn	NA	24.4366	28.9003	37.9656	20.7635	5.68695	5.59016	5.02939	4.03098	5.17742	5.19275	4.7197	3.70646	4.62108	925.281	1084.17	795.703	1654.13	1301.99	0.024217	NA	TRUE	FALSE	FALSE	TRUE	FALSE	TRUE	FALSE	FALSE	FALSE	FALSE	TRUE	FALSE
1469	FBgn0015372	FBtr0072120	RabX1	housekeeping	17.2534	14.8835	36.5117	11.0185	0.821441	2.61277	1.6226	1.37994	2.17472	0.709541	2.00037	1.5508	0.990359	94.8587	125.366	170.075	105.753	222.801	NA	NA	FALSE	FALSE	FALSE	FALSE	FALSE	FALSE	FALSE	FALSE	FALSE	TRUE	FALSE	FALSE
1470	FBgn0015376	FBtr0077541	cutlet	NA	16.6235	1.5132	2.52642	1.09806	0.243267	-0.74455	2.27504	2.27611	3.37763	0.652912	1.82897	1.86809	2.34463	89.1344	394.152	251.462	227.539	367.021	NA	NA	FALSE	FALSE	FALSE	FALSE	FALSE	FALSE	FALSE	FALSE	FALSE	FALSE	TRUE	FALSE
1471	FBgn0015379	FBtr0077193	dod	NA	103.693	17.2068	25.0606	13.3705	4.56853	1.36871	3.28408	2.91794	2.06014	0.803642	3.15338	1.63494	2.44171	2674.03	1416.64	538.008	2085.16	1848.05	NA	NA	FALSE	TRUE	FALSE	FALSE	FALSE	FALSE	FALSE	FALSE	FALSE	FALSE	FALSE	FALSE
1472	FBgn0015380	FBtr0081195	drl	developmental paused	9.91062	9.09691	10.572	5.51307	5.01167	5.56264	4.75918	4.10483	3.91412	3.05918	5.14435	3.55327	4.20367	3322.51	3271.06	2211.69	6052.29	3935.23	0.20334	NA	FALSE	FALSE	FALSE	FALSE	FALSE	FALSE	FALSE	FALSE	FALSE	FALSE	TRUE	FALSE
1473	FBgn0015381	FBtr0079145	dsf	NA	0.0130966	0.557393	0.551764	0.397239	-1.90014	-1.2725	-1.51223	-2.07631	0.3435	-0.461086	-0.508141	-0.958184	0.970906	206.481	379.609	198.926	339.15	235.744	NA	NA	FALSE	FALSE	FALSE	TRUE	FALSE	FALSE	FALSE	FALSE	FALSE	FALSE	FALSE	FALSE
1474	FBgn0015391	FBtr0080935	glu	NA	159.264	34.0092	24.413	24.1344	3.9135	-0.973783	1.13305	0.652142	-0.0509433	-0.434985	0.929922	-0.201963	1.58862	1380.77	623.823	370.604	801.319	840.666	NA	NA	FALSE	FALSE	FALSE	FALSE	FALSE	FALSE	FALSE	TRUE	FALSE	FALSE	FALSE	FALSE
1475	FBgn0015393	FBtr0335494	hoip	housekeeping	212.508	173.172	72.6471	103.441	4.9339	3.81756	3.79444	3.48956	4.74945	4.24657	2.95759	3.11629	2.67318	1704.19	1093.19	586.27	1339.95	891.205	NA	NA	FALSE	FALSE	FALSE	FALSE	FALSE	FALSE	FALSE	FALSE	FALSE	FALSE	TRUE	FALSE
1476	FBgn0015396	FBtr0082237	jumu	developmental paused	80.072	4.04396	2.83054	2.76004	6.3244	4.14555	4.19934	3.55985	3.7243	3.62305	4.06145	3.22617	3.16639	2023.11	2276.65	743.345	1772.21	1385.19	NA	NA	FALSE	FALSE	FALSE	TRUE	FALSE	FALSE	FALSE	FALSE	FALSE	FALSE	FALSE	FALSE
1477	FBgn0015399	FBtr0332210	kek1	developmental paused	27.0303	30.9286	32.9626	34.205	2.36684	3.45256	3.09145	2.89912	2.08572	1.58182	4.75647	1.23839	3.6165	2297.05	1174.93	832.924	856.816	1128.18	NA	NA	FALSE	FALSE	FALSE	TRUE	FALSE	FALSE	FALSE	FALSE	FALSE	FALSE	FALSE	FALSE
1478	FBgn0015400	FBtr0080252	kek2	NA	0.209271	4.44253	4.32918	3.35169	5.32061	4.80689	1.8421	2.18622	0.674808	0.554887	3.71717	0.229455	3.55349	834.92	990.394	404.975	1446.01	1050.22	NA	NA	FALSE	FALSE	TRUE	FALSE	FALSE	FALSE	FALSE	FALSE	FALSE	FALSE	FALSE	FALSE
1479	FBgn0015402	FBtr0344274	ksr	developmental paused	40.5172	13.7315	7.12295	4.8079	4.25229	3.30059	2.29776	1.73193	1.68922	0.336635	2.54444	1.70804	3.14685	1736.89	411.201	395.714	781.586	993.515	NA	NA	FALSE	FALSE	FALSE	FALSE	FALSE	FALSE	FALSE	FALSE	FALSE	FALSE	FALSE	FALSE
1480	FBgn0015477	FBtr0088618	Rme-8	NA	46.9886	25.6201	16.5319	17.0807	2.79908	1.7862	1.90298	1.88183	1.33345	-0.294453	2.27991	1.61174	2.10663	1419.2	331.97	310.054	652.709	536.51	NA	NA	FALSE	TRUE	FALSE	FALSE	FALSE	FALSE	FALSE	FALSE	FALSE	FALSE	FALSE	FALSE
1481	FBgn0015509	FBtr0088845	Cul1	NA	376.894	149.584	169.012	116.807	2.15711	2.26833	5.25882	4.66832	4.97159	2.82886	4.3367	3.73751	0.912873	991.518	668.453	421.181	618.795	783.348	NA	NA	FALSE	FALSE	FALSE	FALSE	FALSE	FALSE	FALSE	FALSE	FALSE	FALSE	FALSE	FALSE
1482	FBgn0015513	FBtr0084459	mbc	NA	42.3127	24.8574	19.6586	13.2034	5.75182	5.65515	5.22278	4.58362	4.61838	4.21206	4.16777	4.25501	3.15039	7507.74	1781.2	906.118	2703.95	2399.97	NA	NA	FALSE	FALSE	FALSE	TRUE	FALSE	FALSE	FALSE	FALSE	FALSE	FALSE	FALSE	FALSE
1483	FBgn0015519	FBtr0289988	nAChRalpha3	NA	1.13637	1.10684	0.879269	1.28188	-1.65889	2.15051	0.545611	1.39512	-0.566053	0.15195	3.29234	-3.02616	4.30961	4104.27	1103.72	147.814	1720.11	1256.07	NA	NA	FALSE	FALSE	FALSE	FALSE	FALSE	FALSE	FALSE	FALSE	FALSE	FALSE	FALSE	FALSE
1484	FBgn0015520	FBtr0333727	nonA-l	NA	87.7736	14.8886	20.6209	11.9587	2.9664	1.02422	2.3649	2.44448	2.97221	1.17311	2.25313	0.95778	1.48929	466.116	705.06	389.838	510.575	333.74	NA	NA	FALSE	TRUE	FALSE	FALSE	FALSE	FALSE	FALSE	FALSE	FALSE	FALSE	TRUE	FALSE
1485	FBgn0015521	FBtr0273293	RpS21	housekeeping	1426.12	1250.95	924.429	864.194	4.30627	3.62892	4.18808	3.5766	3.81742	2.24287	3.71849	2.63593	2.84728	295.207	421.732	340.151	686.933	685.045	NA	NA	FALSE	FALSE	FALSE	TRUE	FALSE	TRUE	FALSE	FALSE	FALSE	FALSE	FALSE	TRUE
1486	FBgn0015522	FBtr0086799	olf186-M	5-6 tissues	0	18.6626	18.3217	61.0075	-0.0612762	4.43699	4.58538	3.21603	3.39923	4.15167	2.68761	3.62399	3.14148	1224.58	1835.86	1046.45	1208.92	1573.48	0.00450954	2	FALSE	FALSE	FALSE	TRUE	FALSE	TRUE	FALSE	FALSE	FALSE	FALSE	TRUE	FALSE
1487	FBgn0015524	FBtr0110772	otp	NA	0.850674	3.59653	4.84267	4.99423	0.26062	0.340659	-0.699942	-0.174095	0.160015	-1.08377	0.325617	0.694916	2.24371	33.5276	29.085	282.093	144.293	244.064	1.46997	NA	FALSE	FALSE	FALSE	FALSE	FALSE	FALSE	FALSE	FALSE	FALSE	FALSE	FALSE	FALSE
1488	FBgn0015527	FBtr0077223	peng	NA	155.364	36.7597	27.159	40.9379	3.36682	1.82162	1.49932	0.940396	-1.76747	-0.0166543	1.40117	0.0971748	2.31174	2471.23	385.125	349.233	954.553	1164.54	NA	NA	FALSE	FALSE	FALSE	FALSE	FALSE	FALSE	FALSE	FALSE	FALSE	FALSE	FALSE	FALSE
1489	FBgn0015544	FBtr0072256	spag	NA	34.3046	12.9621	23.7516	15.8271	1.76156	0.762466	2.16397	2.0756	2.38192	0.887557	1.76614	1.09639	1.85313	2317.9	1190.98	597.668	1684.96	1283.8	NA	NA	FALSE	FALSE	FALSE	FALSE	FALSE	FALSE	FALSE	FALSE	FALSE	TRUE	FALSE	FALSE
[truncated: 16,381 more rows]

## Sheet: Readme
Dataset EV2. Master table provides all the major metrics of genes including the expression, Pol II and ATAC values. Single-cell data is provided separately. Columns:
fb_gene_id: gene ids from flybase
[truncated: 34 more rows]
