# Supplementary material for: TATA and paused promoters active in differentiated tissues have distinct expression characteristics
Source: Mol Syst Biol. 2021 Feb 5;17(2):e9866. doi: 10.15252/msb.20209866 (PMC7863008; doi:10.15252/msb.20209866)
Supplement: Supplementary file 5 — Dataset EV3 [file MSB-17-e9866-s005.xlsx]

## Sheet: Dataset_EV3_average_cluster_exp
gene	CNS	Crystal cells	Dorsal vessel	Epidermis	Fatbody	Gastric caecum	Germ cells	Glia	Malphigian tubules	Midgut	Muscle	Plasmocytes	PNS	Ring glands	Salivary glands	Trachea
Myo81F	0.00801728	0	0	0.00227766	0.00113733	0	0.00433556	0	0	0.00226027	0.00270437	0.0065859	0.00899792	0.0188349	0	0.000914614
CR41571	0	0	0	0	0	0	0	0	0	0	0	0	0	0	0	0
CR12798	0	0	0	0	0	0	0	0	0	0	0	0	0	0	0	0
CR46123	0	0	0	0	0	0	0	0	0	0	0	0	0	0	0	0
CR46122	0	0	0	0	0	0	0	0	0	0	0	0	0	0	0	0
CR40182	0	0	0	0	0	0	0	0	0	0	0	0	0	0	0	0
Pzl	0.00211248	0	0.00230329	0	0	0	0	0	0.00125982	0	0.00155671	0	0.000384468	0	0	0.00287511
CR45220	0	0	0	0	0	0	0	0	0	0	0	0	0	0	0	0
spok	0.000305852	0	0.00896623	0.00399989	0.000575203	0.0028267	0.0035821	0	0	0.00151987	0	0.0112844	0.000813164	20.4149	0	0.00304563
Parp	0.999972	0.329014	0.645602	0.494223	0.320057	0.550512	1.26905	0.87037	0.434587	0.795598	0.34386	0.72167	0.851806	0.796092	0	0.223488
Alg-2	1.82455	1.35723	2.5966	2.19604	0.956639	2.6294	2.27137	5.12518	2.18767	2.67961	0.758989	1.78921	3.02287	3.75591	0.722829	1.59864
CR46141	0	0	0	0	0	0	0	0	0	0	0	0	0	0	0	0
Tim17b	4.13871	2.06208	4.19373	2.36109	3.6396	5.68247	3.70361	4.40986	4.64178	5.05133	2.59303	3.16453	3.46635	5.0047	0.997177	1.43954
CG41128	3.75571	1.0102	2.4657	2.41322	3.12469	9.54613	5.22691	3.77495	5.28296	7.26321	5.20165	1.92477	3.68603	4.96136	1.85087	1.71353
CG41099	0.473272	0.084259	0.29787	0.337825	0.209597	0.380623	0.268785	0.358697	0.531008	0.344399	0.122355	0.327643	0.549103	0.600798	0.145747	0.278477
CG42402	0.451012	0.0145914	0.00537542	0.023304	0.0169633	0.00321476	0.0165851	0.0280773	0.0488002	0.00762361	0.00684234	0.0500328	0.0253602	0.0667023	0	0.00673669
Gfat1	0.0222716	0.0179457	0.00991947	5.43073	0.0231968	0.0160412	0.0437508	0.0592751	0.0943645	0.0460703	0.0738439	0.0711738	0.281705	0.0129147	1.6974	1.10253
CR41601	0.000221692	0	0	0	0	0	0.00648067	0	0	0	0	0	0	0	0	0
CG40198	0.00917782	0	0	0.00179224	0.000268041	0	0.00291895	0.0050587	0	0	0	0.0275308	0.0323614	0	0	0.00599763
CG12581	0.10767	0.00902141	0.0486264	1.0787	0.00760083	0.00907754	0.0300673	0.0194755	0.0915511	0.0192161	0.0401666	0.161106	0.141346	0.864817	0.151239	0.868313
CR33294	0.00203724	0	0	0.0230354	0.000564817	0	0.00579714	0	0.00707535	0.00329119	0	0	0.00420669	0	0	0.00163552
Dsk	0.0379965	0	0.00316221	0.00749146	0.00120288	0	0.0106931	0.00350836	0.000833646	0	0	0.00228875	0.00303539	0.00440977	0	0
beta-Man	0.0397252	0.188293	0.22088	0.187529	0.179737	0.123063	0.147493	0.16	0.211617	0.232223	0.0472194	0.253233	0.0544003	0.212509	0.321237	0.0946492
CG14636	0.0187837	0.00520415	0.254541	2.75872	0.0115817	0.00168948	0.0253245	0.0291652	0.261278	0.0097893	0.0246801	0.0665535	0.570238	0.256956	8.12002	2.26044
aux	0.192352	0.0663044	0.189426	0.206462	0.133049	0.246385	0.237034	0.13705	0.262974	0.215183	0.0325859	0.194464	0.204653	0.12335	0.324126	0.076202
CG31516	0.000456859	0	0	0.0125549	0.00125516	0	0.00277906	0	0.0148581	0.00114137	0	0.00131923	0.339467	0	0.297506	0.00223411
DhpD	0.0324458	0.0511486	0.0951005	0.129092	0.36981	0.124736	0.233323	0.0495723	0.0615657	0.0846206	0.00898338	0.123372	0.368081	0.112897	0.00866646	0.0238889
CG14641	1.14148	0.0804495	0.571989	0.280744	0.384365	0.348765	0.650175	0.382986	0.338174	0.377409	0.14781	0.373499	0.530399	0.557586	0.164761	0.302192
abs	0.112383	0.0192191	0.129761	0.0388195	0.0802579	0.0359784	0.0790303	0.1136	0.0439304	0.0606721	0.00896737	0.139946	0.0774936	0.0742769	0	0.0162142
Gel	0.0478097	0	0.121241	0.158263	0.374246	0.0233816	0.108968	0.0552133	0.0498997	0.0447586	0.0502513	0.477416	0.0558431	0.0231257	0	0.0558427
CR46255	0	0	0	0	0	0	0	0	0.000893053	0	0	0	0	0	0	0
CG14642	0.0314376	0.010976	0.419005	0.143754	0.333313	0.014428	0.186968	0.166997	0.0988959	0.00592993	0.0120439	0.411988	0.0386754	0.0418837	0.00866646	0.0292426
CG34305	0.00319022	0	0.00560392	0.614111	0.00574962	0.00148321	0.00328832	0.0117652	0	0.00606998	0.00902862	0.0172757	0.00640661	0	0.00866646	0.00428273
TwdlU	0.00883586	0	0.015428	1.28351	0.0109599	0	0.00272272	0.0148718	0	0.00306017	0.00343541	0.207772	0.0164064	0.00292811	0	0.000531564
TwdlF	0.0588977	0.169725	0.0561452	42.6484	0.119113	0.0435999	0.009769	0.19522	0.0279904	0.0673112	0.360743	0.155382	0.115374	0.0638081	0.00866646	0.0725284
TwdlG	0.0444695	0.0926813	0.0307393	17.0869	0.0498922	0.0462167	0.0501048	0.096521	0.0440049	0.0328632	0.266384	0.175797	1.41494	0.184012	0.208111	1.10466
CG14644	0.0006778	0	0	0.0153985	0.00289791	0	0	0.00153027	0	0.000257225	0	0.0126827	0.00812712	0	0	0
TwdlV	0.104768	0.0202491	0.0492063	14.1761	0.0456852	0.0437834	0.0683295	0.0618032	0.0503897	0.0382497	0.0604994	0.0370786	4.86436	0.00311013	1.97668	0.0410031
Or82a	0	0	0	0	0	0	0	0	0	0	0	0	0	0	0	0
CG1092	0.148662	0.0416643	0.354866	0.103822	2.51758	0.0792573	0.262145	0.0915245	0.0839564	0.157191	0.159369	8.44514	0.0487356	0.113682	0.203103	0.0735997
CG9766	0.00273309	0	0.00312246	0.000312688	0.0404916	0	0.0035821	0	0	0.0013096	0	0.00918344	0.0296618	0	0	0
CR45597	0	0	0	0	0	0	0	0	0	0	0	0	0	0	0	0
cpx	11.5333	0.418005	0.556083	0.745739	2.60981	0.0677898	0.974167	2.06268	0.0494887	0.24471	0.113157	1.42934	10.2557	1.71205	0.157272	0.35166
CG9780	0.0536828	0.0551386	0.14248	0.038953	3.15118	0.0185801	0.720784	0.0365137	0.0150631	0.0491135	0.0270375	1.13178	0.0182704	0.0149293	0.00866646	0.0292447
mir-929	0	0	0	0	0	0	0	0	0	0	0	0	0	0	0	0
Vps24	1.70014	0.718931	1.03635	0.85555	0.295289	0.395019	0.584297	1.87534	0.813623	0.413105	0.247681	0.704722	2.78437	0.650835	0.0346659	0.522366
MP1	0.292838	0.181442	0.327102	0.115516	1.68931	0.0028995	0.298158	1.05275	0.0569054	0.038699	0.0213913	1.73535	0.328614	0.062757	0.242551	0.0399053
CR46140	0.002059	0	0.000391623	0.00095101	0.0089138	0.00168318	0.00378815	0	0.00183643	0.000356358	0	0.00474089	0.00174909	0	0	0.00155985
Suv3	0.0805983	0.00520415	0.08732	0.035755	0.175285	0.333403	0.148001	0.0983791	0.177475	0.203181	0.114042	0.0881966	0.0463062	0.0623794	0.00866646	0.0105297
Syt14	0.149985	0	0.0117425	0.0225939	0.00652649	0	0.0131539	0.0363057	0.00235505	0.00454285	0.00586557	0.019428	0.129058	0.0393622	0	0.0093705
CG9795	0.375736	0.0371057	0.238522	0.207743	0.0595094	0.053594	0.159006	0.218801	0.0815597	0.0569105	0.0491246	0.184411	0.387293	0.141098	0.263632	0.162373
CG9776	0.462369	0.0176909	0.271052	0.0919616	0.333105	0.469497	0.469994	0.213947	0.509678	0.401447	0.111563	0.130438	0.208118	0.328298	0.251217	0.0384263
Skp2	0.168907	0.00569422	0.289266	0.0506781	0.281821	0.236181	0.26304	0.182877	0.0816224	0.206685	0.0146359	0.0841051	0.0589878	0.0774877	0	0.0255633
CG14645	0	0	0	0	0	0	0.00708649	0	0	0.000356358	0	0	0.00102821	0	0	0
CG1103	0.398215	0.483781	0.817279	0.865113	0.0772259	0.0559658	0.662336	0.999938	0.212628	0.0785601	0.0767938	0.926699	1.10698	0.508708	0	0.155205
hkb	0.192282	0	0.00819143	0.0005462	0.00421578	0	0	0.0142727	0.00258919	0.000836022	0.00202755	0	0.0332897	0	0	0.00517786
CG1090	0.769796	0.0154975	0.0225032	0.0525041	0.0279776	0.00153158	0.00650105	0.142356	0.00860788	0.00865826	0.014646	0.0297869	0.365585	0.0290911	0	0.0138428
CR44922	0.0496211	0	0.00410605	0.000428216	0.00183454	0	0	0.012934	0	0	0.0018556	0	0.00996534	0	0	0
Sfxn1-3	1.30149	0.303315	0.50778	0.428601	2.81831	1.23846	0.802266	0.59932	0.842768	0.96805	0.322149	2.1115	0.397034	0.10421	0.107134	0.187505
Cont	0.238761	0	0.202181	1.26703	0.0515768	0.0437952	0.726425	3.10726	0.018024	0.0275173	0.0408734	0.184626	1.67431	0.0778386	0.0901081	0.659786
tub	0.233024	0.0253427	0.216231	0.125299	0.221261	0.133188	0.427974	0.215263	0.0494022	0.139464	0.0162011	0.192033	0.22413	0.240031	0.00866646	0.0526536
CG14646	0.231118	0.0304191	0.135904	0.104819	0.10711	0.0652268	0.282407	0.254286	0.0709577	0.0959791	0.0301131	0.199735	0.190087	0.144226	0.166891	0.0278344
CG34112	0.00950568	0	0.00245447	0.00465453	0.00320212	0.0152104	0.011263	0.00155909	0.040733	0.0756796	0	0	0.0218935	0	0	0.00435509
CR46139	0.00103914	0	0	0	0	0.00429708	0	0	0	0.000749769	0	0	0.00299919	0	0	0
CR45999	0.00309852	0	0	0.00213206	0.00102871	0.0109479	0.00272272	0	0.121004	0.126757	0	0	0.00510394	0	0	0.00371782
CG9855	0.418561	0.1477	0.31571	0.175765	0.178476	0.112164	0.240893	0.338513	0.140989	0.220033	0.1457	0.254077	0.403194	0.316858	0.0787701	0.126631
CG9853	0.674686	0.0927764	0.603638	0.281312	0.429563	0.460598	0.635518	0.537093	0.378968	0.566149	0.256784	0.394225	0.425008	0.468469	0.124774	0.132183
CG14647	0.286896	0.0281092	0.313977	0.226666	0.121973	0.161865	0.609923	0.295117	0.226069	0.277115	0.0617124	0.237804	0.235723	0.148903	0.0643053	0.090473
CR45187	0.0442062	0	0.0112347	0.00380246	0.00315247	0.00969527	0.0067342	0.0118163	0	0.00304781	0.0120035	0.0254441	0.0227831	0.00936377	0	0.000478515
lost	2.6879	0.222135	3.28926	1.36272	3.59395	1.7937	2.40401	3.0114	2.15424	1.56752	1.12509	2.02861	2.53137	1.77627	0.532927	0.631209
CG32944	0.374316	0.0176909	0.0226307	0.0187135	0.0240772	0	0.0159219	0.0714935	0	0.00468546	0.0148297	0.0098035	0.271633	0.021577	0	0.00699618
CG31528	0.000843437	0	0.00304236	0.000424822	0.00465254	0	0.00651087	0	0	0.000829958	0.00271464	0.00181754	0	0	0	0.000958643
srl	0.0937286	0.011814	0.265208	0.134022	0.310927	0.198989	0.377397	0.0383765	0.14541	0.174125	0.04552	0.121861	0.0239507	0.166078	0.0303519	0.0408626
CG31525	0	0	0	0.000755178	0.000151849	0	0.00378815	0	0	0	0.00130081	0	0	0	0	0
eIF3a	1.40373	0.491084	1.5313	0.951071	1.15098	1.27767	1.38717	0.796233	1.55918	1.24762	0.859309	0.801215	0.940554	1.76689	0.898527	0.669179
CG1074	0.158068	0.0247802	0.195466	0.0717807	0.113173	0.116053	0.19297	0.0686954	0.0994088	0.114229	1.28762	0.0750045	0.0596633	0.16734	0.0303519	0.0272984
CR46138	0.00015198	0	0	0	0.00040405	0.00180454	0.00291895	0	0.00125559	0	0	0	0	0	0	0
CG9804	0.179991	0.0384819	0.216711	0.140547	0.366193	0.437442	0.493239	0.469047	0.519676	0.34555	0.638098	0.18095	0.201499	0.322336	0.00866646	0.0440465
CR44134	0	0	0	0	0.000305838	0.00379334	0	0	0	0.000133376	0.000940685	0.00751959	0.000904404	0.00311013	0	0
CG14650	0.329801	0.0135655	0.194442	0.229988	0.110805	0.122537	0.188899	0.169474	0.145877	0.111563	0.0785368	0.134773	0.279559	0.130064	0.335635	0.0981108
CG31522	0.500896	0.145743	0.6239	5.90581	0.458157	1.06755	0.215336	0.976077	0.541343	1.40492	0.450444	0.578245	1.50852	0.780264	0.426419	15.3845
CR43629	0.0267128	0.0091127	0.0371014	0.0271499	0.0398004	0.155251	0.0124205	0.0990914	0.0397652	0.0771714	0.0243037	0.0353865	0.0380413	0.0489291	0	0.0395343
CG31523	0.330416	0.0604637	0.541352	1.97541	0.112591	1.78049	0.198954	1.02844	0.162172	0.553539	0.311706	0.281628	0.675536	0.794295	0.0556389	6.32085
CG14651	0.000258369	0	0	0	0	0	0	0	0	0	0	0	0	0	0	0
Fip1	0.797898	0.00673994	0.297136	0.0665796	0.221781	0.266035	0.50126	0.132951	0.211438	0.266733	0.0590628	0.156669	0.191273	0.214394	0.0770891	0.0234709
CG34357	0.239775	0.006199	0.0197298	0.00678271	0.0109121	0	0.0175761	0.0265688	0.00101112	0.00218219	0.00339482	0.0062128	0.0436687	0.0171219	0	0.00148202
CG34425	0.000416147	0	0	0	0	0	0	0	0	0	0	0	0	0	0	0
CR31526	0	0	0	0	0	0	0	0	0	0	0	0	0	0	0	0
Mur82C	0.000376522	0	0	0	0	0	0	0	0	0	0	0	0	0	0	0
CG32945	0	0	0	0	0	0	0	0	0	0	0	0	0	0	0	0
CR45558	0.00568894	0	0	0	0.000375549	0	0.00289857	0	0	0	0	0	0.00220265	0	0	0
CR44317	0.0446202	0.00983728	0.00309898	0.00895471	0.00321897	0.112717	0.00499512	0.00144914	0.00110835	0.000475498	0.00265509	0.00645974	0.0211554	0	0	0.0616568
5-HT2A	0.133727	0.01429	0	0.0110187	0.00988277	0.395826	0.0351142	0.035794	0.00260207	0.00633808	0.00110159	0	0.00598103	0.0113123	0	0.00212811
CR45673	0.000961239	0	0	0	0	0.00659866	0.00328832	0	0	0	0	0	0	0	0	0
CG9775	1.75664	0.393678	1.41568	0.772175	0.56538	0.529334	0.441601	1.39948	0.5295	0.502764	1.04731	1.07872	1.28636	0.742562	0.226064	0.349333
slx1	0.0433591	0	0.038098	0.0170445	0.0136807	0.0183336	0.0803895	0.0283541	0.00826352	0.0230358	0.00849321	0.0257615	0.0223868	0.0123706	0	0.0062167
MED31	0.477278	0.0266382	0.205763	0.203858	0.129391	0.190433	0.624034	0.222951	0.165976	0.216806	0.0950609	0.162381	0.462188	0.200007	0.0597562	0.110876
Dlip2	0.434773	0.0316902	0.187101	0.124806	0.070934	0.167409	0.367491	0.315348	0.133052	0.165696	0.0814415	0.109622	0.315169	0.362736	0	0.0782707
rpk	0.119647	0.012432	0.0163017	0.0036771	0.00289433	0	0.050284	0	0.0010684	0.000776765	0.000863612	0.0275833	0.00277734	0.00875687	0	0.00508389
CR44155	0	0	0	0	0	0	0	0	0	0	0	0	0	0	0	0
Karybeta3	0.343096	0.231986	1.21627	0.621801	1.07645	1.26186	1.20316	0.492047	1.08239	0.862878	0.355355	0.565907	0.389938	1.53554	0.0953696	0.339123
spartin	0.00364952	0.0180789	0.0022325	0.000662127	0.000627909	0	0.00670912	0.00647932	0.00086374	0.00294006	0.000643023	0.0175253	0.00480422	0	0	0.0011031
CG43427	0.500752	0.0364548	0.825942	0.917484	0.119927	0.270193	0.439472	0.527034	0.266893	0.330523	0.741439	0.40568	1.27231	0.442114	0.239661	3.10151
CR44156	0	0	0	0	0	0	0	0	0	0	0	0	0	0	0	0
CR44157	0.000673711	0	0.00398731	0.00161548	0	0	0	0	0	0.000808682	0	0	0.00248519	0	0.0701036	0.00767293
CG33927	0.00038809	0	0	0.00479668	0	0	0	0	0	0	0.00297675	0	0.00572486	0	0	0.00762709
eIF3f1	3.22443	1.81878	3.48607	2.55012	2.46279	2.10048	3.07823	2.68748	2.57232	2.39114	1.41219	2.90369	2.50879	3.16766	0.85587	2.06912
CR44923	0	0	0	0.0018738	0.000212069	0	0	0	0	0	0	0	0	0	0	0.0175629
Nep2	0.034599	0.00731454	0.0513413	2.20186	0.0120876	0.045882	0.0667634	0.0578064	0.316268	0.0167719	0.0312176	0.0347424	0.53154	0.135988	0.0390183	4.23042
tacc	2.16101	0.337241	1.54732	0.711545	0.429162	0.586314	0.649266	2.95755	0.471181	0.593432	1.064	1.34742	3.96774	0.845106	0.215851	0.585374
CR46137	0.000766192	0	0	0	0.000548924	0	0	0	0	0.000333677	0.000997057	0	0.00987061	0	0	0.00327912
mir-9384	0	0	0	0	0	0	0	0	0	0	0	0	0	0	0	0
atms	0.321421	0.00879372	0.171179	0.0378574	0.128205	0.134626	0.331874	0.0668914	0.0983772	0.14756	0.0481165	0.110765	0.199157	0.0678423	0.0650177	0.0135165
CG44098	0.192356	0	0.00828403	0.0178861	0.0116686	0.00415892	0.0035821	0.0679305	0.0505356	0.0086973	0.0146368	0.00638839	0.0132609	0.0519595	0	0.00532805
CG44088	0	0	0	0	0	0	0.00433556	0	0	0	0	0	0	0	0	0
CG14655	0.00394129	0	0.130454	0.0293498	0.00561058	0.113953	0.0253846	0.00426692	0.0108199	0.0615286	0.393587	0.0193713	1.87884	0	0	0.00348903
CG17387	0.000222769	0	0	0.000312688	0	0	0	0.00213346	0	0	0	0	0.0750801	0.00265004	0	0
ctrip	0.748307	0.401089	0.997493	0.67543	0.334872	0.528515	0.50881	0.598185	0.651187	0.483337	0.437178	0.804075	0.97901	0.681628	0.104769	0.410554
Hus1-like	0.1678	0.103693	0.1395	0.10565	0.0268375	0.0510281	0.167727	0.116797	0.0659056	0.0705918	0.011289	0.176412	0.111154	0.221728	0	0.072288
CG1129	0.288143	0.020582	0.174698	0.0583436	0.227595	0.272203	0.23405	0.193106	0.622473	0.601502	0.0108449	0.40241	0.24816	0.189004	0.473972	0.0281339
CG1126	0.00406301	0	0	0.0303648	0.00226751	0.00331484	0.00969773	0.0321259	0	0.000667099	0.00461728	0.041325	1.09153	0	0	0.00608374
CG14657	0.250217	0.00718411	0.0969102	0.0307405	0.0548472	0.114393	0.410003	0.0578957	0.0824457	0.0888052	0.0196862	0.0712391	0.106284	0.0491063	0	0.0160186
CG14658	0.000105873	0	0	0.000211632	0	0	0	0	0	0	0	0	0	0	0	0
CG14659	0	0	0	0	0	0	0.00519179	0	0	0	0	0	0	0	0	0
opa	0.166392	0	0.0356366	0.0585758	0.00883436	0.00360146	0.00289857	0.054159	0	0.0269001	0.00813398	0.0062128	0.0359912	0	0	0.0090869
laf	0	0	0	0	0	0	0	0	0	0	0	0	0	0	0	0
CR45580	0.000391372	0	0	0	0	0	0	0	0	0	0	0	0	0	0	0
Gnf1	0.22382	0.0149927	0.17279	0.0708161	0.178678	0.0770049	0.400783	0.107329	0.106915	0.0928072	0.0428268	0.140834	0.106353	0.136591	0.00866646	0.0260691
Cdep	0.831167	0.0226318	0.631198	0.32863	0.186946	0.598189	0.293519	1.32383	0.739206	0.507149	0.106856	0.327429	0.779894	0.371312	0.0469724	0.307191
CR45188	0.00511017	0	0.0163027	0.00980628	0.00682853	0	0	0.0629303	0.0274281	0.0116041	0.00450831	0	0.0251525	0.0108637	0	0.0213285
snRNA:U1:82Eb	0	0	0	0	0	0	0	0	0	0	0	0	0	0	0	0
Ubc6	1.92774	0.532428	1.55141	1.48519	0.434641	0.594968	0.959854	1.33498	0.73063	0.617062	0.76128	0.906579	3.66926	1.03978	0.29	0.94048
CG14661	0.00144487	0	0.00125941	0.00139164	0	0	0.00433556	0	0	0	0	0	0.000866158	0	0	0
CG2016	0.0568602	0.00561507	0.361571	0.806178	0.00786628	0.00719374	0.00670912	0.0265158	0.0512001	0.00754784	0.0163018	0.83706	0.237018	0.29694	0	5.47803
CG1124	7.46256	0.0208753	0.365863	0.0643184	0.249444	0.0497276	0.115712	1.4211	0.0383622	0.0747018	0.15613	0.137301	0.204975	2.42465	0.0597562	0.0567963
CG14662	0.00323636	0	0	0.000541097	0.000372918	0	0	0	0	0.0174934	0	0	0.00210752	0.00342154	0	0.00123554
CR43478	0.000139833	0	0	0	0	0	0	0	0	0	0	0	0	0	0	0
CR43424	0.000521438	0	0	0	0	0	0	0	0	0	0	0	0.00118523	0	0	0
plh	0.0025707	0	0.00378583	0.00469435	0.000234225	0	0	0.00279399	0.0019631	0	0.0029607	0.00667089	0.0195122	0.0205612	0	0.00250402
CR45585	0.000540925	0	0.000569627	0.000628951	0.000154736	0	0	0.00248858	0	0	0	0	0.00315291	0	0.0259994	0.0113205
CR43635	0.00528195	0.00709572	0.00826203	0.0598913	0.000206043	0	0.0033671	0.00841132	0.00255398	0.000825317	0.00557167	0.0318335	0.0054187	0.00265004	0.0303519	0.00988839
CR45588	7.73e-05	0	0	0.000579812	0	0	0	0	0.0010684	0	0	0	0	0	0	0
corto	3.42231	1.0535	2.43189	3.13521	0.629065	0.31182	0.740514	1.4551	0.631343	0.233088	0.443486	1.64689	1.80927	1.56995	1.00016	2.18349
CG43131	0.000980739	0	0	0.00411065	0.000441651	0	0	0.000791655	0	0.00037041	0	0	0.00377761	0.00564674	0.0259994	0
CG12007	0.285648	0.105325	0.205672	0.146536	0.113973	0.271395	0.149481	0.263435	0.223922	0.288962	0.0936384	0.174291	0.341606	0.20162	0.00866646	0.0825859
CG12589	0.000112991	0	0	0	0	0	0	0	0	0	0	0	0	0	0	0
dpr16	0.0857502	0	0.000885404	0	0.00280536	0	0.0190847	0	0	0.000421696	0.0013242	0	0.00418322	0.0261063	0	0
CG12590	0	0	0.00400503	0	0.00018252	0	0.0159427	0	0	0	0	0	0	0	0	0
cno	0.324128	0.0246531	0.43368	0.411046	0.0718725	0.602256	0.302083	0.602166	0.659198	0.823234	0.0338275	0.29518	1.17111	0.206992	0.343434	0.576312
snRNA:U4atac	0.000979429	0	0	0.000326298	0	0	0	0	0	0	0	0	0.000291695	0	0	0.00190444
Prosbeta2R2	0.00185286	0	0	0.000303317	0.000536489	0	0.0139653	0	0	0.000700237	0	0	0.00242214	0	0	0.000736065
CG1116	0.171817	0.0198873	0.0749365	0.10884	0.0564513	0.0560188	0.196131	0.110149	0.0887606	0.0957157	0.0179518	0.139596	0.121746	0.170287	0.159905	0.040765
CG2604	0.0627986	0.00517303	0.0349918	0.019532	0.121094	0.215436	0.27724	0.0321955	0.16626	0.352511	0.00970756	0.0369906	0.0158818	0.253266	0	0.00385054
CG14664	0.00389278	0	0	0.00297409	0.000298502	0	0	0.00512205	0.00212816	0.000822394	0	0.00645974	0.000975602	0	0.00866646	0
Vps37B	0.763547	0.610489	0.814428	0.69684	0.267817	0.346445	1.0436	0.777361	0.439233	0.467497	0.231281	0.562486	0.816793	0.767093	0.0693702	0.37071
Kat60	0.155824	0.00834542	0.103797	0.111215	0.0568763	0.118933	0.208532	0.0823592	0.0930693	0.13598	0.068967	0.0783719	0.131027	0.0489381	0	0.0343226
Mms19	0.110137	0.07835	0.211577	0.0526801	0.167116	0.123923	0.179768	0.209707	0.0990089	0.172282	0.205316	0.114681	0.106044	0.197083	0.0643053	0.0155515
rtp	0.0177882	0	0.00401586	0.497614	0.0015731	0.00280297	0	0.00513766	0.00282728	0.0319271	0	0	0.00100245	2.3684	0	0.00534012
CG12163	1.40952	0.326788	1.85117	2.30382	0.460072	0.411618	1.34785	1.06903	0.896614	0.453051	0.682512	3.11238	1.36809	3.49197	0.179603	0.639667
CG33293	0.00135523	0	0.00457057	0.00340655	0.000622008	0	0.00499512	0	0	0.000550214	0.000517843	0	0	0	0	0.00106606
CR44019	0.000566755	0	0.00488476	0.0233026	0.00204618	0.0107599	0.0115659	0	0.00844846	0.00929879	0.0323209	0.00188742	0.00671675	0.0243295	0	0.00525273
CG1113	0.00405676	0	0.00195086	0.00445462	0.000270334	0	0.00289857	0.00788812	0	0	0.00642349	0.00615313	0.24559	0	0	0
CG12173	0.265449	0.0328594	0.299413	0.128862	0.710212	0.0286157	0.811231	0.218388	0.450961	0.0468241	0.0456774	0.342759	0.130283	0.462681	0.0390183	0.030868
Hph	0.22076	0.19773	0.297982	0.133901	0.0529652	0.0584716	0.0637329	0.172921	0.0645751	0.0654409	0.059585	0.137706	0.159004	0.184974	0.171746	0.0696246
Tim17a2	0	0	0	0	0	0	0	0	0	0	0	0	0	0	0	0
CR45793	0	0.00535597	0	0.000549966	0.000534723	0.00298657	0	0	0	0.00151292	0	0	0	0.0040105	0	0.000390857
CR45033	0	0	0	0	0	0	0	0	0	0	0	0	0	0	0	0
mtd	1.24273	0.751503	1.57145	1.37894	0.916981	1.13983	0.645701	0.808096	0.771454	1.03788	0.603125	1.19617	1.74484	1.50323	0.890686	2.36623
CG31538	0.000606894	0	0	0	0.000436781	0	0	0	0	0	0	0	0	0	0	0.00452127
Tim17b1	0	0	0	0.0017345	0.000798771	0	0.00881254	0.00314159	0	0	0	0	0	0	0	0.0117901
CG11999	0.925863	0.0784286	0.523131	0.182666	0.934672	0.598649	0.913604	1.40103	0.612226	1.04186	0.0945889	1.02012	0.537023	0.508006	0.304101	0.107757
CG1161	1.50978	0.470016	1.26287	0.85247	0.591339	0.696908	1.20034	1.56874	1.10134	1.02487	0.270103	1.19831	1.32927	1.49247	0.226177	0.709838
Prosbeta7	0.81394	0.0474393	0.707859	0.299031	0.691425	0.660759	1.24574	0.455743	0.838406	0.900079	0.331576	0.418334	0.431497	0.752202	0.251867	0.161266
Cerk	0.13209	0.0250706	0.101131	0.109309	0.0472313	0.0557648	0.088977	0.141899	0.0240908	0.0432464	0.0152401	0.247297	0.0900348	0.123364	0.00866646	0.0213904
CR44103	0.00130014	0	0	0.000543562	0.000699134	0	0.055155	0	0	0	0.00273164	0	0.00238571	0	0	0.000185096
CG31542	0	0	0	0	0	0	0	0	0	0	0	0	0	0	0	0
CG34277	0	0	0	0	0	0	0	0	0	0	0	0	0	0	0	0
RpII18	2.0901	0.358944	2.41902	0.694466	1.85331	1.78871	9.31131	0.689771	1.55914	1.68245	0.308211	1.01167	0.808571	1.6579	0.267077	0.262358
hd	0.0315586	0	0.0317942	0.00520078	0.0971895	0.113396	0.0997042	0.00223008	0.0287048	0.102975	0	0.0132149	0.00282443	0.148545	0.0786362	0.000624588
CG14667	0.340124	0.00643386	0.135738	0.0855892	0.130066	0.168105	0.153148	0.225401	0.166472	0.154015	0.0615446	0.12985	0.191352	0.151108	0	0.0378403
7B2	1.68706	0.037602	0.0669512	0.0783435	0.0464995	0.0137946	0.0212108	0.335273	0.0142234	0.233474	0.0415127	0.10279	0.729204	2.4464	0	0.067962
kkv	0.0208744	0.00535597	0.0469396	2.49072	0.00956626	0.00897312	0.298917	0.0136148	0.00753735	0.0122127	0.035714	0.0499367	0.207254	0.0940446	0.00866646	0.750964
CG14668	0.000669849	0	0	0.000675797	0	0	0	0	0	0	0	0	0	0	0	0.00109802
tRNA:Arg-TCG-4-1	6.48e-05	0	0	0	0	0	0	0	0	0	0	0	0	0	0	0
CG1172	0.285344	0.0235689	0.176051	0.0786249	0.113022	1.09286	0.267633	0.183218	0.399967	0.249669	0.0732923	0.133074	0.174737	0.228639	0.0556389	0.081634
Or83a	0.000512721	0	0	0	0.000263208	0	0	0	0	0	0	0	0.011907	0	0	0
CG2663	0.0716888	0.00512454	0.080252	2.3498	0.0481193	0.138186	0.112742	0.0391972	0.0234326	0.0379981	0.0802666	0.0628824	5.99631	0.0580226	0.375346	11.628
Orco	0.0104219	0	0.00112998	0.00109162	0.00140465	0.00186049	0	0.00371677	0.0026606	0.00153109	0	0	0.407752	0	0	0.00194769
CG14669	0.320833	0.0114919	0.0198344	0.00656618	0.0146653	0.00802368	0.0257778	0.0192899	0.000993871	0.00592048	0.0105031	0.00613437	0.0142508	0.00648841	0	0.00570326
CG12147	0	0	0	0	0	0	0	0	0	0	0	0	0	0	0	0
PEK	0.117185	0.00581904	0.0655061	0.0704681	0.0603636	0.196214	0.212247	0.083527	0.135029	0.152605	0.035139	0.0443198	0.0604761	0.0766836	0.0939448	0.0232045
RpL35A	24.8939	44.3886	45.3855	38.7847	50.7324	40.0688	39.1771	35.4215	50.5352	48.2258	39.6324	42.3941	24.5247	38.4599	12.6159	32.2184
POLDIP2	0.548659	0.0476838	0.395828	0.153982	0.667984	0.594948	0.646236	0.331692	0.448509	0.432185	0.343269	0.393807	0.35824	0.297964	0.00866646	0.0915971
mRpL44	0.495575	0.0469669	0.426232	0.163954	0.968651	1.80332	0.618489	0.499425	1.03697	1.53024	0.827679	0.467108	0.299671	0.372953	0.113436	0.0583966
Snr1	1.79861	0.0364683	0.580575	0.242844	0.291623	0.30978	0.718592	0.46677	0.227742	0.324463	0.0969154	0.356814	0.529504	0.375195	0	0.115525
CG45100	0	0	0	0	0	0	0	0	0	0	0	0	0	0	0	0
HDAC3	0	0	0	0	0	0	0	0	0	0	0	0	0	0	0	0
Hcs	0.0935714	0.0030995	0.0277026	0.029116	0.127245	0.12941	0.102621	0.0566586	0.0942801	0.104643	0.0377939	0.0482512	0.110286	0.065237	0.0469724	0.0123485
ksr	0.0548147	0.013201	0.0186948	0.0181826	0.0162424	0.0140292	0.0325717	0.0171118	0.0188453	0.0273395	0.016897	0.0218938	0.0425191	0.0252697	0	0.00501766
CG31550	0.412139	0.0957508	0.185226	0.156931	0.173097	0.163089	0.22886	0.293679	0.195293	0.165937	0.132395	0.144523	0.320096	0.17943	0.0693702	0.0718863
NKCC	0.0280679	0.0030995	0.0213267	0.0102418	0.00215343	0.0131763	0.010093	0.415361	0.00433784	0.265701	0.0144853	0.0278371	0.0737858	0.0971951	0	0.00384783
Nmdar1	0.530576	0.0092985	0.035287	0.00638197	0.0119961	0.00409784	0.0067071	0.0681911	0.00199236	0.00264001	0	0.049114	0.122849	0.0389468	0	0.0144316
Itp-r83A	0.093248	0.00574875	0.0697185	0.387524	0.153263	0.217949	0.0806336	0.140158	0.0883702	0.176834	0.0134471	0.106526	0.128401	0.0731808	0.129726	0.0980372
CG43845	0.0183673	0	0.00133036	0.000428216	0.000484322	0	0	0.00111627	0	0	0	0	0.00749134	0	0	0
CG2519	0.759151	0.0401841	0.505859	0.18391	0.152263	0.164507	0.222796	0.943685	0.130243	0.105824	0.0869682	0.182091	0.772935	0.215747	0.0556389	0.156767
mia	0.0314146	0	0.0771696	0.00659388	0.0107574	0.0738794	0.10617	0.026622	0.00160152	0.0454894	0	0.014564	0.0341121	0.0255849	0	0.00493646
Pcmt	0.769586	0.406589	0.765311	0.572311	0.49816	0.272975	1.05506	0.681993	0.505984	0.385801	0.455021	0.70571	0.999307	0.658029	0.455164	0.288915
Snm1	0.0137925	0.0030995	0.00972834	0.00268611	0.0102394	0.012619	0.0707543	0.0027791	0.0046891	0.0102855	0	0.0119409	0.00689685	0.00727832	0	0.000380328
Pi4KIIalpha	0.185738	0.445494	0.119563	0.0339435	0.0548278	0.072889	0.179133	0.243265	0.104305	0.0585776	0.0327461	0.112579	0.124401	0.136818	0.0597562	0.0836772
snoRNA:Pi4KIIalpha-a	0	0	0	0	0	0	0	0	0	0	0	0	0	0	0	0
CR46136	7.22e-05	0.326748	0	0.00128626	0	0	0	0	0	0.00252252	0	0	0.00159716	0	0	0.0650627
CG14671	0.595544	0.620816	0.77267	0.451867	1.07475	2.07838	2.59905	1.09914	2.10419	2.59178	0.504025	0.991898	0.575942	0.900835	0.143654	0.26113
CG12746	0.236561	0.0370872	0.161675	0.23462	0.101878	0.390012	0.152726	0.19703	0.279211	0.377455	0.0298057	0.107094	0.247358	0.275046	0.00866646	0.201432
CG2931	0.553733	0.0204233	0.263954	0.113274	0.263139	0.293865	0.24693	0.22235	0.207341	0.247884	0.131398	0.153192	0.467029	0.283095	0.0724685	0.05227
Rheb	1.7212	1.4555	2.2788	1.5845	1.06522	0.770471	1.89383	2.39397	1.19207	1.2041	0.613327	1.69692	2.26251	2.86146	0.382368	1.14298
CRMP	2.88373	0.200236	0.498962	0.233138	0.155093	0.167034	0.165887	1.91052	0.109311	0.214465	1.08609	0.543094	3.1429	0.346874	0.00866646	0.170282
CG2926	1.24072	0.0531891	0.388215	0.231896	0.305343	0.418123	0.412459	0.334998	0.443248	0.383951	0.126095	0.232662	0.480092	0.327755	0.198282	0.132856
rev7	0.0151945	0	0.0511811	0.00587777	0.13746	0.0438576	0.121434	0.0124181	0.122674	0.0623412	0.000939725	0.0364107	0.00630422	0.0185023	0	0.00117668
noi	0.346129	0.006199	0.136348	0.0295698	0.136906	0.109151	0.341325	0.093672	0.120614	0.162028	0.0307515	0.0939743	0.0951802	0.125885	0.00866646	0.0127161
Vha26	4.41131	1.44639	1.90237	1.57618	1.16633	2.68485	1.2765	5.44435	9.27724	6.32259	0.398076	1.94485	3.54157	2.49766	0.982183	1.69191
kra	7.39012	3.96813	4.46317	3.15391	3.70016	3.56231	3.04467	5.39444	4.14223	4.46648	1.63241	5.67514	6.47457	4.78793	0.466874	3.45941
snoRNA:Psi28S-3385b	0.00137032	0	0.000333877	0	0.000397288	0	0.00328832	0	0.00448192	0.000481778	0.00441392	0	0.00082993	0	0	0
snoRNA:Psi28S-3385a	0	0	0	0	0.00193245	0.00162536	0	0	0.00373587	0	0	0	0.000797891	0	0	0
snoRNA:Psi28S-3091b	0	0	0	0.000627043	0.00044411	0	0	0.00213346	0	0	0	0	0	0	0	0
snoRNA:Psi28S-3091a	0	0	0	0	0	0	0	0	0	0	0	0	0	0	0	0.00220242
snoRNA:Psi28S-3571	9.12e-05	0	0	0	0	0	0	0	0	0.000610617	0	0	0	0	0	0
snoRNA:Psi28S-3186	0	0	0	0	0	0	0	0	0	0	0	0	0	0	0	0
snoRNA:Psi28S-2442b	0	0	0	0	0.000347241	0.00136121	0	0	0	0	0	0	0	0	0	0
snoRNA:Psi28S-2442a	0.00108131	0	0	0.0017012	0	0	0	0	0	0.000572801	0	0	0.00288014	0.00943177	0	0.000880103
CG1427	0.465359	0.020986	0.22118	0.143104	0.12276	0.0470129	0.174447	0.176189	0.210177	0.113935	0.0640018	0.202722	0.297842	0.154296	0.00866646	0.095888
asl	0.15953	0	0.112461	0.0417138	0.0319488	0.013587	0.282031	0.0148924	0.0289555	0.0172332	0.00467909	0.0400725	0.0390083	0.0430148	0.00866646	0.0331564
Rga	1.15989	0.410871	0.607448	0.462396	0.294434	0.402669	0.498876	0.400423	0.337084	0.344035	0.249248	0.503524	0.617648	0.523257	0.219527	0.328881
ASTR	0.00206005	0	0.00810472	0.00742943	0.00549903	0.0134595	0.00708649	0	0.00740391	0.00520237	0.0951447	0	0.00136106	0	0	0
CR46135	0.0162097	0	0.0144277	0.0103506	0.00406772	0	0	0.0169382	0.00478007	0.00595061	0	0.00638839	0.0276172	0.00440977	0	0.00981362
Atu	0.304764	0.00520415	0.133374	0.0289008	0.115501	0.1339	0.414451	0.0535952	0.0943787	0.134281	0.0254403	0.0520324	0.0489003	0.118593	0.00866646	0.0203637
Spec2	0.344365	0.00879372	0.415893	0.144209	0.0577643	0.0718665	0.203537	0.508942	0.122012	0.0449969	0.0508332	0.398219	0.804724	0.120947	0	0.115639
CG2911	0.14531	0.012146	0.399328	0.110144	0.168791	0.0820072	0.165655	0.290961	0.0821019	0.0795235	0.0309203	0.466337	0.172773	0.0872151	0.0390183	0.0618891
RpL13A	33.2925	48.6935	63.9188	50.3334	69.8228	52.5455	71.4181	42.2452	63.6385	56.9854	55.0217	53.016	30.9451	55.0665	19.1549	41.7586
snoRNA:Me28S-U2134b	0	0	0	0	0.000453095	0	0	0	0	0	0	0	0	0	0	0
snoRNA:Me28S-U2134a	0	0	0	0	0	0	0	0	0	0	0	0	0	0	0	0
CG31551	0.00118862	0	0.00184826	0.000620996	0.000142267	0	0.00291895	0	0	0	0.000643023	0	0	0	0	0
CG31549	0.52719	0.0690446	0.572776	0.375666	0.620758	0.606417	1.26273	1.81509	0.423346	0.570455	0.637024	0.494788	0.8831	0.672591	0.184765	0.208129
CG12171	0.350111	0.0357577	0.269921	0.159098	0.799887	0.151506	0.349516	1.19384	0.453459	0.36537	0.0622151	0.361697	0.387535	0.484553	0.157406	0.0814488
CG31546	0.00049615	0	0	0.000910208	0.00222643	0	0	0	0	0.00121818	0	0.00375209	0	0	0	0.000919123
CG31548	0.188391	0.158531	0.687377	0.513887	3.58513	1.79387	1.40246	1.31825	2.66543	1.54831	1.86743	1.37939	0.328098	0.853118	0.0729718	0.148708
CG12170	0.115632	0.0187713	0.231038	0.160652	0.646746	0.783156	0.520939	0.186847	0.551218	0.514449	0.191612	0.284958	0.123902	0.295275	0.00866646	0.0663066
MTA1-like	0.524323	0.0092985	0.153681	0.167578	0.10486	0.0865455	0.265357	0.149324	0.145281	0.101359	0.0566002	0.0738776	0.221344	0.11603	0.0390183	0.0665731
Sec23	0.820109	0.511433	0.53143	0.581604	1.32322	0.562414	0.526738	0.815546	0.640652	0.91585	0.143964	1.41904	0.60408	0.5524	1.60301	0.319205
elm	1.22001	0.51039	1.07815	0.759523	1.01283	0.146108	0.916675	1.72906	1.15911	1.91627	0.428429	1.23393	1.17068	1.36876	0.312666	0.469755
MED27	0.398906	0.006199	0.0657859	0.0318339	0.0557986	0.0436576	0.238788	0.0305845	0.0763905	0.0656414	0.0359628	0.0808335	0.096616	0.0717632	0	0.0176462
CG2182	1.05434	0.129743	1.0296	0.716178	0.553151	0.780961	1.08907	0.875507	0.868721	0.814281	0.258984	0.67976	0.831772	0.810751	0.411856	0.384971
CR44093	0.0199898	0	0.0311392	0.0254954	0.0384001	0.0120638	0.0428851	0.0121706	0.0294424	0.0100713	0.00549871	0.0198708	0.0237098	0.00342154	0	0.00168026
Wdr33	0.177459	0.00581904	0.0967751	0.056962	0.0760653	0.0781715	0.25296	0.0771113	0.0608649	0.0726831	0.0486232	0.0595274	0.180764	0.0718724	0.12986	0.0323814
CR46134	0.000242476	0	0	0	0.000997939	0	0	0	0	0	0	0	0	0	0	0.000622153
Xe7	0.968875	0.059669	0.477377	0.356642	0.252037	0.325054	0.333632	0.615932	0.453513	0.373808	0.244095	0.318957	0.718988	0.524195	0.130074	0.245665
Atg17	0.472597	0.385265	0.564694	0.582075	0.196436	0.236932	0.365566	0.398788	0.230712	0.242102	0.13226	0.520369	0.435957	0.320835	0.0433323	0.346347
Rab23	0.0330763	0	0.011747	0.116918	0.00259471	0	0.0127228	0.00797283	0.00092396	0.0019	0.00114075	0.0280308	0.0818072	0.0394816	0	0.0990858
plx	0.90201	0.0414566	0.171679	0.100194	0.0439573	0.0534012	0.0746449	0.507332	0.002926	0.0375913	0.427732	0.100229	1.03216	0.0479031	0.00866646	0.074199
CG2104	0.000377936	0	0	0	0	0	0	0	0	0.000385258	0	0	0.00376764	0	0	0
cas	0.709089	0	0.0718383	0.0114877	0.0071387	0	0.0173956	0.00135401	0.00394531	0.00317984	0.00711287	0.00450924	0.00104502	0	0	0.00234165
CR44924	0	0	0	0	0	0	0	0	0	0	0	0	0	0	0	0
CG1239	0.0895535	0.00569422	0.0407907	0.00759777	0.0369692	0.0249834	0.212965	0.008107	0.0492831	0.0451875	0.000576681	0.0262953	0.0406352	0.0298135	0	0.00155572
CG2100	0.0636649	0	0.0972642	0.0433691	0.122776	0.0968033	0.151201	0.067635	0.07095	0.137333	0.0333853	0.0815496	0.0242896	0.0318635	0	0.0132542
CG1236	0.127296	0	0.184124	0.148599	0.706368	0.160117	0.388153	0.108042	0.371923	0.16708	0.0860418	0.394671	0.0766685	0.0854702	1.01422	0.0224156
Sym	0.0617977	0	0.0402089	0.00732099	0.0448926	0.0212685	0.134964	0.0302404	0.0395232	0.0461965	0.0157306	0.018485	0.0282687	0.0588771	0.00866646	0.00214539
Madm	0.27866	0.014118	0.109984	0.11192	0.0741379	0.200615	0.220005	0.325593	0.101378	0.135841	0.0477348	0.132303	0.222183	0.10285	0.273619	0.0396246
CG2091	0.496021	0.0155959	0.196229	0.0302827	0.115165	0.117622	0.446784	0.0634689	0.148687	0.213816	0.0316957	0.128595	0.088842	0.0869632	0.0173329	0.0052262
Sec8	0.194158	0.0832323	0.24672	0.199057	0.180906	0.29648	0.291941	0.20539	0.25468	0.271628	0.0830141	0.214478	0.190083	0.145624	0.467646	0.09436
CG2082	0.165888	0.0304809	0.0832732	0.0234615	0.184005	0.0269937	0.349953	0.203681	0.0189275	0.0416155	0.546265	0.346212	0.0708872	0.0217618	0.00866646	0.0137961
jagn	0.462477	0.313293	0.833411	0.703956	0.717701	0.762554	0.494031	0.911641	0.406825	0.705851	0.834819	0.773757	0.741605	1.05578	0.505657	0.729001
kat-60L1	0.090103	0.0346506	0.0194749	0.0186851	0.215978	0.0159888	0.14615	0.0531091	0.00856689	0.0173581	0.0308232	0.450924	0.115323	0.0203284	0	0.00585362
Hat1	0.299802	0.0314408	0.177083	0.0501325	0.22764	0.136454	0.572486	0.0618647	0.0746693	0.163112	0.0496597	0.259264	0.049001	0.0975864	0	0.0214904
Rpn5	1.09763	0.074096	0.598066	0.392654	0.386795	0.521091	1.46145	0.492897	0.706811	0.604414	0.175517	0.436872	0.703266	0.654816	0.264675	0.216515
CG1218	0.225482	0.00463572	0.110642	0.0354472	0.093802	0.17323	0.185083	0.142457	0.0894303	0.168641	0.0142673	0.0765342	0.178831	0.16048	0.00866646	0.0203507
CG2046	0.636902	0.0152276	0.385668	0.255574	0.383347	0.474077	1.57823	0.307126	0.451644	0.56874	0.0638249	0.280399	0.385312	0.65377	0.0556389	0.130427
CG10979	0.0941828	0.0214224	0.0876788	0.0591293	0.0442824	0.065902	0.107489	0.091721	0.0552912	0.0606946	0.0245077	0.0706876	0.135921	0.145719	0.0390183	0.0477982
CG11000	0.910779	0.0145914	0.0666324	0.0778797	0.0252631	0.0146316	0.0573844	0.307742	0.0150329	0.0137391	0.091849	0.0742428	0.911111	0.0144224	0	0.0100305
CG42675	0.00821314	0	0.00512703	0.0529995	0.00201181	0.00193935	0	0.00514857	0.00193206	0.00339281	0.00481619	0.0123659	0.766437	0.00440977	0.00866646	0.00539237
Hpr1	0.165039	0	0.100888	0.0311553	0.0836902	0.0818378	0.110243	0.0777909	0.0525758	0.0710765	0.0293893	0.0664746	0.0750518	0.0740674	0	0.0115973
CG46303	0.0466643	0.00704811	1.07539	0.0333107	2.33452	0.0236156	0.769109	0.0334421	0.0308246	0.0746133	0.0181263	1.20388	0.0636308	0.0599213	0.134275	0.0214247
CG2023	0.168211	0.0411321	0.334636	0.153394	0.295467	0.180823	0.256308	0.213648	0.123139	0.264624	0.0254139	0.381748	0.24086	0.227639	0.544177	0.064381
dgrn	0.216343	0.00517303	0.0934625	0.0458196	0.0530746	0.0763658	0.255372	0.0638004	0.062304	0.0752562	0.047478	0.0595545	0.0788544	0.0808645	0.00866646	0.0203312
glob3	0	0	0	0	0	0	0	0	0	0	0	0	0	0	0	0
CG1208	0.00236168	0	0	0.00185129	0.00224019	0.044855	0	0	0	0.117269	0.0480045	0.00751959	0	0	0.0303519	0.00163804
CR45192	0	0	0	0	0	0	0	0	0	0.000968295	0	0	0	0	0	0
CG1213	0.0141249	0	0.0140654	0.0106945	0.0711666	0.104916	0.0179079	0.0410959	0	0.32715	0.00155671	0.038698	0.166549	0.0397236	0	0.0665071
CG14676	0	0	0	0	0.000160093	0	0	0	0	0.000776513	0	0	0	0	0	0
CR10991	0	0	0	0	0	0	0	0	0	0.000776513	0	0	0	0	0	0
disp	0.19928	0.0119944	0.064454	0.0520396	0.0265939	0.0277891	0.0588026	0.0431936	0.0175899	0.0250551	0.012444	0.0373897	0.0764765	0.0364636	0	0.0127002
CG34287	0	0	0	0	0	0	0	0	0	0	0	0	0	0	0	0
ECSIT	0.106922	0	0.0963294	0.0259645	0.198816	0.368694	0.154642	0.121946	0.323856	0.314265	0.119793	0.11511	0.0427363	0.126075	0.0701036	0.0092012
CG2017	0.621283	0.146656	1.0181	0.661213	0.188282	0.241936	0.567759	0.261987	0.126382	0.214305	0.127924	0.645391	0.820804	0.223939	0.352893	0.498347
CR46133	7.22e-05	0	0	0	9.9e-05	0	0	0	0	0	0	0.00623776	0.00120232	0	0	0
CG34113	1.0511	0.0092985	0.0265563	0.0437972	0.0322216	0.00368649	0	0.114306	0.00238986	0.0159477	0.00247738	0.0350266	0.441111	0.235787	0	0.0089227
CR45761	0	0	0	0	8.27e-05	0	0	0	0	0	0	0	0	0	0	0
CR45762	0	0	0	0	0	0	0	0	0	0	0	0	0	0	0	0
CG11373	0.00134415	0	0	0.00277539	0.000715289	0	0	0	0	0.000740819	0	0.00681896	0	0	0	0
CR44925	0	0	0	0.00024908	0	0	0	0	0	0	0	0	0	0	0	0
CR44926	0	0	0	0	0	0	0	0	0	0	0	0	0	0	0	0
lncRNA:TS20	0.000300538	0	0	0.0012553	0	0	0	0	0	0	0	0	0	0	0	0
Obp83a	0.00584121	0	0	0.000542649	0.000198701	0	0	0.00410834	0	0.00037041	0	0	0.0711613	0	0	0
Obp83b	0.000597282	0	0	0.000233132	0	0	0	0.00307171	0.00243707	0	0	0	0.108503	0	0	0
CR44927	0	0	0	0	0	0	0	0	0	0	0	0	0	0	0	0
CR44928	0	0	0	0	0	0	0	0	0	0	0	0	0	0	0	0
Rm62	9.34218	1.33931	6.87066	5.15955	3.37082	3.4531	3.80494	3.25877	4.02111	3.71312	1.39594	3.6333	6.03435	5.07144	0.569555	3.23124
CG10280	0.00468962	0	0	0.182608	0.00139756	0.00136121	0	0.0117123	0.000872566	0.0018202	0.00612947	0	0.00976873	0.018852	0	1.51208
CG11459	0	0	0.0207084	0.00213309	0.0129357	0	0.0067342	0	0	0.00329669	0	0.0247663	0	0	0	0
CR1075	0	0	0	0	0	0	0	0	0	0	0	0	0	0	0	0
CR46221	0	0	0	0	0	0	0.0130203	0.00190792	0	0	0	0	0.00158846	0	0	0.000144812
CR44921	0	0	0	0	0	0	0	0	0	0	0	0	0	0	0	0
CG15580	9.4e-05	0	0	0.000565517	0	0	0	0	0	0	0	0	0	0	0	0
Or83c	0.000118213	0	0	0	0	0	0	0	0	0	0	0	0	0	0	0
Gasp	0.210008	21.9107	0.172269	54.9517	0.133462	0.120713	0.221923	0.525073	0.0787502	0.154165	0.704859	1.6893	7.07784	0.694474	0.620617	15.4836
CR44929	0.0018371	0.0111733	0	0.874182	0.00609177	0	0	0.0222704	0	0.00298292	0.00779481	0.0102139	0.0287473	0	0	0.00278117
Obp83cd	0.0442519	0.0105278	0.201056	0.0714007	3.50622	0.0442722	1.19278	0.0173398	0.0197187	0.0390485	0.0360834	0.957487	0.0304909	0.0717479	0.0346659	0.021887
Obp83ef	0.0297139	0.0130816	0.171805	0.070834	2.11044	0.0129728	0.386693	0.0290878	0.0069021	0.0298871	0.0170804	0.541966	0.0170676	0.121334	0.0786362	0.0118648
Obp83g	0.0486353	0.039455	0.0262863	19.5434	0.0781886	0.0298624	0.0286265	0.137727	0.0249884	0.0592106	0.24878	0.191098	0.717093	0.030337	0	0.869812
Vha14-2	0.00021091	0	0.00606917	0.0218162	0.0040261	0	0.00328832	0	0	0	0.000643023	0	0.00132472	0	0	0.012212
CR43486	0	0	0	0	0	0	0	0	0	0	0	0	0	0	0	0
CR43487	0	0	0	0	0	0	0	0	0	0	0	0	0	0	0	0
CG31559	0.0103775	0	0.00591503	2.31572	0.012662	0.00919644	0	0.0270606	0.00107268	0.00698977	0.0307544	0.0593397	0.0461135	0.00342154	0	0.17295
CG1077	0.00609722	0	0	0.00142043	0.00594738	0	0	0	0.00175828	0.00102778	0	0	0.000942772	0	0	0
Osi1	0.000419638	0	0	0.000681678	0	0	0	0	0.00403871	0.000643129	0	0	0	0	0	0
CR31562	0	0	0	0	0	0	0	0	0	0	0	0	0	0	0	0
NPFR	0.128678	0.0030995	0.0186051	0.00142759	0.00266075	0	0.0732281	0.0514103	0.0434729	0.0156286	0.00140607	0.03131	0.0524006	0.0648093	0	0.00562061
Osi24	0.00550541	0	0	0.255899	0.00215517	0	0	0.00665148	0	0.00348551	0.0025045	0.0307277	0.058311	0.0258005	0	0.838834
Osi2	0.0297483	0.0337665	0.0133911	5.10174	0.0124571	0.0282559	0.00928011	0.0628853	0.0134402	0.0180378	0.178133	0.285916	0.95017	0.0131927	0.0303519	4.50636
Osi3	0.00284989	0	0	0.102482	0	0	0.00969773	0	0	0.0020381	0.00342225	0	0.0767279	0	0	0.0227407
Osi4	0.000102662	0	0	0.0510946	0	0	0	0.00174108	0	0	0	0	0.00670536	0	0	0
Osi5	0.000847209	0	0	0.217278	0.000258815	0.000683592	0	0.0180271	0	0	0	0.00486786	0.190097	0.00317726	0	0.0194732
Osi6	0.161373	0.144718	0.479235	100.304	0.10778	0.0199911	0.0520472	0.216605	0.0914953	0.244728	0.456735	1.878	1.06173	0.305746	0.199444	3.43073
Osi7	0.1042	0.19734	0.317544	43.501	0.0652274	0.0196437	0.0162944	0.103899	0.0102196	0.15348	0.21856	0.559368	0.674133	1.13509	0	9.38056
Osi8	9.68e-05	0	0	0.00794961	0	0	0	0	0.000533391	0	0	0.00486786	0.0021362	0	0	0.0471653
Osi9	0.524387	0.102829	0.155135	2.62034	0.155684	0.183741	0.0652964	0.142312	0.0738005	0.110684	0.30579	0.846399	0.521875	18.9049	0.354302	198.524
Osi10	0.00165939	0	0	0.0547707	0.000530923	0	0	0	0.000768024	0.00101692	0	0	0.310691	0	0	0.00283804
Osi11	0.000623545	0	0	0.000515326	0	0	0	0	0	0	0	0	0	0	0	0.00181969
Osi12	0.00279807	0	0	1.15831	0.00356095	0.00379826	0	0.00359936	0	0.00242249	0	0.00562098	0.0337357	0.0370273	0	0.557283
CG15597	0	0	0	0.00982291	0	0	0	0	0	0	0	0.00393297	0.00504449	0.0162019	0	0.039496
CG15594	0.000510397	0	0	0.0149163	0	0	0	0	0	0	0	0.00615313	0.0510659	0	0	0.00958164
Osi13	0.000578492	0	0	0.00699555	0.000683791	0	0	0.00179924	0	0.000245751	0	0.0167097	0.0215719	0	0	0.0704749
Osi14	0.0397792	0.0652697	0.0425512	15.832	0.0297097	0.0229816	0.0331258	0.0229582	0.1957	0.0632121	0.0802464	0.968256	0.789199	0.880078	2.06521	19.5469
Osi15	0.847646	0.143822	0.159039	2.08335	0.32817	0.392662	0.249516	0.181715	0.179907	0.293372	0.451766	1.47197	0.248906	12.6354	0.113302	269.673
Osi16	0.000465493	0	0	0.592883	0.000493948	0	0	0.00131435	0	0.000983962	0	0	0.0397708	0.0162019	0	0.0467155
CG46026	0.000286252	0	0	0.00486229	0	0	0	0	0	0	0	0	0.00752569	0	0	0.0384395
CG31560	0	0	0	0	0	0	0	0	0	0	0	0	0	0	0	0.00503095
Osi17	0.00654685	0.0113884	0.000603636	0.139176	0.000626463	0.00246363	0	0	0	0.00255601	0.00637487	0.0191652	0.00797241	0.0162019	0	0.741119
Osi18	0.346403	0.0645197	0.0881546	0.46867	0.0810254	0.104951	0.0827845	0.0837326	0.0414906	0.0987737	0.186026	1.15992	0.161768	9.49517	0.0173329	115.261
Osi19	0.260061	0.0608906	0.0700769	0.388343	0.0794702	0.14218	0.0497384	0.11505	0.047476	0.0753621	0.166743	0.729887	0.125736	7.37678	0.00866646	97.7796
Osi20	0.787767	0.147406	0.229687	1.54971	0.269408	0.31241	0.310936	0.181101	0.177545	0.245488	0.476135	2.26881	0.323864	18.6238	0.248261	298.015
CG17917	0	0	0	0.000192191	0	0	0	0	0	0.000245751	0	0.00638839	0	0.0162019	0	0.0968072
CG10298	0	0	0	0.000380243	0	0	0	0	0	0	0	0	0	0	0	0.0182616
CG17919	0.027263	0.011443	0.0392803	6.07129	0.0178251	0.0286669	0.0267091	0.0223732	0.0126743	0.0289218	0.142975	0.139987	0.24324	1.9635	0.0607037	2.91823
SmD2	2.12923	0.0540728	1.83059	0.365772	1.986	2.52775	6.31329	0.801986	1.75796	2.37588	0.528558	0.951723	0.821747	1.44424	0.315036	0.210084
CG18048	0.071859	0.00924976	0.0814935	0.022639	0.0658181	0.0359385	0.102617	0.0615514	0.0851939	0.0905161	0.0184088	0.0264549	0.0613422	0.0798239	0.00866646	0.0154896
Hr83	0.00523061	0	0	0.00320943	0	0	0.00277906	0.0512557	0	0	0	0	0.0044313	0	0	0
Pak	0.406802	0.012798	0.273651	0.180427	0.315251	0.214942	0.2584	0.242819	0.0980045	0.325622	0.698288	0.403814	0.358753	0.118145	0.00866646	0.113504
CG42724	0.953598	0.0233416	0.350688	0.124101	0.320743	0.299818	0.570813	0.263609	0.357669	0.336984	0.0992644	0.23702	0.732261	0.250185	0.0346659	0.05649
CG10286	0.294111	0.210686	0.520775	0.119524	0.527405	0.432906	0.428353	0.25761	0.250639	0.391845	0.124599	0.320884	0.149735	0.424909	0.0173329	0.114695
CRAT	0.045071	0.0181792	0.0811265	0.31991	0.197026	0.36158	0.1081	0.0822156	0.10355	0.373014	0.0443013	0.178554	0.0425148	0.158972	0	0.0476029
CG42564	0.0100274	0	0.000592857	0.00408173	0.00108883	0	0.0160085	0.00335944	0	0.000509298	0	0	0.00235671	0	0	0
snoRNA:83E4-5	0	0	0	0	0	0	0	0	0	0	0	0	0	0	0	0
CG1024	0.102752	0.00781148	0.0412218	0.0247831	0.0257459	0.0167478	0.0846028	0.0346267	0.0264201	0.0303874	0.00680901	0.0263164	0.0463716	0.00829678	0	0.010776
CG42537	0.00152025	0	0.000391623	0	0.000358361	0	0	0	0	0	0	0	0	0	0	0
TfIIFalpha	0.683223	0.00882252	0.324917	0.215289	0.600309	0.485658	1.35169	0.307773	0.322995	0.490513	0.117404	0.398167	0.228097	0.383657	0.606105	0.0730037
godzilla	1.02535	0.310012	0.767994	0.612757	0.232761	0.122035	0.377071	0.757531	0.263162	0.187783	0.126075	0.742436	0.707032	0.638229	0.0346659	0.41112
Dmtn	0.588057	1.00069	0.217885	0.450237	0.410734	0.456614	0.432766	0.730135	0.133026	0.234848	0.114131	0.662289	0.556468	0.316175	0.0390183	0.323286
gpp	2.32734	2.40981	1.1723	0.928817	1.07847	0.596274	0.979653	1.14774	0.912691	0.797607	0.528523	1.1943	1.69512	0.687308	0.147294	0.632591
CR44017	0.000250639	0	0.00132505	0.000123309	0	0	0	0	0	0.00254688	0.00795161	0	0.00287243	0.00564674	0	0
CG9727	0.0587693	0.0358846	0.140819	0.0895806	0.106573	0.0762193	0.0849489	0.0834722	0.0907277	0.0844022	0.0360436	0.118429	0.0817172	0.0865073	0.0303519	0.0571767
mir-9375	0	0	0	0	0	0	0	0	0	0	0	0	0	0	0	0
Zif	0.612017	0.158578	0.373036	0.321268	0.182761	0.227146	0.379937	0.335379	0.0972093	0.168171	0.0758977	0.24753	0.41122	0.424406	0	0.196227
Neurochondrin	0.0866983	0.0542982	1.01252	0.105399	0.0567792	0.808825	0.0219111	0.0666468	0.126054	0.676567	10.2632	0.82792	0.11278	0.00557815	0	0.0428728
CG15186	0.0087725	0	0.0303563	0.00580239	0.00270923	0.0712357	0	0.00829834	0.0187839	0.0934278	0.271656	0	0.0463305	0.011177	0.00866646	0.00295025
tRNA:Met-CAT-1-5	0	0	0	0	0	0	0	0	0	0	0	0	0	0	0	0
CG15185	0	0	0	0	0	0	0.0103091	0	0	0	0	0	0	0	0	0
dpr11	0.690216	0.0280565	0.0135542	0.023045	0.0201003	0.00278483	0.0261147	0.107214	0.00337259	0.00764204	0.0121323	0.0407271	0.594251	0.0529051	0	0.014626
Pif2	0	0	0	0	0	0.00134349	0	0	0	0	0	0	0	0	0	0
CR46132	0	0	0	0	0	0	0	0	0	0	0	0	0	0	0	0
CG1137	0.00830368	0	0	0	0	0	0	0.00537616	0	0	0	0	0.0148951	0.00746466	0	0
CG2336	0	0	0	0	0	0	0	0	0	0	0	0	0.000291695	0	0	0
CR46131	0	0	0	0	0	0	0	0	0	0	0	0	0.00633358	0	0	0
CG1138	0	0	0	0	0	0	0	0	0	0	0	0	0	0	0	0
CG31482	0	0	0	0	8.57e-05	0	0.00723412	0	0	0	0	0	0.000316209	0	0	0.00122579
glob2	0	0	0	0.00104341	0	0	0	0	0	0	0	0	0.0436352	0	0	0
sowi	0	0	0	0	0	0	0	0	0	0	0	0	0	0	0	0
CG15177	0.000696594	0	0	0.00140633	0	0	0	0	0	0	0	0	0	0	0	0
sunz	0.000261657	0	0	0	0	0	0	0	0	0	0	0	0	0	0	0
CG31286	0	0	0	0.00086986	0	0	0	0	0	0	0	0	0	0	0	0
CG1315	0.000328371	0	0	0.00315544	0	0	0	0	0.0400448	0.0938155	0	0	0	0	0	0.00103798
Taf1	0.210338	0.00533015	0.0839349	0.0618565	0.103752	0.0908652	0.263692	0.0519618	0.149526	0.14852	0.0514276	0.0590224	0.099111	0.0862367	0.00866646	0.0188983
CG1307	0.577745	0.0326345	0.714954	0.259234	0.995991	0.868785	5.26866	0.389477	0.658873	0.930575	0.139199	0.426032	0.31457	0.939071	0	0.151678
twr	2.1444	0.0775106	1.4151	1.06129	3.8314	1.53853	3.42168	1.78373	1.86488	2.41864	0.215613	3.17893	1.06431	2.68067	6.21855	0.360188
agt	0.0785817	0	0.0849381	0.0653378	0.0523789	0.0167112	0.542344	0.00636574	0.00285718	0.0419668	0.00117544	0.0251529	0.0093872	0.0488673	0.00866646	0.016318
lab	0.0731982	0.00581904	0.00576071	0.10546	0.00505825	0	0.0415345	0.0922963	0.000975688	0.350302	0.00392617	0	0.101043	0	0	0.00371404
Edg84A	0.0311889	0	0	0.00478609	0.000512602	0	0	0.00867275	0	0.00277358	0	0	0.0342077	0	0	0.0156271
Ccp84Ag	0.166483	0.120615	0.2693	6.54797	0.201286	0.201836	0.409915	0.336595	0.177177	0.478065	0.210264	0.302704	0.386199	0.654837	0.322579	184.051
Ccp84Af	0.0027661	0	0	0.242989	0.000353186	0.000683592	0.00272272	0	0.00170621	0.000888879	0.00724088	0	0.00455816	0	0	0.0685713
Ccp84Ae	0.00812338	0.0252368	0.013318	0.0296249	0.00888771	0.0167624	0.0285527	0.0164769	0.00751952	0.0180634	0.0208817	0.00298946	0.0606516	0.0185503	0	8.64136
Ccp84Ad	0.0346075	0.00839243	0.008578	7.73398	0.0102644	0.0106598	0.0170333	0.010008	0.0159194	0.0194568	0.0110081	0.00260161	0.43416	0	0.212542	0.610204
Ccp84Ac	0.122271	0.0416647	0.0416416	42.1576	0.0388282	0.0867859	0.0939945	0.0236883	0.0328016	0.0408638	0.332721	0.0188994	1.34596	0.032644	0.0259994	0.0373028
pncr002:3R	0.209679	0	0	0.0313702	0.000650532	0	0	0.00814972	0.000786297	0	0.00649507	0	0.00120694	0.00727832	0	0.00252351
Ccp84Ab	0.00255181	0	0	1.00788	0.000768083	0	0.00433556	0	0	0.00114797	0.00593298	0	0.0184954	0	0	0.0035513
Ccp84Aa	0.0021188	0	0.00380098	1.59948	0.00231892	0.00764146	0.0033671	0	0.00222483	0.00343304	0.00237714	0	0.0402369	0.00265004	0	0.00707131
pb	1.02166	0.030995	0.264059	0.279465	0.0166031	0.0278035	0.00656721	0.0354205	0.00175989	0.00122668	0.0738927	0.02513	0.776424	0.0040105	0	0.0560527
zen2	0.000380587	0	0	0	0	0	0	0.00426692	0	0	0	0	0.00608106	0	0	0
CG34297	0.00123926	0	0	0.0140583	0.000808774	0	0	0.0119424	0	0.000231368	0	0	1.00137	0	0	0.00184742
zen	0.00295842	0	0.00108434	0.000425265	0.000666892	0	0.0202992	0	0	0	0	0	0	0	0	0
bcd	0.0412604	0	0.000569627	0.00418296	0.00161079	0	0.00708649	0.0016958	0	0.00379044	0.00196194	0	0	0	0	0
CR45593	0.140126	0	0.00214482	0.0083397	0.00323143	0	0	0.0154996	0.000768024	0.00387238	0	0.0129533	0.0415277	0	0	0.00329691
Ama	1.94845	0.00571368	0.79651	0.0786076	0.386791	0.0227877	0.0721768	0.489575	0.00773262	0.580291	0.0826276	1.58078	0.113907	0.599493	0	0.02636
CR44930	0.0008703	0	0	0	0	0	0	0	0	0	0.00219454	0.0102957	0	0	0	0
CR42721	0.225594	0	0.0198685	0.00311454	0.00655395	0.00724086	0.00569801	0.013559	0	0.000996679	0.00303791	0.019104	0.0242122	0.00746466	0	0.00215423
mir-993	0	0	0	0	0	0	0	0	0	0	0	0	0	0	0	0
CR43435	0.00111824	0	0	0	0	0	0	0.00312142	0	0	0	0	0.00400941	0	0	0
Dfd	0.447906	0	0	0.266333	0.0194845	0.00250082	0.00277906	0.0417248	0	0.00326499	0.0417042	0.00803034	0.310222	0.00727832	0	0
CR42651	0.361604	0.0333513	0.246604	0.168462	0.0147378	0.0194257	0	0.13329	0.214923	0.0905475	0.00446705	0.0395566	0.1308	0.163457	0	0.017875
mir-10	0	0	0	0	0	0	0	0	0	0	0	0	0	0	0	0
CR45915	0.000725197	0	0	0	0	0	0	0	0.00779471	0.0053612	0	0	0	0	0	0
tRNA:Lys-CTT-2-1Psi	0.000312201	0	0	0	0	0	0	0	0	0	0	0	0	0	0	0
tRNA:Lys-TTT-2-1	0	0	0	0	0	0	0	0	0	0	0	0	0	0	0	0
7SLRNA:CR42652	0	0	0	0	0	0	0	0	0	0	0	0	0	0	0	0
tRNA:Lys-TTT-2-2	0	0	0	0	0	0	0	0	0	0	0	0	0	0	0	0
tRNA:Lys-TTT-2-3	0	0	0	0	0	0	0	0	0	0	0	0	0	0	0	0
7SLRNA:CR32864	0	0	0	0	0	0	0	0	0	0	0	0	0	0	0	0
tRNA:Lys-TTT-2-4	0	0	0	0	0	0	0	0	0	0	0	0	0	0	0	0
Scr	0.72485	0.0157782	0.0493922	0.195412	0.0305713	0.00387405	0.0163186	0.0475826	0.00649441	0.0482323	0.0574266	0.0267492	0.812058	0.0193694	0.0510897	0.0330367
CR45901	0	0	0	0	0	0	0	0.00140956	0	0	0	0	0	0	0	0
CR45902	0.0461799	0	0.0054687	0.0247236	0.00221661	0.00186049	0	0.00795778	0.00132168	0.0110758	0.00740704	0	0.0648072	0	0	0.00140661
CR45903	0	0	0	0.0016085	0	0	0	0	0	0	0	0	0	0	0	0
CR45904	0	0	0	0	0	0	0	0	0	0	0	0	0	0	0	0
CR45905	0.000189262	0	0	0	0	0	0	0	0	0	0	0	0	0	0	0
CR45900	0.000441243	0	0	0.000424822	0	0	0	0	0	0	0	0	0	0	0	0
ftz	0.0212117	0	0	0	0.000444065	0	0	0	0	0	0	0	0.00219423	0.00317726	0	0.000446728
CR44931	0.0247278	0	0	0.00181661	0.000794998	0	0	0	0	0.000409643	0.000856435	0	0.00334521	0	0	0
CR45559	0.0510176	0	0.00407985	0.0612972	0.00337786	0	0	0.0141734	0	0.00251808	0.0075243	0.0120738	0.0831625	0	0	0.0066522
CR44932	0.00169082	0	0	0.000167935	0	0	0	0	0	0	0	0	0	0	0	0
Antp	6.66664	0.14776	1.87571	2.26074	0.348424	0.0642022	0.105375	1.89976	0.023199	0.506812	0.712645	0.757018	5.07347	0.103067	0	1.0239
CR43252	0.0016587	0	0	0.000298453	0	0	0	0	0	0	0	0	0	0	0	0.00201408
CR45899	0.00311106	0	0	0.000543562	0	0	0	0	0	0	0	0.00450924	0.000895474	0	0	0
CR44933	0.0113181	0	0.000333877	0.00195185	0.00178417	0	0	0.00241588	0	0.00084101	0	0	0.00159412	0	0	0
Sodh-1	0.0153827	7.70553	0.0677369	0.0118328	0.784667	0.120568	0.279454	0.00331166	0.00662989	0.300557	0.00730644	0.206095	0.0042533	0.0255041	0.0959691	0.0196654
CG1979	0.000123484	0.0161777	0	0	0.00419416	0	0	0	0	0.00105756	0	0.00278773	0	0	0	0
dj	0	0	0	0	0	0	0	0	0	0	0	0.00327406	0	0	0	0
djl	0	0	0	0	0	0	0	0	0	0	0	0	0	0	0	0
CG1988	0	0	0	0	0	0	0	0	0	0	0	0	0	0	0	0
CG1105	0.186123	0.00980874	0.19827	0.141467	0.119128	0.0376673	0.145012	1.29114	0.135142	0.0539432	0.581488	0.194026	0.41576	0.142894	0	0.414331
CG1965	0.210879	0.00569422	0.0803821	0.0279442	0.0566077	0.0941531	0.0953326	0.0968256	0.073735	0.0546427	0.0330324	0.0554312	0.122326	0.0596464	0.0173329	0.0149728
Ufl1	0.181578	0.0359958	0.130147	0.267089	0.14674	0.175747	0.0784001	0.156368	0.0751647	0.160209	0.0428683	0.181953	0.153204	0.170504	0.543829	0.131554
CR45908	0	0	0	0	0	0	0	0	0	0	0	0	0	0	0	0
CG1943	3.65945	0.194057	2.68244	0.817392	0.19922	0.25224	5.61363	1.23459	0.131587	0.256827	1.5953	2.90738	3.81933	1.45312	0	0.608049
Ref1	4.42845	0.149206	1.74524	0.841502	0.936776	1.04131	2.36734	1.44655	1.21242	1.30137	0.485669	1.18333	2.09995	1.61287	0.404933	0.430686
Dpck	1.03559	0.174218	0.660397	0.176617	0.373545	0.554707	0.351982	3.41409	0.500151	0.779187	0.128211	0.881956	0.986979	0.558952	0.0390183	0.152337
Tailor	0.331762	0.00891854	0.214628	0.118453	0.206745	0.140582	0.240449	0.331108	0.201997	0.202184	0.0634437	0.109541	0.225441	0.186129	0.0873026	0.0792817
CR45907	0.0207891	0.00713428	0.023564	0.0174102	0.0287705	0.022693	0.0320175	0.0264184	0.0301023	0.0276884	0.005977	0.0126029	0.0134438	0.050321	0	0.00994128
alphaTub84B	21.0794	0.619379	9.25884	10.1065	1.34969	3.26346	9.67421	33.8424	2.4676	3.73661	9.21371	9.58249	36.2068	3.00904	0.35034	4.26441
CR43685	0.132709	0.0616243	0.140497	0.0581803	0.0777977	0.0346999	0.154761	0.111551	0.0615742	0.0379709	0.0272283	0.10431	0.0734694	0.110287	0	0.0245322
e(y)2b	0.0404585	0.00527017	0.0479022	0.0188053	0.00807745	0.00250082	0.749693	0.0854336	0.00551411	0.00416313	0.0154651	0.0178417	0.180034	0.00265004	0	0.00254375
Alh	0.880743	0.0329811	0.384311	0.3891	0.110661	0.106031	0.20166	0.255355	0.205865	0.374599	0.23438	0.792371	0.477592	0.122349	0.0597562	0.0786009
CR45906	0	0	0	0	0	0	0	0	0	0	0	0	0	0	0	0
Mlp84B	0.186674	0.104463	1.7803	0.291676	0.0921704	2.97159	0.0756957	0.149	0.418336	1.75105	20.4103	0.553055	0.155328	0.0660871	0.0898014	0.0794957
CG10098	3.11459	0.0544347	0.268724	0.324277	0.125759	0.0512523	0.13039	0.842714	0.0908307	0.0956397	0.062016	0.286345	1.81327	0.349895	0.00866646	0.161551
CG10068	0.167808	0.065542	0.116883	0.126339	0.0998311	0.0759078	0.0983714	0.137068	0.137149	0.082786	0.0589928	0.133999	0.494516	0.292333	0.0770891	0.0663628
CR42875	0.017593	0.0265358	0.00919704	0.00429868	0.00732554	0.0149679	0.118337	0.0070085	0.00853577	0.0232633	0.00360968	0.00541782	0.0687378	0.00576017	0	0.00461875
CG31248	0.0342032	0.739701	0.00983826	0.00443168	0.114546	0.229262	0.028663	0.0125395	0.0248365	0.248489	0	0.0453932	0.0653941	0.00311013	0	0.100326
tRNA:Gly-TCC-1-1	0	0	0	0	0	0	0	0	0	0	0	0	0	0	0	0
tRNA:Gly-TCC-1-2	0	0	0	0	0	0	0	0	0	0	0	0	0	0	0	0
CG31493	0.000422639	0	0	0	9.88e-05	0	0	0	0	0	0	0	0.000942772	0	0	0
Fer1	0.746106	0	0.00125941	0.0180021	0.0139302	0	0	0.075697	0.00134951	0.0688719	0.000997057	0.0164051	0.414607	0.0151976	0.00866646	0.00380765
CR42738	0.000134094	0	0	0	0	0	0	0	0	0	0	0	0	0	0	0
CG14610	0	0	0	0	0	0	0	0	0	0	0	0	0	0	0	0
CG2656	0.258965	0.054313	0.348682	0.190448	0.227414	0.202969	0.629786	0.133771	0.188527	0.231314	0.0454814	0.107783	0.101202	0.522645	0.00866646	0.0845206
gfzf	0.0480446	0	0.0386059	0.468113	0.032058	0.0539065	0.0276518	0.0138606	0.0448908	0.0421682	0.00929439	0.00825698	0.0225129	0.177946	0	0.305379
Sas-4	0.0618624	0	0.0332471	0.0130052	0.0152168	0.0121725	0.152172	0.00871528	0.0109664	0.00933245	0.00191262	0.0169022	0.00493204	0.0104989	0	0.00203384
MAGE	0.0824405	0	0.042895	0.0176693	0.0585772	0.0334921	0.273079	0.0235008	0.0565217	0.0622549	0.00668924	0.0354191	0.0247901	0.111104	0	0.0123955
CR45909	0	0	0	0.00417256	0.000113778	0	0	0.00111627	0	0	0	0	0	0	0	0
sas	0.0464956	0.0113884	0.0524712	2.19018	0.0185635	0.00136121	0.0315565	0.0445728	0.00766195	0.0090277	0.0982863	0.115975	0.34959	0.0810918	0	1.50332
CG10055	0.150458	0.052393	0.186976	0.0990807	0.133851	0.162626	0.236622	0.166722	0.0988704	0.141104	0.0583098	0.131314	0.132519	0.159578	0.104636	0.0495172
lap	1.63049	0.0830755	0.30737	0.26935	0.162758	0.215365	0.183134	0.735424	0.264106	0.223737	0.0902218	0.348733	1.38269	0.358416	0.0556389	0.139253
CG14609	0.0225187	0	0.00176863	0.00852342	0.00138762	0.0139335	0.0102303	0.00891586	0.000786297	0.00342606	0.000929327	0	0.0266528	0.0100565	0	0.00192235
CG1288	0	0	0.00169046	0.000658957	0	0	0	0	0	0	0	0	0	0	0	0
CG14606	0	0	0	0.000818542	0.000804727	0	0.205678	0	0.067902	0.00607031	0	0	0	0	0	0
CG14605	0	0	0	0	0	0	0	0	0	0	0	0	0	0	0	0
thw	0.000593091	0	0.000429257	0.516417	0.00268244	0.00158357	0.0200068	0	0	0.00173842	0.00735965	0	0.113323	0	0	0.000943701
CG14607	0	0	0	0.00026513	0	0	0	0	0	0	0	0	0	0	0	0
CG1234	0.389881	0.149781	0.500038	0.254686	0.438111	0.278547	0.973364	0.1727	0.35859	0.292195	0.0698379	0.122202	0.180041	0.323118	0.00866646	0.152254
CG10053	0.188267	0.0151492	0.126192	0.0781343	0.0745725	0.0945263	0.320169	0.0725213	0.191762	0.081803	0.0205652	0.0652152	0.138528	0.0775769	0.0724685	0.0209317
CG1227	0.164689	0.038313	0.129012	0.140771	0.114939	0.126568	0.158451	0.133313	0.197882	0.149053	0.0201693	0.148667	0.153221	0.133181	0	0.106977
CG10050	0.0678789	0.0030995	0.0761008	0.0375278	0.139851	0.091699	0.0886506	0.0721067	0.138407	0.106715	0.0175152	0.0541759	0.0750349	0.0968443	0.00866646	0.0197335
Obp84a	0.000723914	0	0	0	0.000982054	0	0	0	0	0	0	0	0	0	0	0
Gld	0.00799924	0	0	0.533404	0.00503218	0	0.0208412	0.00605516	0.00470865	0.00788695	0	0.0047346	0.230384	0.00394024	0.241867	0.170114
CR44338	0	0	0	0	0	0	0	0	0	0	0	0	0	0	0	0.000985996
Syt4	3.50117	0.0800322	0.203856	0.182294	0.114786	0.0268749	0.0479318	0.620202	0.0175472	0.0362688	0.0248903	0.163494	2.10619	0.749304	0	0.0668656
CR10032	0.000139833	0	0	0	0	0	0	0	0	0	0	0	0	0	0	0
rn	0.192847	0	0.0262423	0.00894245	0.00875381	0.00442651	0.00328832	0	0.00101112	0.00106047	0.000997057	0	0.0765359	0.022354	0	0.00152475
CR44333	0.00225553	0	0	0	0.000468101	0	0	0	0	0	0	0	0.00209365	0	0	0
RacGAP84C	0.000201783	0	0	0	0	0	0	0	0	0	0	0	0	0	0	0
CG42544	0.000341528	0	0	0	0	0	0	0	0	0	0	0	0	0	0	0
CR44334	0.0237328	0	0	0.00460287	0.000681284	0	0	0	0	0	0	0	0.0034541	0	0	0
CR46130	0	0	0	0	0	0	0	0	0	0	0	0	0	0	0	0
CG10029	0	0	0	0	0	0	0	0	0	0	0	0	0	0	0	0
CR46299	0	0	0	0	0	0	0	0	0	0	0	0	0.000291695	0	0	0
CR46224	0	0	0	0	0	0	0	0	0	0	0	0	0	0	0	0
CG44335	0	0	0	0	0	0	0	0	0	0	0	0	0.00133135	0	0	0
lncRNA:TS14	0	0	0	0	0	0	0	0	0	0	0	0	0	0	0	0.000211001
CR44337	0	0	0	0	0	0	0	0	0	0	0	0	0.000384468	0	0	0
CG31496	0	0	0.000429257	0	0.000266606	0	0	0	0	0	0	0	0	0	1.0094	0
nxf4	0	0	0	0	0	0	0	0	0	0	0	0	0	0	0	0
CG43290	0	0	0	0	0	0	0	0	0	0	0	0.0136126	0	0	0	0
CG17944	0	0	0	0	0	0	0	0	0	0	0	0	0	0	0	0
Mst84Dd	0	0	0	0	0	0	0	0	0	0.00103172	0	0	0	0	0	0
Mst84Dc	0	0	0	0	0.000138349	0	0	0	0	0.000316674	0	0	0.00036039	0	0	0
Mst84Db	0	0	0	0	0	0	0	0	0	0	0	0	0	0	0	0
Mst84Da	0	0	0	0.00128029	0	0	0	0	0	0	0	0	0	0	0	0
MstProx	0	0	0	0	0	0	0	0	0	0	0	0	0	0	0	0
CR45560	0	0	0	0	0	0	0	0	0	0	0	0	0.000777222	0	0	0
CG42650	0	0	0	0	0	0	0	0	0	0	0	0	0	0	0	0
Ir84a	0	0	0	0	0	0	0	0	0	0	0	0	0	0	0	0
CR46300	0	0	0	0	0	0	0	0	0	0	0	0	0	0	0	0
wa-cup	0	0	0	0	0	0	0	0	0	0	0	0	0	0	0	0
CG14598	0.00167373	0	0	0.218847	0.000836005	0	0	0.0993016	0	0.00147464	0	0.00341168	0.00667982	0	0	0.0594956
tRNA:Val-CAC-2-1	0	0	0	0	0	0	0	0	0	0	0	0	0	0	0	0
mir-4950	0	0	0	0	0	0	0	0	0	0	0	0	0	0	0	0
tRNA:Val-CAC-2-2	0	0	0	0	0	0	0	0	0	0	0	0	0	0	0	0
CR44934	0	0	0	0	0	0	0	0	0	0	0	0	0	0	0	0
tRNA:Val-CAC-2-3	0	0	0	0	0	0	0	0	0	0	0	0	0	0	0	0
CG1142	0.936886	0.0542804	0.507058	0.203264	0.366428	0.208994	0.745577	0.275543	0.253648	0.300235	0.0792255	0.213272	0.562114	0.21364	0.0303519	0.1053
scaRNA:MeU5-C46	0	0	0	0.000303317	0.000244362	0	0	0	0.00125982	0	0	0	0.0024726	0	0	0
snRNA:7SK	0.0961245	0.0355572	0.0633493	0.0764224	0.047007	0.0546239	0.146218	0.0720989	0.116683	0.0602553	0.0567965	0.0394963	0.0853764	0.0867404	0.0173329	0.0390837
tRNA:Val-CAC-2-4	0	0	0	0	0	0	0	0	0	0	0	0	0	0	0	0
alpha-Est10	0.0111829	0.00643386	0.0613406	0.467205	0.0501206	0.046006	0.0495826	0.0322191	0.0341184	0.0303058	0.0609264	0.0538603	0.0718181	0.403769	0.0303519	1.00957
CG42656	0.000656138	0	0	0.177455	0.00197076	0.00415892	0	0	0	0.000409643	0.000929183	0	0.00224438	0	0	0
alpha-Est9	0.195891	0.006199	0.0711341	0.00981916	0.410693	0.0050109	0.165636	0.0445918	0.0607458	0.0286597	0.0514131	0.124602	0.141776	0.0549257	0.148606	0.0091
Mics1	0.00129328	0	0	0	0.00215931	0	0	0	0	0	0	0	0.00273424	0	0	0
alpha-Est8	0.0205632	0	0.0238819	0.0100167	0.0523956	0.00742346	0.0443133	0.0198492	0	0.0070504	0	0.0895757	0.0588491	0.011177	0	0.00881973
Ubc84D	0	0.0124263	0	0.000321903	0	0	0	0	0	0	0	0	0	0	0	0
alpha-Est7	0.00322218	0.225742	0.0128819	0.0160097	0.0189104	0	0.00656721	0.0808796	0.0172204	0.00018917	0.00184239	0.0316934	0.0212242	0.0457718	0	0.00102908
alpha-Est6	0.00108388	0	0	0	0	0	0	0	0	0	0.000576681	0	0.000908478	0	0	0
alpha-Est4aPsi	0	0	0	0	0	0	0	0	0.00340954	0	0	0	0	0	0	0
Rtnl2	0.0029107	0	0	0.00127867	0.00140979	0.00274021	0.00579714	0.00246869	0	0.00612595	0.000856435	0.00509161	0	0.00402064	0	0.00361149
alphaTub84D	1.9199	0.210338	0.730388	0.278915	0.355739	0.560959	1.74973	0.879536	0.337836	0.43355	0.179928	0.414612	1.42989	0.359057	0.00866646	0.229947
alpha-Est5	0.0246448	0	0	0.00346015	0.00286928	0.148872	0.020195	0.00128639	0.00608243	0.508503	0	0.00601833	0	0	0	0.0018372
alpha-Est4	0.00497559	0.0280756	0.00919778	0.0038694	0.00356692	0.488715	0.0117022	0.0027791	0.0163875	1.01199	0.00607476	0.110274	0.00545024	0.00394024	0	0.00313362
CR46128	0.0011824	0	0	0	0	0	0	0.00172611	0	0.0150764	0.000576681	0	0	0	0	0
alpha-Est3	0.00804441	0.0316098	0.0197126	0.00221098	0.00731479	0.496607	0.0574211	0.017281	0.0887614	0.227127	0.0348472	0.0700119	0.00545264	0	0	0.00650981
alpha-Est2	0.000298375	0	0.00610598	0	0.00254406	0	0.379687	0	0	0.000232209	0.0208856	0	0	0	0	0
CR46129	0	0	0	0	0	0	0	0	0	0	0	0	0	0	0	0
alpha-Est1	0.0222061	0	0.038499	0.00786946	0.532383	0.0386248	0.0890205	0.0142769	0.0162972	0.190235	0.00695777	0.648939	0.00634807	0.00746466	0	0.00606005
CG45545	0	0	0	0	0	0	0.00277906	0	0	0	0	0	0	0	0	0
Nlg3	3.13468	0.155738	0.0903023	0.185947	0.0712522	0.0483441	0.0494414	0.359011	0.00718976	0.065411	0.050071	0.227581	3.12485	0.211841	0	0.0457188
CR44332	0.00909782	0	0	0	0	0	0	0	0	0	0	0	0.0135884	0	0	0
Nlg1	0.00383307	0	0.0941775	0.0104719	0.00388409	0.0631484	0.00771784	0.00937933	0.00234115	0.010287	0.346902	0	0.00289182	0.132085	0	0.0151498
CR44260	0.0016651	0	0	0	0	0	0.00969773	0	0	0	0	0	0.00114028	0	0	0
CG2616	0.000291971	0	0	0	0	0	0	0	0	0	0	0	0	0	0	0
CG43254	0	0	0	0	0	0	0	0	0	0	0	0	0	0	0	0
CR44935	0	0	0	0	0	0	0	0	0	0	0	0	0	0	0	0
pyd3	0.111889	0.0189872	0.121358	0.0491528	0.529965	0.0883792	0.225031	0.582241	1.43371	0.0543184	2.21141	0.185734	0.093275	1.435	1.91884	0.0199009
CG10919	0.00375101	0	0	0	0.000204753	0	0	0.00265493	0	0	0	0	0.00300792	0.0141124	0.00866646	0
Sp7	0.0125461	0	0.00542325	0.0323644	0.0549766	0	0.00541977	0.0633435	0.00131718	0.001978	0	0.039216	0.011628	0.0183509	0.0303519	0.000351477
CG11286	0	0	0	0	0	0	0	0	0	0	0	0	0	0	0	0
CR46225	0	0	0	0	0	0	0	0	0	0	0	0	0	0	0	0
CR46226	0	0	0	0	0	0	0	0	0	0	0	0	0	0	0	0
CG18747	0.000573879	2.37346	0.0211087	0.000587621	0.000785959	0.0191986	0	0	0.151307	0.0263199	0.00115688	0.0223986	0	0	0	0.00324211
CG18745	0	0.0720861	0.0128588	0	0	0	0	0	0.0386294	0.00369387	0	0.0194982	0	0	0	0
CG18748	0.00173162	0.0111218	0	0.000273001	0.00176224	0.0449755	0	0.00341194	0.0100834	0.238706	0.000940685	0	0	0	0	0
CG18746	0.00100068	0	0	0	0.00029575	0.00280297	0	0	0.0976124	0.0438298	0	0	0.00130275	0	0	0
CG10086	0.00257704	0.00571213	0.00102211	0.000988161	0.00133728	0.185885	0.00630482	0.00325679	1.26769	0.259837	0.000735476	0	0.000957372	0	0	0.0019355
CG2641	0.0176572	0.0137165	0.0454225	0.00777472	0.120539	0.0149694	0.0254252	0.0319208	0.0708958	0.0388479	0.0193808	0.208656	0.0574672	0.0452882	0.0303519	0.00424844
CG18744	0.00370955	0.00524592	0	0	0.000362685	0	0	0.00148761	0	0.0149368	0	0	0.000322775	0	0	0
CG3014	0.211447	0.006199	0.00328629	0.00568985	0.00399421	0.00934468	0	0.0344101	0.00184825	0	0.00378248	0	0.0107596	0.288749	0	0.00182153
CG18268	0.0059299	0	0	0	0	0	0	0.0025834	0.000872566	0	0	0	0	0.0921509	0	0
CG2993	0.279934	0.006199	0.0080268	0.0152928	0.00993603	0.00137499	0	0.0693863	0.00210021	0.0059055	0.0125705	0.0233887	0.398142	0.0911308	0	0.012304
sgll	0.204539	0.0121281	0.148449	0.281041	0.196502	0.320094	0.363525	0.253336	0.399181	0.362615	0.0143033	0.110068	0.13134	0.508214	0.0173329	0.0670583
CG31473	0.0141191	0	0.00204462	0.00902234	0.00589153	0	0.0416228	0.00742691	0.00491622	0.00823301	0.00363295	0.00663618	0.00529764	0.0328365	0	0.00395909
CG34384	0.693046	0.024796	0.0837328	0.0261539	0.024916	0.00689505	0.0331394	0.158782	0.000726681	0.00359157	0.00827676	0.03628	0.414193	0.0512558	0	0.0117016
CG17816	2.75724	0.0668182	0.208924	0.205062	0.0839975	0.0303125	0.126542	0.623912	0.00366285	0.0690559	0.0530695	0.183518	2.80961	0.271942	0	0.0583555
CR46127	0	0	0	0	0	0	0	0	0	0	0	0	0	0	0	0
ArgRS-m	0.0553874	0	0.0648187	0.0241324	0.0584725	0.0496107	0.0452704	0.0610069	0.0711311	0.0846437	0.0274586	0.0635516	0.042014	0.0297081	0	0.0208041
mRpS9	0.479975	0.220522	0.584792	0.295596	1.01922	1.16961	0.780856	0.459197	0.904504	1.24611	0.884221	0.555268	0.420397	1.21543	0.157406	0.18569
wtrw	0.00693698	0	0.00448312	0.0253841	0.00110773	0.0013766	0.0163186	0.00102192	0.00621215	0.00106314	0	0	0.0350691	0.0861776	0	0.000683763
EMC1	0.635778	0.0520159	0.393596	0.173775	0.407003	0.583257	0.380595	0.869738	0.862661	0.730546	0.168144	0.414389	0.521086	0.627456	0.243531	0.137852
Taf7	0.197652	0.0272431	0.0960394	0.0434416	0.0593939	0.0475086	0.118729	0.0480697	0.0654754	0.0619552	0.0165634	0.099813	0.0965926	0.0946689	0	0.0255459
Prat	0.158031	0.0385287	0.494825	0.314049	0.458074	0.144058	0.534788	0.362869	0.314657	0.171258	0.0238862	0.297928	0.199745	0.406097	0.151105	0.103952
CG2846	0.265267	17.126	0.730691	0.327405	1.37423	1.15363	1.10293	0.398224	0.808208	0.731456	0.138194	1.12531	0.370531	0.746395	0.593041	0.271876
CG2678	0.0296554	0	0.0451092	0.00185333	0.0830409	0	0.104347	0.0239803	0.0101056	0.0163905	0.000576681	0.0119512	0.0128264	0.013721	0	0.00104338
CG10445	0.0103073	0	0.0142593	0.00167557	0.00644246	0.00180454	0.10344	0	0.00325929	0.00605426	0	0.00547933	0.000637288	0	0	0
lds	0.0730418	0	0.0851997	0.0335437	0.0469545	0.0666382	0.209362	0.0143718	0.0141766	0.0347067	0	0.00710574	0.00866853	0.0289406	0	0.00414724
scaRNA:MeU2-C41	0	0	0	0	0	0	0	0	0	0	0	0	0	0	0	0
dsx	0.00179638	0	0.00791345	0.0147616	0.00979456	0	0.42892	0	0.00632288	0.000501678	0	0	0	0	0	0.00404807
CD98hc	1.55767	0.627	0.709015	0.327925	1.30136	0.644842	0.493714	1.39328	0.582237	0.367241	0.433312	1.02408	0.787239	0.587222	0.25709	0.17521
Os-C	0.000665326	0.00533015	0	0.184998	0.000135025	0	0	0	0.000845688	0.00293044	0.0031373	0.00639666	0.00185576	0.00943177	0	0
Sfp84E	0	0	0	0	0	0	0	0	0	0	0	0	0	0	0	0
CG2781	0.0359928	0.0469855	0.126596	12.936	0.0489023	0.113511	0.0283835	0.0806652	0.113806	0.172212	0.103134	0.17961	0.616912	0.0202955	0	0.109961
CR46143	0	0	0	0	0	0	0	0	0	0.00169899	0	0	0	0	0	0
CR46142	0	0	0	0	0	0	0	0	0	0	0	0	0	0	0	0
PIG-H	0.163277	0.0113884	0.114711	0.0192601	0.11142	0.171415	0.189422	0.123105	0.107274	0.23806	0.112028	0.0459632	0.0670431	0.105751	0	0.00657803
Kmn2	0.372814	0.0030995	0.260081	0.0562644	0.0627349	0.0408192	0.604061	0.0932936	0.0344439	0.0431024	0.00327055	0.0500253	0.0752749	0.0397206	0	0.0175281
CG2698	0.328264	0.0397774	0.427907	0.427548	0.180731	0.120053	0.272447	0.621834	0.0534769	0.10564	0.220858	0.183589	0.598215	0.311703	0.081135	0.189646
CG2767	0.117215	0.0280511	0.106751	2.40345	0.375506	0.0481802	0.149049	0.0976227	0.13881	0.1096	0.033729	0.246419	0.0882287	0.140507	0.239157	0.127508
CG11052	0.0166962	0	0.00285608	0.00747525	0.000884002	0	0.0986452	0.011169	0	0.00105363	0.00184224	0	0.0191407	0.00440977	0	0.00448665
CG3223	0.492812	0.139058	0.328675	0.161755	0.112565	0.134914	0.401502	0.155102	0.131833	0.151779	0.0565252	0.298098	0.261807	0.190681	0.0469724	0.102356
CG10435	0.149376	0.0857092	0.133805	0.0989843	0.0410547	0.030187	0.104924	0.075568	0.0781619	0.0372128	0.0154555	0.0955949	0.121779	0.084635	0	0.0613542
Pbp95	0.0351732	0.0030995	0.0263128	0.00600036	0.00856735	0.0102651	0.0367205	0.00877806	0.0159896	0.0094195	0.00216327	0.0138302	0.0137215	0.0120818	0	0
CG2747	0.35128	0.0319173	0.536249	0.181289	0.113286	0.173511	0.153395	0.410011	0.223493	0.170684	0.240023	0.414928	0.347502	0.204071	0.00866646	0.0827657
ImpE3	0.00771259	0	0.0364269	0.0231821	0.00340958	0	0.0225001	0.00180447	0.00086374	0.00189552	0	0.0399785	0.00269385	0.00317726	0	0.00087023
CG10903	0.251128	0.190799	0.438017	0.171084	0.296203	0.234793	0.402119	0.221141	0.402565	0.240391	0.097808	0.2287	0.172028	0.301855	0.0724685	0.110518
CG11035	0.0995985	0.0378765	0.133001	0.0663314	0.109407	0.133664	0.263418	0.109882	0.262548	0.101332	0.0635668	0.0885186	0.106867	0.118681	0.00866646	0.0494909
unc-45	0.0507357	0.0517424	0.229553	0.100434	0.058003	0.291196	0.182174	0.0601066	0.115805	0.217176	0.894686	0.25549	0.180499	0.0457741	0.0898014	0.0624253
CR44936	0	0	0	0.00390541	0	0	0	0.00213346	0	0	0	0	0.00701945	0	0	0
CG43060	0.000300849	0	0	0.00315005	0.00054328	0	0	0.00279638	0	0	0	0	0.0330625	0.00648841	0	0
CG43618	0	0	0	0	0	0	0	0	0	0	0	0	0	0	0	0
CG43061	0	0	0	0	0	0	0	0	0	0	0	0	0	0	0	0
mAChR-B	0.11395	0.0030995	0.00714055	0.00506344	0.00172157	0	0	0.0149893	0	0.00108952	0.000735476	0.0062128	0.0831332	0	0	0
snoRNA:Me18S-G423	0	0	0	0	0	0	0	0	0	0	0	0	0	0	0	0
CG7910	0.002112	0	0	0.0703537	0.08626	0	0	0	0	0	0.0532927	0	0.00638203	0.130315	0	0.00220377
CR44330	0.00134463	0	0.0440548	0	0.00203025	0	0.790285	0	0	0	0	0	0	0	0	0
CG7900	0.000639796	0.00512454	0.00305462	0.00161255	0	0.00510703	0	0	0	0.00447599	0	0	0.00036039	0	0	0
puc	1.13354	0.686605	0.973707	0.977462	0.359613	0.897622	0.457634	0.773975	0.600423	0.746085	0.578756	0.545599	1.53955	0.67445	0.734996	0.703383
CR44331	0.0172001	0	0.0118219	0.00292459	0.00125577	0	0.00707647	0	0.00465943	0.00369563	0.00458729	0	0.0171153	0.00440977	0	0
CG7878	0.183814	0.00581904	0.148267	0.0716692	0.0671566	0.114742	0.504635	0.112206	0.184398	0.0947389	0.0190101	0.100213	0.111051	0.229295	0.0510897	0.0282592
CG9667	0.562699	0.0092985	0.296364	0.0928766	0.313606	0.495432	0.739907	0.254089	0.418097	0.440612	0.0829717	0.186571	0.236979	0.178786	0	0.0588905
Gie	2.30965	0.410839	0.997668	0.737083	0.699256	0.2467	0.850554	1.83953	0.556124	0.390186	0.188726	1.14148	1.70839	0.898323	0.216664	0.453335
tRNA:Asn-GTT-1-10	0	0	0	0	0	0	0	0	0	0	0	0	0	0	0	0
tRNA:Arg-ACG-1-6	0	0	0	0	0	0	0	0	0	0	0	0	0	0	0	0
tRNA:Arg-ACG-1-7	0	0	0	0	0	0	0	0	0	0	0	0	0	0	0	0
tRNA:Arg-ACG-1-8	0	0	0	0	0	0	0	0	0	0	0	0	0	0	0	0
tRNA:Arg-ACG-1-9	0	0	0	0	0	0	0	0	0	0	0	0	0	0	0	0
tRNA:Arg-ACG-1-10	0	0	0	0	0	0	0	0	0	0	0	0	0	0	0	0
grn	1.18933	0.160377	0.130515	0.813386	0.0514052	2.41332	0.0138098	0.145547	0.0070058	1.75444	0.0564135	0.0440896	0.578518	0.665401	0	0.159369
CR43302	0.00822536	0	0	0.0175038	0.000588012	0.0227167	0	0	0	0.0136509	0.00207137	0	0	0.0327864	0	0.00392062
CR43303	8.28e-05	0	0	0	0	0	0	0	0	0	0	0	0	0	0	0
CheA84a	0.000521743	0	0	0.00096362	0	0.00248813	0	0	0	0.000402167	0.000517843	0	0	0	0	0
CG7800	0.0671395	0.00520415	0.35153	0.100358	0.425915	0.0399519	0.220506	0.250466	0.122602	0.0487566	0.0695375	0.502882	0.0954462	0.194032	0.0786362	0.0598783
CG18249	0.00519094	0	0.0216965	0.00589963	0.146465	0	0.0324747	0.00492947	0.00310187	0.00352585	0.000643023	0.274039	0.00102161	0	0	0.00414744
CR45551	0.00027502	0	0	0	0.000381924	0	0	0	0	0.00143929	0	0	0	0	0	0
CR45550	0.000843509	0	0	0.000431611	0.000656216	0	0	0	0	0.000897106	0	0	0.00293692	0	0	0
CR45549	0.000792356	0	0.000391623	0.00565586	0.00191604	0.00969779	0.0195979	0	0.00179925	0.00260837	0	0.00901039	0.00401013	0	0	0.00563441
DNApol-iota	0.119282	0	0.0705295	0.0798326	0.030729	0.0198736	0.0694017	0.0397994	0.0450659	0.027715	0.00654205	0.0439349	0.0626758	0.0425244	0	0.0253191
Ada2b	0.464538	0.0891435	0.198884	0.116144	0.0792274	0.0672214	0.121728	0.214684	0.104992	0.0767111	0.0318461	0.116144	0.196379	0.142533	0	0.0524723
CG9636	0.524907	0.0508057	0.106378	0.0625775	0.0322342	0.0156135	0.18388	0.192501	0.0117928	0.0307228	0.0247769	0.0804193	0.544267	0.0752897	0	0.0298621
CG18749	0	0	0	0	0	0	0	0	0	0	0	0	0	0	0	0
CG33722	0	0	0	0	0	0	0	0	0	0	0	0	0	0	0	0
CG15864	0.0124146	0	0.00442412	0.00125839	0.00242873	0.00507853	0.00890961	0.00434863	0	0.00270807	0.00196203	0.00327406	0.00858795	0	0	0.00166951
mtg	0.0199728	0.0124441	0.0282678	1.14942	0.00644326	0.00136718	0.104795	0.00452656	0.0035937	0.0105716	0.0308858	0.0485255	0.115544	0.123001	0	0.512954
CR18228	0.0518922	0.0177877	0.420626	0.0274525	0.0191027	0.0164049	0.0896545	0.124093	0.0340259	0.0236344	0.0205539	0.0229458	0.160043	0.0645594	0	0.00765873
RpA-70	0.111294	0.00569422	0.172474	0.0308393	0.358991	0.20342	0.38061	0.0124591	0.102232	0.224744	0.00423759	0.0798888	0.0285432	0.206919	0.00866646	0.00766449
Mcm2	0.19722	0.0165926	0.0924109	0.00918491	0.181198	0.10423	0.381114	0.00206569	0.0450464	0.0978247	0.00917841	0.081403	0.00668327	0.225924	0	0.0041253
CG9630	0.0933911	0.118898	0.210427	0.0879329	0.163826	0.0929206	0.14997	0.0530825	0.133184	0.0821161	0.0396467	0.0437592	0.0640285	0.142176	0.00866646	0.0594395
ato	0.00229734	0	0	0	0.00198852	0	0	0	0	0	0	0	0.000322775	0	0	0.00329098
CR44318	0	0	0	0	0.000235959	0	0.0069492	0	0	0.00581501	0	0	0.00149123	0	0	0
CG11671	0.00260349	0	0.018451	0.00455539	0.00668788	0	0.50152	0.0519912	0	0.0568325	0.0115758	0	0.00746717	0.0101147	0	0.0107044
CG11672	0	0	0	0	0.000478054	0	0	0	0	0	0	0	0	0	0	0.00087107
CG31464	0	0	0	0.000605608	0.00167318	0	0.0167314	0	0	0.000372909	0	0	0	0	0	0
CG31463	0.00225735	0	0	0.000564336	0.0136743	0.0175059	0.00291895	0	0.00110835	0.43094	0.00246337	0.00489037	0	0	0	0.00190946
CG9626	0.00644252	0.0449677	0.142679	0.01474	0.0067384	0.252638	0.168798	0.0145022	0.0245292	0.136395	0.432586	0.0479941	0.0093901	0.0133743	0	0.00932224
mRpL1	0.46655	0.0140639	0.519083	0.234198	1.1293	2.03909	1.01171	0.699736	1.39356	1.4882	0.909378	0.495768	0.393499	0.535724	0.0259994	0.142257
nac	0.0853796	0.0030995	0.0526634	0.014207	0.0891748	0.0380118	0.137216	0.0978579	0.080263	0.139494	0.0137428	0.0826115	0.0371052	0.0789372	0.0390183	0.00433808
Sgt1	0.433025	0.94968	0.435776	0.223052	0.295316	0.50002	0.730853	0.329381	0.350433	0.576761	0.187195	0.446034	0.48273	0.324012	0.0597562	0.117533
tex	0.187114	0.00574875	0.0903652	0.0244528	0.117122	0.255036	0.30485	0.016934	0.135242	0.570651	0.0113866	0.22318	0.0421042	0.051047	0	0.00669586
mir-4918	0	0	0	0	0	0	0	0	0	0	0	0	0	0	0	0
CG11693	0	0	0	0.00254098	0	0	0.0134477	0	0	0	0	0	0.00128738	0	0	0
CG11694	0	0	0	0	0	0	0.00277906	0	0	0	0	0	0	0	0	0
CG11698	0	0	0	0	0	0	0.00969773	0	0	0	0	0	0	0	0	0
CG7483	1.04729	0.013899	0.361957	0.135095	0.265586	0.323623	0.551106	0.323992	0.310624	0.350569	0.119618	0.211145	0.409035	0.241964	0.108389	0.0618302
Coq2	0.0467598	0.0102864	0.0339362	0.0121937	0.105308	0.179827	0.122459	0.0237129	0.138485	0.185462	0.0191041	0.0254028	0.0644355	0.042657	0	0.000867854
CR45215	0	0	0	0	0	0.00186049	0	0	0.00119049	0.00603666	0	0	0	0	0	0
Ctr1B	0.00517732	0.0060132	0.00459395	0.0120312	0.00511579	0.300631	0.00987797	0.00144914	0.752014	0.621095	0	0.00613806	0.00244385	0	0	0.00361544
Poxm	0.00832546	0	0	0.0181373	0.00100003	0	0.00620727	0.0447965	0	0	0.00248153	0.00469847	0.0189493	0	0	0.000668168
Or85a	0	0	0	0	0	0	0	0	0	0	0	0	0	0	0	0
CG7443	0	0	0	0	0.000495519	0	0.00291895	0	0	0	0	0	0	0	0.0469724	0
COX7A	7.24139	3.56124	6.45138	4.65163	16.0545	32.7734	18.2863	9.6599	22.164	24.7049	17.3666	7.26696	6.94674	6.49743	1.91283	2.43679
Arl2	0.605197	0.14828	0.301484	0.197701	0.122049	0.22862	0.642058	0.472301	0.20668	0.317625	0.251281	0.252152	0.940237	0.242248	0	0.0864289
CG9601	0.235885	0.0030995	0.0757867	0.0257539	0.0980884	0.0826577	0.245543	0.0777344	0.0949309	0.121394	0.00704479	0.0652544	0.182118	0.0656046	0	0.00280023
COX7AL	0.0021893	0	0	0.000426765	0.000251307	0	0.0543336	0.00255061	0	0	0	0.00327406	0	0	0	0
DppIII	0.187928	0.0030995	0.302277	0.061993	0.419634	0.664945	0.547453	0.128351	0.776865	0.737901	0.182395	0.180507	0.112132	0.282288	0.103324	0.0244944
CG7352	0.00135049	0	0.00184826	0.00625848	0.000377822	0	0.0087081	0.0042149	0.00142596	0	0	0	0.203683	0	0	0.000229788
mir-9380	0	0	0	0	0	0	0	0	0	0	0	0	0	0	0	0
Atg13	0.467183	0.649064	0.487092	0.526955	0.33051	0.36822	0.803899	0.453537	0.353552	0.359714	0.259845	0.717365	0.455965	0.399418	0.13708	0.567034
stck	0.477488	0.0860635	1.75092	1.01969	0.181913	1.27445	0.648707	1.94162	0.72862	0.847282	1.48585	0.408446	1.88751	0.841565	0.125721	0.531846
CG9684	0.0850725	0.0315026	0.119442	0.0781593	0.167103	0.150796	0.18487	0.159383	0.167881	0.123948	0.0187465	0.138517	0.0606966	0.179017	0.0724685	0.0525284
CG7963	0	0	0	0	0	0	0	0	0	0	0	0	0	0	0	0
CG45263	4.06708	0.0891192	6.32252	4.94193	0.138311	0.0658403	1.4468	0.622532	0.0329013	0.0574168	0.0410219	1.35479	7.67026	0.308186	0.0259994	0.430518
CR46126	0	0	0	0	0	0	0	0	0	0	0	0	0	0	0	0
Obp85a	0.000966849	0	0	0.0049391	0	0	0	0	0	0	0	0.00639182	0.0204886	0	0	0.000342714
CR46125	0.00125202	0	0	0	0	0.00234247	0	0	0	0	0	0	0	0	0	0
Or85b	0	0	0	0	0	0	0	0	0	0	0	0	0	0	0	0
Or85c	0	0	0	0.000720268	0.000837358	0	0	0	0	0	0	0	0.00942135	0	0	0.00265469
CR46228	7.77e-05	0	0	0	0	0	0	0	0	0	0	0	0.000546387	0	0	0
CG11737	0.0568785	0.0183112	0.129949	0.120838	0.14487	0.00437695	0.111851	0.101444	0.086787	0.0245172	0.0155264	0.205832	0.0526857	0.0723532	0	0.0527507
CG31454	0.00122905	0	0.000391623	0.00102773	0.000408408	0.0695472	0.00694198	0	0	0.0178767	0	0	0.000821135	0	0	0.004502
CG31259	0.00603007	0	0.00960585	0.00616044	0.0764051	1.98836	0.019513	0.00324036	0.28628	1.03171	0.00166468	0.0499426	0.00841012	0	0	0.0198996
CG11741	0.00623391	0.00520415	0.00217577	0.00129198	0.0396039	0.351546	0.0403574	0.0059763	0.0175164	0.259751	0	0.00606012	0.00114692	0	0	0.00778551
CR45575	0.00144216	0	0	0	0	0	0	0	0	0	0	0	0.00225273	0	0	0
CR45574	0.000269595	0	0	0	0	0	0	0	0	0	0	0	0	0	0	0
Or85d	0	0	0	0	0	0	0	0	0	0	0	0	0	0	0	0
pch2	0.272298	0.104769	0.163935	0.0341454	0.0211444	0.0159841	0.158913	0.0328972	0.0133858	0.0150462	0.0142315	0.0716789	0.068229	0.0716185	0.0303519	0.0239301
mRpS18A	0.82484	0.0901537	0.903665	0.382967	2.68195	6.00477	3.2404	1.36565	2.67634	3.67045	2.21969	0.84597	0.652101	1.49818	0.228194	0.113543
CG31460	0.726921	0.00569422	0.187313	0.039965	0.126713	0.160371	1.08007	0.187741	0.212119	0.183869	0.00372242	0.0921263	0.194587	0.148122	0.102611	0.0137606
CR44291	0.00474754	0	0	0.000849327	0.00112236	0	0.0403017	0	0	0.000379699	0	0	0.000433153	0	0	0
Cenp-C	0.136447	0.00879372	0.0961516	0.0254571	0.0311826	0.0198337	0.13294	0.0654148	0.0145872	0.0159441	0.00798964	0.0472625	0.0312406	0.00293537	0	0.0183186
5-HT2B	0.0445105	0	0	0.00150669	0.00157866	0	0.0166942	0.00677654	0	0.00212045	0	0	0.0447885	0	0	0
CR46124	0.000678344	0	0.000795953	0	0	0	0	0	0.00092396	0.000553076	0	0	0	0	0	0
Or85e	0	0	0	0	0	0	0	0	0	0	0	0	0	0	0	0
tRNA:Tyr-GTA-1-4	0	0	0	0	0	0	0	0	0	0	0	0	0	0	0	0
tRNA:Tyr-GTA-1-5	0	0	0	0	0	0	0	0	0	0	0	0	0	0	0	0
Cyp313b1	0.0010326	0	0.00117326	0.0575201	0.0036932	0	0	0.00222395	0.000833646	0.000660233	0	0.0286344	0.040832	0.0671932	0	1.13659
Mkk4	0.698567	0.0599346	0.317037	0.190762	0.21874	0.308588	0.352674	0.447396	0.315849	0.333204	0.134109	0.199436	0.664207	0.239567	0.00866646	0.112294
SLIRP2	0.114681	0.0486589	0.135337	0.148534	0.559871	0.873294	0.369608	0.396194	0.793286	0.686841	0.349654	0.303943	0.163109	0.409971	0.15596	0.06531
Dhod	0.220844	0.0594843	0.525167	0.235855	0.879488	0.420337	0.728493	0.301629	0.470859	0.515947	0.0782545	0.522336	0.101231	0.495721	0.258852	0.0956496
CG11753	0.436146	0.0547801	0.473002	0.484476	0.278737	0.377012	0.68721	0.661692	0.636789	0.504637	0.115199	0.294297	0.447853	0.317639	0.485208	0.311623
CG42489	0.157472	0	0.0210225	0.0104207	0.0150355	0.00158357	0.962642	2.11904	1.37746	0.0455836	0.0128249	0.0704999	0.0788161	0.00936377	0	0.00717805
bel	3.30314	0.557988	2.46347	1.1322	2.04311	2.32399	4.88179	2.10059	2.02192	1.79122	1.38362	1.60049	2.45217	1.86081	0.358464	0.521086
p	0.558065	0.1739	0.100773	0.0915133	0.065186	0.0280917	0.163669	0.236443	0.0975787	0.0423786	0.0169237	0.186994	0.336737	0.114442	0.0786362	0.0493626
CG8032	0.1913	0.136044	0.0778124	0.0485875	0.0650187	0.110345	0.0822386	0.134907	0.104531	0.188798	0.11189	0.0431641	0.185333	0.0896969	0	0.0316938
CG8036	0.280453	5.08163	1.26934	0.214407	1.42548	0.1216	0.664252	0.741731	0.361266	0.383855	0.0327028	0.619231	0.206169	3.43538	0.581971	0.154117
tRNA:Tyr-GTA-1-6	0	0	0	0	0	0	0	0	0	0	0	0	0	0	0	0
tRNA:Tyr-GTA-1-7	0	0	0	0	0	0	0	0	0	0	0	0	0	0	0	0
tRNA:Tyr-GTA-1-8	0	0	0	0	0	0	0	0	0	0	0	0	0	0	0	0
mRpL19	0.467138	0.0437596	0.505225	0.212917	1.13655	1.74052	1.24529	0.713345	1.20197	1.4307	0.883171	0.530057	0.338202	0.568748	0.0780367	0.104104
CG9773	0.448262	0.0450837	0.263501	0.206972	0.148336	0.233577	0.23003	0.352785	0.213158	0.254614	0.0583666	0.304133	0.355185	0.213654	0.33382	0.103397
CG11755	0.127042	0.0198574	0.083277	0.0477561	0.153526	0.10419	0.242618	0.0782364	0.106548	0.126121	0.0429328	0.0767548	0.0660817	0.0705966	0.00866646	0.0217944
CG8043	0.0434492	0	0.0480395	0.0236831	0.179464	0.173637	0.052098	0.0517639	0.12606	0.18684	0.0331967	0.0773512	0.0337494	0.0686651	0	0.0106652
CG33325	0	0	0	0	0	0	0	0	0	0	0	0	0	0	0	0
CR44937	0.000912677	0	0	0	0	0	0	0	0	0	0	0	0	0	0	0
CG44227	0	0	0	0	0	0	0	0	0	0	0	0	0	0	0	0
hb	0.162066	0	0.00643577	0.00629512	0.00477418	0	0.00848012	0.00227485	0	0.000841355	0.00130081	0.0134521	0.0015582	0	0	0.00252852
Cks85A	0.264302	0.171761	0.822722	0.51482	0.789492	0.450587	1.49335	0.959404	0.932137	0.63711	0.794392	1.03951	0.394854	0.679573	0.107134	0.387377
CG8112	0.0279645	0.795102	0.0508555	0.00883388	0.229748	0.00379334	0.00828345	0.00314159	0.0921263	0.120968	0.00349024	0.451408	0	0.00746466	0.0303519	0.0120309
TMEM216	0.148372	0.0422185	0.0676997	0.0455473	0.07001	0.0263217	0.108489	0.0769422	0.0649363	0.0482487	0.155443	0.083034	0.378404	0.183483	0	0.0312
CG11760	0	0	0	0	0.000923084	0	0.00499512	0	0	0	0.00485601	0	0	0	0	0
CG8136	0.0046506	0.021295	0.00108434	0.00420171	0.00357821	0.00638099	0.00670912	0	0.00531635	0.00449147	0.0113857	0.017612	0.0118984	0	0	0.000771185
nom	0.0777043	0.0110017	0.270588	0.076244	0.0263544	0.0155791	0.232379	0.0844032	0.981861	0.0357945	0.011328	0.0588254	0.101373	10.3091	0.00866646	0.0389434
ouib	0.00139744	0	0.0951278	0.00327297	0.000189795	0	0.0136511	0	0.000959261	0.000429603	0	0.00432809	0.00762437	5.36503	0	0.000351477
CG8159	0.0628148	0.0105589	0.0339286	0.0147853	0.030125	0.0311208	0.0681546	0.0500945	0.0425577	0.0362848	0.0118675	0.0237967	0.0337732	0.0239872	0	0.00353674
ranshi	0.0368353	0.0126119	0.01731	0.0277095	0.0236822	0.0116633	0.0591435	0.0186359	0.0197618	0.0203654	0.0148904	0.0373818	0.0143303	0.039213	0	0.0195577
M1BP	0.946783	0.0212426	0.412317	0.182152	0.270021	0.243509	0.343629	0.317866	0.2246	0.272197	0.0927501	0.317974	0.325543	0.303556	0.314515	0.0936664
CG8202	0.0956773	0.00561507	0.04892	0.0294247	0.0257652	0.0266464	0.0355836	0.0644857	0.0437747	0.032318	0.0198419	0.0333933	0.0606602	0.0391311	0.0303519	0.012046
CG9801	0.281362	0.0145687	0.748667	0.718271	0.720795	0.0680978	0.154539	0.363784	0.333387	0.162365	0.175643	0.468134	0.822589	0.124403	0.0303519	0.0486862
CG8223	0.756872	0.0206869	0.140587	0.0227734	0.0447445	0.0434033	0.744094	0.0444588	0.0336799	0.0550539	0.0108786	0.0750168	0.0512224	0.0911694	0	0.00957522
CG11768	0.0550637	0.0030995	0.00587934	0.0032746	0.00166541	0.00137499	0	0.0156697	0	0	0.00164719	0	0.281348	0.00843041	0	0.00382307
CG34135	0	0	0	0	0	0	0	0	0	0	0	0	0	0	0	0
CR44228	0.000112991	0	0	0	0	0	0	0	0	0	0	0	0	0	0	0
CG8236	0.00149435	0	0	0.000412009	0.000122829	0	0	0.00426692	0	0	0	0	0.354592	0	0	0
CG13318	0.00213688	0	0	0.0325346	0.000662842	0	0	0.000791655	0.00539321	0.0180717	0.00409003	0.0060369	1.90331	0	0	0.00547834
CG34301	0.0101338	0	0.0109547	0.0223742	0.0079878	0.373905	0.01264	0.00850992	0.0810979	1.91857	0.00383661	0	0.189054	0.00317726	0	0.0785359
Pif1A	0.000477954	0	0	0.00583512	0.0011115	0.00401023	0	0.00180769	0.00134951	0.000435458	0.00917718	0	0.00256466	0	0	0.00306782
Pif1B	0	0	0	0	0	0	0	0	0	0	0	0	0	0	0	0
CG33191	0.000123326	0	0	0.000989242	0.000395645	0	0	0	0	0	0	0	0	0	0	0
CG33189	0	0	0	0.000742933	0.00041319	0.00514912	0	0	0	0.00108019	0.00139124	0	0.00178617	0	0	0.000342714
Ir85a	0.000211296	0	0	0.0017992	0	0	0	0	0	0	0	0	0	0	0	0
CCT7	0.319014	0.209772	0.700899	0.184195	0.444629	0.805403	0.948705	0.355722	0.720058	0.772348	0.59654	0.296394	0.980824	0.654707	0	0.056545
CG9839	0.198885	0.00678347	0.163986	0.022559	0.0859156	0.0336463	0.282575	0.0209169	0.017227	0.0288694	0.00627341	0.101639	0.032446	0.0722168	0	0.00947576
hng2	0.172703	0.00569422	0.125686	0.0844178	0.0560622	0.0156106	0.151365	0.085614	0.0520204	0.0452493	0.00888836	0.0928183	0.0804487	0.0821232	0	0.033492
CG9837	0.0717942	0.0935074	0.278845	0.192712	0.39449	0.00741881	0.0665918	0.0775053	0.0454389	0.0254627	0.0250071	0.222322	0.0830641	0.181348	0.0510897	0.0561801
CG9821	28.6797	26.0792	30.7749	31.9045	7.49593	7.33427	19.8227	15.8531	9.72109	9.57059	6.93599	18.118	27.0264	27.5001	7.00012	15.4219
CR43130	0	0	0	0	0.000456033	0	0	0	0	0.000316493	0.000853189	0	0	0	0	0
CG8369	0.355991	0	0.012971	0.0350184	0.0568603	0	0.103131	0.0118266	0.00240308	0.00490314	0.0277096	0.0132617	0.0983154	0.0966186	0	0.00742707
IscU	1.3176	0.249491	1.76264	0.932399	2.34514	2.01125	4.02623	1.36636	2.08765	2.08002	0.87595	1.3348	1.19468	1.60777	0.37407	0.291408
CG8379	0.142806	0.0410314	0.0801772	0.0649698	0.0803895	0.0475494	0.111437	0.223487	0.100635	0.0841559	0.0402988	0.109395	0.134411	0.10297	0.19076	0.023117
pyd	1.25592	0.0716528	2.04436	3.09907	0.28515	0.47519	0.773156	1.39486	0.78736	0.81059	5.33608	0.985725	1.68567	0.383203	0.465629	1.12162
tRNA:Arg-TCG-2-3	0	0	0	0	0	0	0	0	0	0	0	0	0	0	0	0
tRNA:Arg-TCG-2-4	0	0	0	0	0	0	0	0	0	0	0	0	0	0	0	0
CR44020	0.00048935	0	0.00400503	0	0	0	0.00291895	0	0	0	0.00144029	0	0	0	0	0
osk	0.0657161	0.0113884	0.0185145	0.00528326	0.00155287	0	0.0156214	0	0.00241915	0.000631662	0.0026484	0.00623776	0	0	0	0
skap	0.831878	1.0396	1.0839	0.666339	0.607168	0.949828	0.842888	1.41752	1.42886	0.653484	1.59207	0.604179	1.19523	1.22378	1.36028	0.6692
CG11964	0.435135	0.0118627	0.220764	0.0590338	0.148711	0.136683	0.451293	0.146641	0.118828	0.13533	0.0309639	0.1799	0.151811	0.218626	0.0303519	0.0285569
CG11966	0.0423859	0.00520415	0.102487	0.390282	0.00432641	0.00346842	0	0.0483254	0.0502479	0.00748081	0.00951615	0.353888	0.154147	0.58974	0	0.790927
CAHbeta	0.0192156	0.168421	0.107951	0.0483758	0.296377	0.321403	0.142148	0.0511788	0.0743215	0.134151	0.0887576	0.0974679	0.0416134	0.148431	0.00866646	0.0154931
RagA-B	0.25205	0.170072	0.302668	0.199677	0.258915	0.194465	0.232484	0.389347	0.363412	0.228578	0.0927171	0.25897	0.172739	0.162837	0	0.119877
CG11970	0.110974	0.00520415	0.0734918	0.0491269	0.0402443	0.0351459	0.0903971	0.0417315	0.041807	0.0320254	0.0142614	0.0133284	0.165434	0.0659252	0.102179	0.0365319
E(var)3-9	0.284427	0.006199	0.124616	0.0739808	0.066499	0.0440113	0.16674	0.085228	0.0923609	0.0792467	0.0237725	0.0500517	0.141266	0.0956983	0.100455	0.0287023
CG11975	0.354632	0.0324099	0.161856	0.13474	0.096809	0.0782206	0.276622	0.131686	0.165066	0.111419	0.0370896	0.148198	0.238096	0.232257	0.221074	0.0518413
CG31100	0.00917771	0.0060132	0	0.549473	0.00141705	0.00168318	0	0.0685265	0.00110835	0.00279822	0.0101856	0.010235	0.129771	0.0196235	0.552068	0.210216
CG11977	0	0	0	0	0.000130929	0	0	0	0	0	0	0	0	0	0	0
CG11980	0.502284	0.112421	0.662293	0.268412	0.628279	0.760326	0.816497	0.386804	0.600293	0.696326	0.408203	0.439503	0.385654	0.768042	0.0173329	0.167544
Prosbeta3	1.25755	0.0593469	1.16281	0.335584	1.00956	1.71163	7.26088	0.641953	1.56025	1.85673	0.297712	0.570366	0.503427	1.36669	0.538505	0.178384
CG11982	0.296031	0.0394211	0.152626	0.0390846	0.181358	0.215596	0.232157	0.15289	0.1823	0.201792	0.133209	0.14637	0.193154	0.170274	0.0173329	0.0138001
CG11983	0.074205	0.0030995	0.0172996	0.00499627	0.00381542	0.0173829	0.0777143	0.0229398	0	0.00358585	0.00233484	0.00639182	0.0263301	0.00796087	0	0.00372202
Kcmf1	0.539612	0.0995869	0.261518	0.185591	0.140909	0.205575	0.341527	0.288986	0.163289	0.169536	0.0953766	0.231526	0.350485	0.18185	0.0476848	0.113555
Sf3b5	1.4456	0.240932	0.985082	0.545316	0.569343	0.521056	2.19857	1.04602	0.444177	0.671524	0.357779	0.588701	1.08572	0.620927	0.149864	0.308998
CG11986	0.114799	0	0.0814313	0.0170741	0.0299575	0.0367032	0.237911	0.0340808	0.135462	0.0734358	0.0108107	0.0307113	0.0382972	0.0240175	0	0.00559257
tgo	0.859759	0.118375	0.378486	0.341942	0.138464	0.0853973	0.285133	0.28527	0.130155	0.096228	0.0886314	0.252828	0.480501	0.253093	0.0476848	0.226954
neur	0.233282	0	0.0646439	0.164338	0.0177028	0.0072846	0.213404	0.104279	0.125675	0.0537526	0.0346716	0.0790372	0.206071	0.0489695	0	0.0399335
CR31429	0.000428144	0.00630018	0	0	0.000685148	0	0	0	0	0.000461839	0	0	0	0	0	0
hyx	0.242343	0.0195378	0.159426	0.0811792	0.109405	0.141023	0.205756	0.095657	0.15521	0.1044	0.0787761	0.0976722	0.138031	0.106812	0.0701036	0.0417059
Nmdmc	0.120314	0.439892	0.756956	0.092825	0.114946	0.0786047	0.549883	0.389183	0.019145	0.0688647	0.0480603	0.101884	0.353185	0.31123	0.0390183	0.0343723
Rel	0.0636304	0.00569422	0.0932826	0.201901	0.116289	0.136804	0.193743	0.0429607	0.149947	0.135484	0.0222151	0.0628704	0.0454225	0.182612	0.0684227	0.100903
Mst85C	0.461793	0.0275207	0.310188	0.21906	0.153098	0.0622526	0.773914	0.176771	0.134998	0.10085	0.0601041	0.244566	0.233407	0.234462	0	0.138509
Kdm2	0.241595	0.0030995	0.239832	0.108403	0.0666588	0.0787634	0.122698	0.189799	0.173315	0.0721649	0.0836658	0.111807	0.231345	0.192671	0.0173329	0.0851751
beag	0.47884	0.0635745	0.205017	0.14408	0.095542	0.109568	0.188924	0.194195	0.0742607	0.139396	0.111668	0.139234	0.246502	0.240487	0.141198	0.104942
Ada	0.070205	0.0121383	0.0766208	0.0310703	0.0697009	0.0610058	0.252845	0.0578039	0.0421204	0.0487454	0.00853781	0.0323871	0.0479426	0.103867	0.00866646	0.0174471
pum	15.4243	8.50551	4.97526	2.14084	1.25282	0.556053	3.14265	7.38658	3.16084	1.54017	7.13815	9.09998	14.3668	6.74805	0.0859907	4.30058
CG11997	0.0347272	0	0	0	0.00274442	0	0	0.00438263	0	0	0.00547404	0	0.00110285	0.816338	0	0.00213312
CR45196	0.000235535	0	0	0.00405579	0.00283851	0	0.00289857	0.0027684	0	0.000355718	0.00164719	0	0.00156057	0.00906828	0	0.00136098
D1	5.08786	0.0695168	1.99424	0.449877	0.995256	1.01954	2.94196	0.86945	1.22607	1.12912	0.0921333	0.855119	1.78318	1.9082	0.156673	0.117423
Vps15	0.117658	0.0355871	0.0796324	0.0889213	0.0340756	0.0311709	0.103759	0.0586752	0.0721445	0.0587447	0.0123458	0.0529372	0.0980419	0.102301	0	0.035622
CG8420	0.0298851	0	0.20998	0.233788	0.0020078	0	0.0033671	0.00298503	0.0531324	0.0011864	0	0.335872	0.111464	0.0472555	0	0.768648
St2	0.00385394	0	0	0.426498	0.000455229	0	0	0.0100363	0.00111667	0.00037041	0	0	0.0389185	0.00804128	0.0607037	0.21107
CR16735	0.000501757	0	0	0.000302502	0	0.0123102	0	0	0	0	0	0	0.000313415	0	0	0
CG16734	0.0511975	0.00713428	0.0219666	0.00324055	0.0209622	0.0341741	0.0805754	0	0.010295	0.0503566	0	0.021178	0.00795537	0	0	0
CG16736	0.00318557	0	0.000393624	0	0.00261026	0	0	0	0	0.000763515	0	0	0	0	0	0
Ibf2	0.638915	0.0205526	0.320658	0.0755106	0.446143	0.518551	1.02355	0.0997155	0.174746	0.447743	0.0164271	0.256713	0.082976	0.546533	0.0303519	0.0182855
Ibf1	0.348679	0	0.216071	0.0317326	0.109248	0.14146	0.480465	0.0693055	0.0974027	0.196045	0.00983307	0.103349	0.03675	0.103094	0	0.0060679
VhaM8.9	3.11545	1.09555	1.7737	1.60984	0.67201	1.70822	1.21496	4.11966	5.28113	4.54321	0.424535	1.74289	2.94565	1.73961	0.407055	1.85488
sage	0.0428747	0.00713428	0.0403854	0.00796247	0.0132027	0.00453992	0.0305451	0.044061	0.01059	0.00776413	0.00562338	0.0380228	0.0192932	0.0110804	2.44027	0.0088418
TrpRS	0.241107	0.0635765	0.241516	0.208562	0.206292	0.395295	0.307807	0.233242	0.206307	0.390346	0.181266	0.132618	0.342965	0.145294	0.108988	0.106837
Vps16A	0.223775	0.00713428	0.111393	0.0543769	0.0679142	0.120972	0.147699	0.192843	0.114736	0.130414	0.0326517	0.11028	0.161856	0.115471	0.445248	0.0342359
CG8861	1.94884	0.049592	0.00835983	0.0583227	0.0492287	0.00817605	0.0117809	0.0452754	0.00897943	0.0250533	0.0116897	0.164459	0.0811718	0.0163381	0	0.0218157
HP1e	0.000153558	0	0	0	6.67e-05	0	0	0	0	0	0	0	0.00127504	0	0	0
CG12951	0	0	0	0	0	0	0	0	0	0.000333677	0	0	0	0	0	0
CG16749	0.0414483	0	0.0146021	0.00819252	0.00642107	0.00385054	0.0309319	0.00437709	0.0106603	0.11291	0.00305164	0.0112828	0.0409621	0.0108862	0.00866646	0.00278292
Aduk	0.14228	0.0186116	0.129794	0.0919099	0.0867057	0.0715582	0.149663	0.0967586	0.123586	0.104918	0.0100148	0.0666397	0.178529	0.0810259	0	0.0329794
pasi2	0.806706	0.0518129	0.813477	2.88339	0.105751	0.0272728	0.537036	8.39019	0.04838	0.0545727	0.0890868	0.530004	3.82956	0.292737	0.246915	1.83319
CR43301	0.00952726	0.0128559	0.0372096	0.0499929	0.00883051	0.00846617	0.0309853	0.00383642	0.00905472	0.0137454	0.00982315	0.0586929	0.0431754	0.0207707	0.0469724	0.0580724
CG45050	12.7427	12.5271	12.1311	11.4884	4.73142	4.23365	6.33654	10.4167	5.94613	4.43053	5.39552	8.70103	11.2443	13.943	3.65925	7.14974
snoRNA:Me18S-G1358a	0	0	0	0	0	0	0	0	0	0	0	0	0	0	0	0
snoRNA:Me18S-G1358b	0	0	0	0	0	0	0	0	0	0	0	0	0	0	0	0
CG43675	0.00205213	0	0.00132505	0.00415199	0.000851707	0.0066807	0.0033671	0	0	0	0.00273164	0	0	0	0	0.000745915
CG18473	0.0274891	0.00709572	0.130422	0.0163757	0.149285	0.0183723	0.0251554	0.0207095	16.2913	0.016935	0.0216598	0.199866	0.0249636	3.80936	0.0173329	0.00501663
CG8129	0.00435284	0.00520415	0	0.00203177	0.0191661	0	0	0.00622702	0.0246595	0.00584902	0	0.00702615	0.00308595	0.00727832	0	0.000606013
FER	0.120438	0	0.237699	0.240006	0.00698907	0.0393405	0.0374963	0.782417	0.0364082	0.0248151	0.252956	0.0718991	0.158628	0.0654026	0	0.120123
CR46145	0.000195546	0	0	0	0.000953316	0	0	0.00327607	0	0.0020492	0	0	0	0	0	0.0031236
Or85f	0	0	0	0	0	0	0	0	0	0	0	0	0	0	0	0.000523141
CG34117	0.648669	0.184118	0.737347	0.429356	1.23731	2.82543	2.71818	0.743917	1.48235	1.79841	1.09253	0.565729	0.517987	1.09368	0.427385	0.215991
RpL34b	26.6266	41.751	45.2471	42.3136	48.2371	35.244	34.8675	37.687	47.2376	43.6947	47.0965	39.1063	27.9939	42.4166	15.7422	34.6151
CG8132	0.128067	0.63471	0.179198	0.0451004	0.445515	0.21443	0.167481	0.192942	0.477524	0.166351	0.102586	0.240529	0.0507049	0.383285	0.00866646	0.0277959
CG9356	0.0992364	0.0754615	0.077536	0.0831632	0.0679176	0.106051	0.127057	0.0641308	0.0499773	0.0998892	0.0229169	0.0812957	0.079472	0.0736964	0.219431	0.0409446
CG8135	0	0	0	0	0	0	0	0	0	0	0	0	0	0	0	0
CG42511	0	0	0	0	0	0	0	0	0	0	0	0	0	0	0	0
CG44261	0.000182179	0	0	0.00293495	0	0	0	0	0	0	0	0	0	0	0	0
betaTub85D	0.0287625	0	0.00125941	0.000514082	0.00300853	0	0.0324724	0.00323279	0	0.000838467	0	0	0.0262258	0	0	0.00039335
Task7	0.437315	0.0131426	0.0349323	0.00471701	0.0119722	0.00153158	0.0906912	0.0608548	0.000533391	0.00519581	0.00130081	0.0401867	0.21831	0.0941732	0	0.00824744
alpha-Man-IIa	0.253078	0	0.0325929	0.0376091	0.0248426	0.0110577	0.111191	0.0373106	0.0197773	0.014043	0.0108213	0.0354697	0.204853	0.00858211	0	0.00817301
ps	17.8233	14.2568	25.101	19.6981	20.3739	18.0655	10.7627	23.2085	22.4301	17.0414	11.7209	19.3286	20.2436	22.2555	9.38802	15.1722
GstZ1	0.0446708	0.00531224	0.0299698	0.0047907	0.127401	0.657564	0.0466981	0.0127181	0.29874	0.47459	0.0410962	0.044221	0.00106671	0.0257621	0	0.000369767
GstZ2	0.466697	0.0379262	0.00444754	0.0289417	0.0235251	0.00476489	0.00272272	0.0291403	0.277334	0.0253607	0.0140375	0.0503002	0.0568902	0.0560723	0	0.00659749
CG16779	3.90441	0.0605791	0.679499	0.0661927	0.30034	0.0253361	0.0483708	0.333862	0.0442352	0.0818319	0.190827	0.282513	0.0702855	0.27978	0.00866646	0.0310203
CR45203	0	0	0.00702272	0	0	0	0	0	0.00092396	0	0.0162643	0	0	0	0	0
phu	0.177813	0.0178425	1.26582	0.0865247	5.70477	0.0505422	0.189208	0.31958	0.108013	0.0981527	0.025242	1.89262	0.144732	0.414523	0	0.0538281
RhoL	0.312586	0.0317336	0.69241	1.39506	0.225292	0.441855	0.298945	7.24991	1.0205	0.206926	0.131802	2.73218	1.3703	0.568989	0.195825	0.392338
CG8149	1.38659	0.0760855	0.758875	0.444422	0.410663	0.492716	0.394401	1.82123	0.531996	0.638665	0.259936	0.614046	1.1051	0.789047	0.237942	0.265568
rump	2.47264	0.0545659	0.629031	0.24062	0.203082	0.446183	0.56677	0.78536	0.419836	0.460462	0.0739185	0.328176	0.977125	1.64806	0.163914	0.0976325
Ras85D	2.38112	0.0444099	1.11542	0.612924	0.321968	0.540674	0.577507	7.81626	0.514076	0.697759	0.210304	0.960394	1.90874	0.631156	0.0173329	0.27096
Rlb1	0.359985	0.0573935	0.292618	0.121012	0.22621	0.225527	0.438658	0.247334	0.217333	0.191598	0.0509684	0.190834	0.221859	0.225055	0.0303519	0.0741543
mRpL47	0.338451	0.0227641	0.454413	0.154407	1.58833	2.30155	0.844181	0.591679	1.65509	1.77124	0.910369	0.561212	0.260568	0.402774	0.0259994	0.0683035
JHDM2	0.174796	0.0174947	0.110854	0.0436312	0.018309	0.0127604	0.0261288	0.172209	0.037122	0.0311936	0.0261596	0.082581	0.111379	0.0341988	0	0.0199705
CG8176	0.495218	0.0675197	0.438824	0.17858	0.0706385	0.0976827	0.251409	0.84512	0.163919	0.116211	0.0655472	0.155987	0.529776	0.14421	0.0173329	0.111793
mir-2283	0	0	0	0	0	0	0	0	0	0	0	0	0	0	0	0
by	0.0475502	0.0127602	0.710506	0.273762	0.0278591	0.544779	0.273852	0.401194	0.124602	0.137858	0.918282	0.0748632	0.590789	0.797741	0.28636	0.219371
mura	1.79115	0.34078	1.07287	1.49201	0.336402	0.300804	0.573815	1.49346	0.776343	0.596811	0.486356	0.791407	2.23016	0.718764	0.315204	0.710046
CR42549	0.138635	0.017282	0.212864	0.191433	0.0446504	0.0729825	0.0912658	0.130318	0.139839	0.0629904	0.0374518	0.11074	0.134745	0.15996	0.0390183	0.114561
RnpS1	1.83446	0.0582777	0.447317	0.133903	0.375414	0.326777	0.304437	0.463865	0.393872	0.460728	0.109191	0.309691	0.843063	0.361584	0.00866646	0.0480559
CG9386	0.0490512	0	0.0725616	0.0642701	0.057371	0.0471001	0.0556746	0.054815	0.138332	0.0411372	0.0264664	0.0465096	0.0642902	0.0999531	0	0.0330505
CG8199	0.0824957	0.4558	0.334042	0.3185	0.536484	0.383241	0.161891	0.574584	1.38466	0.396172	0.259691	0.25541	0.134355	0.680543	0	0.116743
AP-1mu	0.533762	0.25763	0.36013	0.288778	0.140416	0.581881	0.361091	0.525108	0.777634	0.561863	0.0515687	0.398868	0.519998	0.398502	0.329522	0.216169
MBD-like	1.40649	0.0807304	0.430901	0.391226	0.226044	0.165252	0.850004	0.464792	0.275586	0.21778	0.0593266	0.329134	0.714853	0.311955	0.0173329	0.25655
CG9393	0.171542	0	0.189693	0.0442767	0.247595	0.466369	0.342745	0.0908961	0.268599	0.333747	0.0408204	0.105092	0.0731153	0.128289	0.00866646	0.0149251
Vps45	0.148683	0.0291216	0.0340395	0.0312602	0.0172675	0.0428092	0.0801119	0.0750123	0.0549631	0.0547019	0.0180744	0.0417837	0.102634	0.0848613	0.00866646	0.0144721
CG16789	0.0109895	0	0.000356649	0.0130765	0.00182219	0	0.0311176	0.00906255	0	0.00196967	0.00613819	0.0103578	0.486695	0.00311013	0	0.00122579
CG16790	0.0351731	0.00552936	0.0323608	0.0174694	0.0722143	0.0627554	0.0506292	0.0343435	0.0276196	0.0685457	0.0101107	0.0406693	0.0114399	0.0235068	0	0.00620804
CG9396	0.000280971	0	0.0140578	0	0.00448684	0.00180454	0.00499512	0	0	0.00279097	0	0	0	0	0	0
CG9399	0.170457	0.0175796	0.159647	0.240235	0.157829	0.375145	0.356183	0.102688	0.257642	0.197512	0.0954072	0.221431	0.157895	0.185963	0.590718	0.180061
Kap-alpha3	2.23447	1.81599	1.75595	1.051	0.928815	1.15404	1.00301	1.6631	1.05458	1.20422	0.779941	1.20142	1.5999	1.16783	0.280541	0.789992
CG8273	0.322476	0.0589692	0.184813	0.108446	0.115831	0.133802	0.461786	0.122434	0.165139	0.148501	0.0553353	0.0867494	0.184431	0.138916	0.00866646	0.0820174
CG8301	0.0307297	0	0.212694	0.0589594	0.0025633	0.000683592	0.00819883	0	0.0074217	0.000974491	0	0.0142444	0.0396985	0.0192081	0	0.0825548
CG33654	0.000934133	0	0.00108434	0	0.000185307	0	0.0101869	0	0	0	0.000784594	0	0.00405384	0	0	0
P58IPK	0.374448	0.0734635	0.264519	0.0985383	0.578634	0.259162	0.37504	0.708511	0.24607	0.437062	0.0804989	0.69527	0.331003	0.197075	0.28884	0.0451968
bocks	0.282907	0.0707348	0.21549	0.124497	0.107778	0.121616	0.12259	0.15662	0.181913	0.142754	0.0466089	0.150649	0.237265	0.15534	0.0901081	0.0900364
CG8312	0.29143	0.0286895	0.390182	3.00939	0.0604781	0.0581088	0.172793	2.82913	0.275987	0.204159	0.233077	0.417787	0.53885	0.853335	0.295611	2.62284
CG9427	0.0112409	0	0.00581251	0.532439	0.000834064	0	0.0395488	0.0165524	0.0116016	0.00312199	0.00103569	0.0286638	0.182747	0.0267156	0	0.0814462
CG8319	0.0799153	0.56639	0.125852	0.0740246	0.058528	0.0232372	0.144218	0.0479786	0.0378728	0.0237119	0.00691465	0.192416	0.0402204	0.159169	0	0.0766038
Calr	19.5522	1.18909	8.20686	4.97016	8.91085	7.12173	9.43069	27.6785	12.265	15.3742	1.61025	18.7948	11.9435	8.99227	6.19179	2.36878
SpdS	0.452136	0.169406	1.51085	0.325823	13.9469	0.590484	4.4218	0.307815	0.818225	1.14705	0.102697	4.30568	0.301462	0.961423	0.811056	0.170471
CR45053	0.00314509	0	0.00438289	0.000894641	0.00454788	0.0109275	0.00670912	0	0.00564042	0.00131962	0.0158537	0.00562098	0.00149339	0	0	0.00312842
Scm	0.253411	0.0127484	0.0833671	0.0764601	0.091799	0.0867156	0.0847171	0.0924757	0.0967129	0.100174	0.0538729	0.0609471	0.157527	0.10707	0.0469724	0.0195667
Dh44	0.0335788	0	0.0130795	0.000188051	0.00128437	0	0	0.000949422	0.00182934	0.00212534	0.00414401	0.00587068	0.00246138	0	0	0
Fst	0.0012173	0	0	0.000459125	0.000287335	0	0	0	0.0111406	0.375229	0	0	0.0104044	0	0	0.00316002
CG9492	0.00216223	0	0.00154394	0.00624888	0.000573368	0	0	0.00659385	0	0	0	0.0246125	0.45864	0	0	0
CG43441	0	0	0	0	0	0	0	0	0	0	0	0	0	0	0	0
CG8358	0.000400517	0	0	0	0	0	0.0035821	0	0	0	0	0	0.00910591	0	0	0
CG16817	4.79953	0.5151	5.22497	1.16061	4.99735	5.13025	12.2544	3.78253	5.11976	4.84116	1.98611	3.15757	4.76796	5.1806	0.278641	0.566411
nmdyn-D7	0.0398811	0.00531224	0.0723916	0.0134671	0.0105865	0.00665513	0.253108	0	0.00207019	0.00830172	0.00110159	0.0198987	0.390506	0.0335222	0.0303519	0.000583134
CG9444	0.00746706	0.011746	0.0152166	0.0102456	0.0781613	0.00514507	0.0228126	0.00240193	0.296129	0.00732727	0	0.178073	0.0057242	0	0	0
eca	1.91177	0.455636	1.74832	2.04568	3.44506	1.39372	1.9552	3.1019	2.18868	2.36585	0.442856	3.99914	1.50519	2.64267	4.18369	0.940218
CG18542	0	0	0	0	0	0	0	0	0	0	0	0	0	0	0	0
Unc-115b	0.00781517	0	0.0120297	0.0042615	0.00203905	0	0	0.0208481	0.00232079	0.00401934	0.00136287	0	0.00915488	0.0114752	0	0.00503564
p24-2	0	0	0	0	0	0	0	0	0	0	0	0	0	0	0	0
CG32939	0	0	0	0	0	0	0	0	0	0	0	0	0.000376237	0	0	0
Unc-115a	0.469509	0.0102338	0.429588	0.321309	0.0977519	0.366017	0.0938691	1.56651	0.225357	0.214178	0.204936	0.150707	0.790554	0.35743	0.656451	0.197294
trbd	0.0444151	0.0179573	0.0481754	0.0510679	0.0217728	0.0262333	0.0400831	0.047041	0.0359295	0.023827	0.018894	0.0367001	0.0562104	0.0936968	0	0.0609317
dmt	0.259844	0.0195663	0.142162	0.12761	0.114603	0.18226	0.307436	0.0494887	0.0876814	0.152645	0.0136134	0.14387	0.0497505	0.201149	0.00866646	0.0304397
scaRNA:PsiU1-6	0.000698106	0	0	0	0	0	0	0	0	0	0	0	0	0	0	0.00138429
hyd	0.377199	0.049274	0.305491	0.199082	0.230547	0.233188	0.87584	0.239824	0.276198	0.224615	0.0966327	0.202968	0.176137	0.274907	0.00866646	0.102158
FoxP	1.24222	0.030995	0.0585694	0.0485725	0.0386493	0.0300676	0.0251728	0.179494	0.00566052	0.013817	0.0188647	0.0739441	0.747997	0.0600484	0	0.0301328
alphaTub85E	0.0573791	0.0291976	0.140316	0.427475	0.0862448	0.00983238	0.199811	0.337685	0.0138116	0.0244571	0.813409	1.18705	45.3738	0.386951	0.00866646	0.0491442
CG12950	0.585723	0.006199	0.0139035	0.0208375	0.0274746	0.000683592	0.0418589	0.0588064	0.00100174	0.0168912	0.0114889	0.0253267	0.190368	0.0440661	0	0.00589769
Pnn	0.697057	0.006199	0.220099	0.11184	0.0964154	0.120226	0.218534	0.286233	0.130291	0.176428	0.094575	0.148638	0.378286	0.143352	0	0.0263925
CG34409	0.00384836	0.00520415	0.00946595	0.00705187	0.00027722	0.00359697	0.0236247	0	0	0	0	0.0064539	0.00173815	0.00918172	0	0.000917205
CG31415	0.00423952	0	0.00732033	0.000452961	0.00493814	0	0.00708649	0	0.000872566	0.00249279	0	0	0.00149299	0	0	0.000637766
CG12948	0.473081	0.0232928	0.187356	0.912705	0.0895446	0.0181424	0.652455	0.268405	0.017269	0.015517	0.0299593	0.199533	0.43812	0.439412	0.00866646	0.0855444
PpD3	0.167191	0.00630018	0.218204	0.0968738	0.268002	0.42258	0.363839	0.209358	0.350921	0.370832	0.105852	0.16358	0.154577	0.31984	0.00866646	0.0417409
CG16908	0.00461429	0	0.00539015	0.00112264	0.0155156	0.0101558	0.0127871	0.0044429	0.0115266	0.0166422	0.00166468	0.00472521	0	0	0	0.000523141
Rpt3R	0.0107851	0	0.0391396	0.0016355	0.00247236	0.00565875	0.215494	0.00242614	0	0.00207338	0.0258113	0.02287	0.00142493	0	0	0
CG8412	0.0269944	0.00574875	0.0906671	0.0305778	0.0959262	0.160379	0.062938	0.0510383	0.122655	0.127554	0.566053	0.15619	0.028745	0.0555364	0.117788	0.0125524
CG8417	0.346701	0.148748	0.186443	0.102408	0.27221	0.161158	0.181533	0.378723	0.251812	0.22997	0.213232	0.248868	0.232833	0.348732	0.00866646	0.078436
Snap24	0.384696	0.0291338	0.137526	0.0905883	0.0355401	0.132835	0.102968	0.238572	0.120962	0.100533	0.0711926	0.0533704	0.379045	0.118534	0.0259994	0.0448243
CG8478	0.129955	0	0.0399062	0.00658439	0.0209617	0.0124888	0.128378	0.00456417	0.0109254	0.0119755	0.000985115	0.0238174	0.0109976	0.0112452	0	0.00172943
MED6	0.393765	0.0129004	0.225067	0.10187	0.10766	0.0999559	0.286558	0.135894	0.129656	0.112032	0.0409231	0.106911	0.248683	0.10201	0.0173329	0.0420297
CG8481	0.571079	0.0361957	0.625877	0.252306	0.0980122	0.271927	0.473058	0.393075	0.235763	0.234244	0.0208856	0.224367	0.529036	0.277837	0.0684227	0.116584
CG9471	0.0923269	0	0.11298	0.0415123	0.334114	0.318587	0.959414	0.225254	0.173168	0.343795	0.0121664	0.109257	0.0514853	0.109601	0	0.00892731
Whamy	0.00220465	0	0.0184385	0.00247874	0.0040695	0.624833	0	0.0054868	0.203105	0.412892	0.000524814	0.00875803	0	0.00311013	0	0.000169521
topi	0.000181487	0	0	0	0.000779898	0.0218465	0.0721253	0	0.004292	0.0106586	0	0	0	0	0	0
RpS29	44.8642	55.5795	61.9663	58.3855	67.5017	46.5199	48.111	62.5885	59.5485	59.2707	47.8885	58.176	44.5497	57.6239	19.4259	46.9418
snoRNA:Psi18S-1275	0	0	0	0	0	0	0	0	0	0	0	0	0	0	0	0
CR31514	0.000635016	0	0	0.0033774	6.23e-05	0.0322947	0	0	0.0489975	0.0366821	0	0	0.00187476	0	0	0.000190117
CG12947	0.0395277	0	0.0605632	0.0583824	0.0164616	0.00386476	0.219431	0.0116986	0.00571512	0.00671981	0.00762424	0.00562098	0.0768593	0.0131053	0	0.00795191
MtnA	0.127424	21.6021	0.680614	0.0800642	1.05191	7.24419	0.832771	0.184415	33.5738	9.80317	0.284041	1.02702	0.109724	9.89945	0.0469724	0.0659646
CG8500	0.824255	0.0145914	0.0414096	0.0588799	0.024158	0.00915801	0.0150917	0.162254	0.000786297	0.0299919	0.0125676	0.0949373	1.42107	0.146154	0.0701036	0.0197786
CG12945	0.220813	0.0141885	0.216968	0.167707	0.100828	0.160596	0.125022	0.264112	0.210966	0.179337	0.0649676	0.112281	0.263873	0.209235	0.0303519	0.0841567
CG8507	0.526063	0.040638	0.595589	0.318391	0.576647	0.0794709	0.998398	0.531068	0.281015	0.164404	0.0567413	0.801917	0.147102	0.886195	0.199427	0.225267
CG8516	0.142848	0.0108223	0.0703157	0.11128	0.0410111	0.0756969	0.110129	0.146146	0.0642568	0.0886275	0.0228134	0.0725611	0.213099	0.0656873	0.00866646	0.0796159
CR46144	0.00233617	0	0	0	0.000216073	0	0	0	0	0	0	0	0	0	0	0
CG9467	0.462787	0.103156	0.244943	0.185928	0.5252	0.104915	0.217685	0.254125	0.135449	0.143795	0.115788	0.888077	0.22548	0.200619	0.787499	0.0854007
CG8526	0.0107985	0	0.0147157	0.0016456	0.00302564	0	0.0461338	0	0	0.000500996	0	0.0172017	0.00182798	0	0	0
FBXO11	1.12137	0.185101	0.537617	0.464695	0.154378	0.231575	0.409312	0.481549	0.243028	0.225142	0.210814	0.327337	0.683308	0.237201	0.00866646	0.230162
CR44035	0.00026527	0	0	0.00442385	0.00576311	0	0	0	0	0	0	0	0.00413764	0	0	0
CG8534	0.000867423	0	0	0.0358899	0.0698868	0	0	0	0	0.000280061	0.00888211	0	0.000797891	0	0	0.000582356
eloF	0	0	0	0.0205986	0.024455	0	0	0	0	0	0.0029607	0	0	0	0.00866646	0
CG16904	0	0	0	0.00372728	0.00453969	0	0	0	0	0	0	0	0	0	0	0
CG9459	0	0	0	0.0125665	0.0321191	0	0.0140285	0	0	0	0.0029607	0	0	0	0	0.000174013
CG9458	0	0	0.00216868	0.023737	0.0278171	0	0.055711	0	0	0	0.0148035	0	0.0213315	0	0	0.00122011
CG42857	0.00071835	0	0.278619	0.000426765	0.0053123	0	4.18317	0	0	0.000860039	0	0.00450924	0.000487142	0	0	0
CR45790	0	0	0	0	0	0	0.0035821	0	0	0	0	0	0	0	0	0
CG34302	7.82e-05	0	0.00400503	0	9.68e-05	0	0.0294468	0.000791655	0	0	0	0	0.00136106	0	0	0
CR42858	0	0	0	0	0	0	0	0.00102192	0	0	0	0	0	0	0	0
Teh1	0.596464	0.0403358	0.0349477	0.0759406	0.0196166	0	0.00842073	0.198379	0.000525705	0.00963881	0.0214272	0.139998	1.60487	0.0627561	0	0.0239121
Glut4EF	20.142	20.9469	22.706	24.5043	4.74196	7.26494	4.64603	18.4425	5.88976	4.87278	7.62353	14.9257	27.9558	13.4641	5.51176	16.7594
CR45029	0	0	0	0	0	0	0	0	0	0	0	0	0.00193784	0	0	0
Art4	0.165934	0.00544179	0.0201027	0.00489786	0.00745185	0.011401	0.0629592	0.0120624	0.00358773	0.0138818	0.00310029	0.0238999	0.0794103	0.0359181	0	0.00838186
mir-9371	0	0	0	0	0	0	0	0	0	0	0	0	0	0	0	0
Gr85a	0.000189281	0	0	0	0	0	0	0	0	0	0	0	0.00281413	0	0	0
Spn85F	0.00120758	0	0.00109144	0.00112503	0.000272361	0	0	0	0	0	0.00136791	0	0.0217737	0	0	0
CG5359	0.108107	0.00529293	0.0496915	0.0326992	0.063232	0.0839432	0.191556	0.0473583	0.0563689	0.118308	0.000429141	0.0214376	0.75323	0.0417944	0	0.00407202
Mical	0.348174	0.0341441	0.483342	0.151747	0.155704	0.248075	0.206818	0.452236	0.0838772	0.231577	0.771341	0.282936	0.528796	0.143671	0	0.136784
CG31407	0.000299561	0	0	0	0	0	0	0	0	0	0	0	0	0	0	0
CG3909	0.231526	0.0030995	0.137858	0.0391886	0.132776	0.19588	0.244979	0.0559001	0.136998	0.228267	0.0233984	0.120077	0.0871217	0.0966087	0.181381	0.0117549
CG11722	0.162395	0.0314062	0.25325	0.0796792	0.400321	0.649695	0.276899	0.238893	0.448543	0.541319	0.177357	0.201086	0.151504	0.264378	0.0173329	0.0318796
mtTFB2	0.0530235	0	0.0681081	0.020517	0.0511883	0.0743507	0.0833874	0.0371137	0.0674879	0.0615903	0.031861	0.0253507	0.0327394	0.0649267	0	0.00369882
CG12811	0.104919	0.283366	0.472159	0.416721	1.47858	0.0450828	0.762764	0.647214	0.227391	0.14413	0.045956	1.92963	0.194105	0.963604	0.12882	0.231184
ohgt	0.35319	0.171095	0.245728	0.199224	0.0882567	0.0408872	0.181755	0.176007	0.093587	0.105614	0.0443077	0.259945	0.243252	0.137494	0.00866646	0.091625
Fancl	0.0335576	0	0.0241176	0.00338703	0.0309813	0.19763	0.157803	0	0.0247918	0.0634736	0	0.0140033	0.00193442	0	0	0.00278344
CR44192	0.00033939	0	0	0	0	0.00800348	0	0	0	0.00114714	0	0	0	0	0	0
Npc2e	0.00645855	0	0	0.00269638	0.0010486	0.195391	0.00499512	0.00223008	0.00416901	0.918031	0.000742719	0.00483606	0.00218289	0	0	0.00134256
Npc2d	0.000562808	0	0	0.00193199	0.000308388	0.778492	0	0	0.00134951	0.115926	0.00133462	0	0.00414784	0	0	0
Npc2c	0	0	0	0	0.000308388	0.0223284	0	0	0	0.0330897	0	0	0.000457756	0	0	0
CR45205	0	0	0	0	6.78e-05	0	0	0	0	0	0	0	0.000369247	0	0	0
CR33629	0	0	0	0	0	0	0	0	0	0	0	0	0	0	0	0
CG33630	0.000627827	0	0	0	0	0	0	0	0	0	0	0	0.0235849	0	0	0
CG33631	0	0	0	0	0	0	0	0	0	0	0	0	0.0251103	0	0	0
CG33783	0	0	0	0	0	0	0	0	0	0	0	0	0.00220005	0	0	0
CG33784	0	0	0	0.000208682	0	0	0	0	0	0	0	0	0.0348186	0	0	0
nerfin-2	0.0231478	0	0	0.00182105	6.78e-05	0.00168318	0	0.00304132	0	0	0	0	0.00882615	0	0	0.00196765
CG5361	0	0	0	0.000813516	0	0	0	0	0.00269416	0	0	0	0.00162972	0	0	0
CR45054	0.0144707	0	0.00448312	0.0154015	0.00049541	0	0.0347025	0.00692716	0	0.00076671	0	0	0.00101654	0.0260559	0	0.00243297
mir-317	0	0	0	0	0	0	0	0	0	0	0	0	0	0	0	0
CR43459	0.0169589	0	0.10207	0.0764581	0.142963	0.0774817	0.0405968	0.142966	0.101439	0.179971	0.134478	0.222556	0.165332	0.0425067	0	0.0545306
mir-277	0	0	0	0	0	0	0	0	0	0	0	0	0	0	0	0
mir-34	0	0	0	0	0	0	0	0	0	0	0	0	0	0	0	0
Fmr1	0.619594	0.0260473	0.391891	0.0715548	0.0689434	0.18753	0.398481	0.359882	0.135871	0.175175	1.61037	0.189929	0.314174	0.143891	0	0.0195741
CG3940	0.738728	0	0.0329412	0.0108454	0.0299074	1.16937	0.0244294	0.171364	0.00114098	0.0169514	0.0552208	0.0466646	0.34602	0.0373233	0	0.00735378
gammaSnap2	0.0393445	0.006199	0.000393624	0.00267406	0.000460266	0.00538522	0.00289857	0.00515283	0	0.00037041	0.00265605	0	0.0798175	0.00265004	0	0.00022144
ATPsynepsilonL	0.0117788	0	0.301016	0.0120433	0.0589612	0.00523866	7.26907	0.0264232	0.00947277	0.0299026	0.0744116	0.0185389	0.00547215	0.00727832	0	0.0085268
knk	0.0198735	0.00569422	0.0134259	1.64303	0.0147385	0.00361349	0.00694198	0.0418755	0.00531317	0.014647	0.033854	0.0608406	0.213544	0.0854422	0.0390183	1.58233
CR46038	0.000121464	0	0	0	0	0.00568174	0	0	0	0.000316148	0	0	0	0	0	0.000240419
tws	0.548586	0.0974641	0.323256	0.153418	0.224343	0.221496	1.63076	0.199143	0.399905	0.19737	0.373321	0.132226	0.374503	0.322503	0.0476848	0.0956342
TAF1B	0.109253	0.0177558	0.0580261	0.0299613	0.0555611	0.0557917	0.2004	0.0388371	0.028509	0.036237	0.00463459	0.0227357	0.0183352	0.0727178	0	0.00873957
CG42759	0	0	0	0	0	0	0	0	0	0	0	0	0	0	0	0
Invadolysin	0.678233	0.0206447	0.0628308	0.739598	0.06095	0.0239616	0.0645564	0.924189	0.243462	0.028298	0.0403414	0.0345452	0.480765	0.169929	0.00866646	1.57959
CG34303	0	0	0	0	0	0	0	0	0	0	0	0	0	0	0	0.000169521
CG6254	0.235641	0.0935996	0.129004	0.149943	0.0446809	0.0270994	0.183231	0.113674	0.0701922	0.0403611	0.03166	0.0928067	0.183481	0.144856	0.00866646	0.0850283
Best1	0.0313665	0.00529293	0.00983292	0.075066	0.00216654	0.0276029	0.048528	0.00839103	0.0471451	0.0267982	0.010866	0.12489	0.0650281	0	0	0.0784004
CG12814	0.00570457	0	0.0103268	1.03053	0.00722876	0	0.00562129	0.00901818	0.00142596	0.00469504	0.0374395	0.0916477	0.317972	0	0.231738	0.344073
Syn	2.81058	0.0771721	0.128494	0.140095	0.0871189	0.0154128	0.0591016	0.444987	0.0106114	0.0585401	0.0299908	0.259583	2.04081	0.157802	0.00866646	0.097591
Timp	0.236916	0	3.09331	0.265363	0.0649149	0.0172232	0.189531	0.883407	0.010864	0.0382829	0.362197	0.111459	0.27555	1.49088	0.156094	0.276848
CG12420	0.0806538	0	0	0.0132852	0.000983786	0	0	0.0113517	0	0.00216553	0.00164719	0.00649941	0.0270516	0.00746466	0	0.00126764
CG12817	1.05653	0.0092985	0.0383246	0.0474007	0.0295882	0.00872767	0	0.138928	0.00681321	0.016868	0.0163813	0.0517346	0.807265	0.129924	0	0.0173248
CG34107	0.0226591	0	0.00392614	0.0327431	0.00132033	0	0.00519179	0.0282757	0	0.00182487	0.00244117	0	2.7679	0.0133166	0	0.00948717
CG42795	0.394799	0.012398	0.0188693	0.0398186	0.0135641	0	0.00550178	0.0689805	0.0238899	0.0367559	0.00880006	0.0130627	0.427517	0.0132984	0	0.183968
CG3999	0.0205902	0.0030995	0.0306687	0.00617007	0.665042	0	0.177943	0	0.0158063	0.0174657	0.0033313	0.211443	0.0105503	0.0346859	0.0786362	0.00598671
Sirt6	0.0542601	0	0.0440995	0.0135708	0.0118083	0.00386476	0.0439778	0.00554983	0.0125669	0.00813252	0.00397671	0.03883	0.0242916	0.0130501	0	0.0118395
pont	0.361122	0.0129391	0.314896	0.0428894	0.218039	0.262543	0.471435	0.0896233	0.301671	0.269592	0.0328484	0.155034	1.37493	0.132689	0.00866646	0.00990012
CG43143	0.743391	0.0881063	0.975939	1.21861	0.166321	1.62476	1.17378	1.42089	0.778983	0.995106	4.76277	0.434064	2.25668	0.208798	0.713805	1.63705
tRNA:Ser-GCT-2-1	0	0	0	0	0	0	0	0	0	0	0	0	0	0	0	0
CG6293	0.222086	0.0637045	0.551064	0.07128	0.178329	0.16906	0.318527	1.62985	1.64239	0.133962	0.0575644	1.46508	0.276061	0.123994	0.0173329	0.0492258
Bruce	0.460907	0.042213	0.387071	0.264345	0.234423	0.216936	0.942589	0.276182	0.327098	0.274391	0.107306	0.321315	0.372977	0.264505	0.0303519	0.121764
CG12818	0.274487	0.0206922	0.112996	0.0465308	0.0722901	0.0502061	0.247055	0.198705	0.130376	0.0765399	0.0413571	0.122249	0.162689	0.104432	0.0980621	0.0278604
sle	0.179198	0.00569422	0.236209	0.00895716	0.106466	0.0788184	0.560198	0.0275704	0.0519133	0.0983875	0.00847981	0.0846068	0.0313236	0.0633401	0	0.00625158
CG12592	0.00197599	0	0.000393624	0	0.000448578	0	0.00289857	0	0.000533391	0.00156757	0	0	0	0.00746466	0	0
CG18545	0	0	0	0	0	0	0	0	0	0	0	0	0	0	0	0
CG31406	0	0	0	0	0	0	0	0	0	0	0	0	0	0	0	0
jumu	0.193865	0.00548686	0.237856	0.0364265	0.0508257	0.0386304	0.487045	0.00932007	0.00921603	0.0164307	0.00246828	0.0311644	0.0240663	0.0814487	0	0.00552476
Rfx	0.177379	0	0.0464862	0.0526096	0.0256128	0.0146886	0.0281893	0.0569023	0.025525	0.0361945	0.0203926	0.0160925	0.791926	0.0427252	0.00866646	0.00960821
CR44938	0.00562296	0.00535597	0.00287024	0.00731147	0.00299874	0	0	0.0164736	0.00749656	0.0153481	0.0036181	0	0.0243619	0.00857485	0.0303519	0.0106994
cwo	0.422873	0.726831	1.70108	1.98825	1.15453	0.715082	0.715278	0.851207	1.51454	0.950106	1.06052	1.10002	0.950457	1.8941	0.245469	1.91643
mthl11	0	0	0	0	0	0.00397205	0	0	0	0.00105638	0	0	0	0	0	0
CG6325	0.129771	0	0.0289947	0.0171951	0.0438751	0.0514409	0.138122	0.0165603	0.0619792	0.0432185	0.0526382	0.05573	0.0450426	0.0690316	0.0597562	0.00920158
mir-994	0	0	0	0	0	0	0	0	0	0	0	0	0	0	0	0
mir-318	0	0	0	0	0	0	0	0	0	0	0	0	0	0	0	0
Irp-1B	0.053309	0.0113093	0.0806795	0.427182	0.763486	0.784272	0.333199	0.0985703	0.59846	0.66346	0.0218693	0.27677	0.0391484	0.552103	0	0.620523
Rrp46	0.13681	0.0351991	0.382336	0.0726625	0.372376	0.409958	0.895547	0.0622938	0.344863	0.36063	0.0209431	0.18796	0.0210271	0.266428	0.117076	0.0335797
CG6345	0.0583277	0	0.04864	0.0202846	0.0885999	0.139706	0.0871619	0.0630587	0.0894259	0.0896907	0.0332682	0.0325267	0.0420786	0.0482276	0	0.00761756
CG46270	0.000616424	0	0	0	0	0	0	0	0	0	0	0	0	0	0	0
Cyp12e1	0.0283008	0	0.032786	0.00180378	0.0188172	0.00500851	0.0571392	0.0914956	0.0113784	0.0119947	0.107121	0.00910253	0.0174133	0.113717	0	0.00228138
CR44939	0	0	0	0	0	0	0	0	0	0	0	0	0	0	0	0
CR44955	0.000216936	0	0	0	0	0	0	0	0	0	0	0	0.000676089	0	0	0
CR45576	0.00362232	0	0.00206285	0	0	0	0	0.00251776	0	0	0	0	0	0	0	0
hth	26.7453	3.12147	3.90283	11.6427	1.59947	9.99053	1.95617	7.77732	10.5517	16.491	5.21263	4.17232	9.71537	1.55405	0.179269	2.29987
mir-4944	0	0	0	0	0	0	0	0	0	0	0	0	0	0	0	0
CR44018	0.0808379	0	0.00375331	0.000856432	0.00178706	0.00278483	0.00999024	0.0038643	0.00207019	0.0033198	0.00115688	0.00520086	0.010551	0	0	0.000919832
CG6465	0.0814817	0.0162797	0.0443495	0.0270762	0.0124424	0.0220154	0.00499512	0.452755	2.29471	0.275076	0.00555438	0.140806	0.623682	0.0113123	0	0.017744
CG14688	0.82697	2.86283	0.914137	0.557373	0.663069	1.11126	0.0582017	1.60782	2.6003	2.35935	0.401276	10.9754	0.338444	0.156183	0.660475	0.898421
CR44230	0.000255411	0.144427	0.0033006	0.00293691	0.00342138	0.00515832	0	0.00290055	0.00176079	0.0119022	0.00382281	0.0324495	0.00144349	0	0	0.00207391
Skeletor	0.0108398	0.0563972	0.0173906	1.51492	0.0149373	0.0154579	0.0290159	0.0427189	0.00360384	0.00687997	0.015057	0.0111327	0.995486	0.0284535	0.575935	0.374118
pug	0.0440278	0.0158333	0.131162	0.0212421	1.26378	0.237241	0.377881	0.0555103	0.402544	0.256829	0.0181652	0.384678	0.0162141	0.0708503	0.00866646	0.0156892
CG14683	0.162371	0.00879372	0.207382	0.0625502	0.599875	0.532013	0.246866	0.187938	0.335347	0.458476	0.121868	0.256974	0.0592504	0.154767	0.00866646	0.0134665
CG31391	0.000692903	0	0	0	0.000527735	0	0	0	0.00173964	0.00179487	0.00189272	0	0.00097909	0	0	0
CG31467	0.0127712	0.0030995	0.0104506	0.0026838	0.00907056	0.01349	0.0143106	0.00993968	0.00666841	0.011991	0.00357679	0	0.00471583	0.00265004	0	0
CG14684	0	0	0	0	0	0	0	0	0	0	0	0	0.000433079	0	0	0
CG31278	0.057797	0.0147627	0.0524217	0.0169507	0.0962065	0.264712	0.113257	0.0446412	0.148972	0.181498	0.0764609	0.0556675	0.0311395	0.109355	0	0.00567052
CG31373	0.017407	0	0.0234436	0.0010563	0.00620185	0.0145897	0.112248	0.00224715	0.556273	0.0693701	0.0170606	0.00466153	0	0.0238252	0	0.00221203
CG14689	7.79e-05	0	0	0	0	0	0.00272272	0	0	0	0	0	0	0	0	0
CG4073	0	0	0	0	0	0	0	0	0	0	0	0	0	0	0	0
tomboy20	0	0	0	0	0	0	0	0	0	0	0	0	0	0	0	0
TkR86C	0.0763554	0.0030995	0.012658	0.00658461	0.00266963	0	0	0	0	0.000841355	0	0.0062128	0.0122703	0.103084	0	0.00039335
CG14691	0.000438974	0	0	0	0	0	0	0	0.0152755	0	0	0	0	0	0	0
CG31272	0.000509703	0	0.00597403	0	0.000786886	0	0	0	0.800526	0	0.00165658	0.0099513	0	0	0	0
CR45015	0	0	0	0	0	0	0	0	0.0448016	0	0	0.00737518	0	0	0	0
MED7	0.739387	0.0178768	0.293267	0.153175	0.166358	0.0790897	0.671294	0.352812	0.161405	0.158159	0.0694319	0.27245	0.367231	0.271138	0.00866646	0.0994648
CR45016	0.000250227	0	0.00184826	0.000328023	0.000486599	0.00662849	0	0	0.00192844	0	0	0	0	0	0	0
Cap-H2	0.15726	0	0.117834	0.0850726	0.0579918	0.0539581	0.100144	0.0697591	0.0726149	0.0507516	0.0260735	0.10647	0.0944937	0.0688581	0	0.0333785
TfIIFbeta	0.297936	0	0.123272	0.0519481	0.10922	0.0703172	0.126516	0.0690641	0.115596	0.122939	0.0140038	0.105043	0.0840621	0.131636	0.0173329	0.0284364
CG45076	0.0240747	0.0112619	0.224472	0.0533697	0.019464	0.504547	0.0155933	0.0259596	0.066255	0.365293	4.68333	0.118882	0.0292494	0.0071175	0	0.0222945
fau	0.00415617	0	0.125638	0.011825	0.00591113	0.200623	0	0.0257775	0.0450466	0.114355	0.881164	0.0535227	0.00989022	0.0131056	0	0.00405789
CG45078	0.0036139	0.00572302	0.0341527	0.00606891	0.00343982	0.163731	0	0.00458194	0.0291896	0.129169	1.1566	0.00994174	0.00315297	0.00440977	0	0.00741126
Desi	0.00306602	0.0134393	0.00947112	0.0657994	0.010294	0.00246363	0.00900188	0.00260074	0.00143853	0.00369703	0.0135748	0.00432809	4.75723	0	0	0.00022144
CG42633	0.00239981	0	0	0.00119347	0.00113206	0	0.00291895	0.00426692	0	0.000318118	0.00159474	0	0.078559	0	0	0.000342714
mRpL37	0.175412	0.025785	0.209247	0.0846998	0.465953	0.968982	0.311104	0.212311	0.583544	0.650911	0.37364	0.217581	0.125271	0.123086	0.0173329	0.0161092
Rbp1	2.84337	0.196831	2.51024	1.11848	2.78909	4.03842	5.20357	3.17834	2.58161	3.58858	1.13539	1.77077	1.64402	1.99426	0.348054	0.67352
Art1	0.457292	0.00569422	0.438404	0.0696621	0.289221	0.259182	0.938317	0.121585	0.24821	0.226206	0.0287796	0.110954	0.0766508	0.220857	0	0.0309017
Mcm5	0.23064	0.00569422	0.0917367	0.0140527	0.120086	0.106221	0.401426	0.00378541	0.0165781	0.108694	0.0119543	0.043447	0.00254555	0.145181	0.0786362	0
CG14687	0.327408	0.022357	1.57083	0.0576933	0.0323948	3.03554	0.0482309	1.51426	0.187215	0.963407	0.746704	0.689666	1.2001	0.0227336	0	0.0379179
CG14692	0.00673103	0	0.000356649	0.0522757	0.00645423	0.000683592	0.0229719	0.102365	0	0.00263752	0.00168533	0.00615313	2.39876	0	0	0.0112469
CG14693	0.00060109	0	0	0	0.00177691	0	0	0	0.00132168	0	0	0	0.266197	0	0	0
CG4089	0.0154089	0.00512454	0.0325288	0.268148	0.00718227	0.00410142	0.0273204	0.0780007	0.00905619	0.00859067	0.00650331	0.0913693	0.328438	0.0780233	0	0.438771
Cad86C	0.0170363	0.0060132	0.0380736	0.528756	0.00315094	0	0.0563131	0.0456133	0.00292231	0.0029796	0	0.0145292	0.34641	0.0365517	0.0814416	0.148369
CG42394	8.24014	0.359403	4.24802	0.729702	1.23408	1.26317	3.85822	6.28219	7.98628	0.441471	0.358259	4.61103	2.24231	2.54749	0.355152	0.79287
CG4565	0.0238763	0	0.00873411	0.00203755	0.0109262	0.0069283	0.100574	0.00827224	0.00523742	0.0110952	0.000786594	0	0.023711	0.00992836	0	0
CG6567	0.379138	0.0708419	0.309135	0.104974	0.53914	0.818249	0.577292	0.412356	0.681863	0.835343	0.174401	0.355473	0.274912	0.651584	0.0859907	0.0439775
CG4511	0.31867	0.049164	0.291578	0.359809	0.0966377	0.170996	0.479181	0.520085	0.143682	0.214403	0.135723	0.238464	2.5712	0.250855	0.0946572	0.0573142
CG4570	0.436892	0	0.0522951	0.0155439	0.0140335	0.00760644	0.931051	0.00135401	0.00417558	0.00655987	0.00345327	0.0319116	0.00855081	0.00746466	0	0.0073675
CG14694	0.00501662	0	0.0113596	0.00740256	0.0079488	0.0136395	0.00656721	0.00956152	0.00512821	0.0102112	0.0181772	0.00181754	0.0263962	0.0191373	0	0.0126606
CG6574	0.0191965	0.00651308	0.0235517	0.0167467	0.0362746	0.0519335	0.00541977	0.00913769	0.0545495	0.0408164	0.0749322	0.0223365	0.0580076	0.00746466	0	0.0310457
SelR	0.902264	0.5785	1.49569	1.08395	0.784338	1.253	0.622744	0.7196	2.47974	1.12012	1.20589	1.81679	2.21486	0.836187	0.13708	2.77301
Tsp86D	0.638536	0.105958	0.348777	0.165072	0.200772	0.0958002	0.196618	0.779404	0.0592768	0.0650618	0.0836087	0.986903	0.412727	0.11198	0.0303519	0.141596
Fdh	0.212162	0.0785225	0.423583	0.14303	3.97005	1.23852	0.812487	0.107935	0.872156	1.43216	0.110495	1.32954	0.0758957	0.560085	0.168438	0.0583182
CG4596	0.536832	0.0192459	0.0178142	0.0126139	0.03387	0.00397205	0.019647	0.0614806	0.0074012	0.00296163	0.00421155	0.0294383	0.186927	0.0492977	0	0.00569442
Sodh-2	0.242929	0.0030995	0.388995	0.079133	0.285712	0.0340006	1.21878	1.48702	0.114407	0.0167467	0.577535	0.289237	0.54936	0.119009	0	0.259639
CR45195	0.000340183	0	0	0.000906353	0.0002622	0	0	0	0	0.000144697	0.000678261	0.00601833	0.00134084	0	0	0
CG14695	0.000511731	0.00480223	0.00761987	0.00558964	0.00156558	0.00797543	0.00272272	0.00118348	0.00798511	0.00958291	0.00221935	0	0.0142045	0	0	0.0070602
Tpc1	0.28611	0.0127484	0.65809	2.10841	0.189273	0.120578	0.229085	0.197528	0.12617	0.166907	0.094207	0.622824	0.917444	3.98581	0.0910556	2.83473
CG14696	0.110554	0.0158116	0.277944	0.241535	0.0135766	0.015992	0.214084	0.251402	0.00640342	0.00692556	0.012388	0.259114	0.385842	0.225072	0.0469724	0.0568209
Leash	0.108751	0.0104235	0.055186	0.0662792	0.0233039	0.0454097	0.0788213	0.0881573	0.0102191	0.0180051	0.049445	0.0571441	0.198303	0.0592498	0.00866646	0.0353503
Adk3	0.0418924	0.502047	0.0641035	0.0215754	0.0600269	0.0300382	0.115445	0.026371	0.0596043	0.0396146	0.00990045	0.12626	0.0233818	0.556379	0	0.0115821
CG6621	0.147709	0.007371	0.0681128	0.0242052	0.0686383	0.0398957	0.29947	0.0505536	0.0458798	0.0763489	0.0141557	0.0392841	0.0594351	0.0542575	0	0.0213085
CR45577	0.000212271	0	0	0	0	0	0	0	0	0	0	0	0	0	0	0
CR45578	0	0	0	0	0	0	0.00708649	0	0	0	0	0	0	0	0	0
Tengl4	0.00161258	0	0	0	0	0	0	0	0	0	0	0.00667089	0.00107153	0	0	0
CR45561	0	0	0	0	0	0	0	0	0	0	0	0	0	0	0	0
CG34114	0.777108	0.0210652	0.0168919	0.0410183	0.0230844	0.000683592	0.00550178	0.124671	0.00486958	0.00986268	0.00708223	0.147248	0.539582	0.232528	0	0.00734914
CR46007	0	0	0.005027	0	0.000258815	0	0.00499512	0	0	0	0	0	0.00166317	0	0	0
CR44940	7.5e-05	0	0	0	0	0	0	0.00504659	0	0	0	0	0	0	0	0.000446728
CG43449	0	0	0	0	0	0	0	0	0	0	0	0	0	0	0	0
CR45579	0	0	0	0	0	0	0	0	0	0	0	0	0	0.00979646	0	0
CG6629	0	0	0	0	0	0	0.00289857	0	0	0.000334489	0	0	0	0	0	0
Ugt86Dd	0.0256475	0	0.00454302	0.00320736	0.0110879	0.00431916	0.0033671	0.0573277	0.120592	0.00708831	0	0.00489103	0.0106614	0.014743	0	0
CG4706	0	0	0	0	0	0	0	0	0	0	0	0	0	0	0	0
CheA86a	0	0	0.00523469	0	0	0	0	0	0	0	0	0	0	0	0	0
Ugt86Di	0	0	0	0	0	0	0	0	0.00238156	0.00106047	0	0	0	0	0	0
Ugt86Dc	0	0	0	0	0.000613437	0.00669562	0	0	0.014572	0.0450043	0.00120138	0	0	0	0	0
Ugt86Da	0.0105805	0.0128365	0.0278703	0.295885	0.0288712	0.154999	0.0184093	0.377509	0.268245	0.477415	0.0265759	0.0328398	0.517888	0.0169372	0.0173329	0.0660677
CG4757	0	0	0	0.000233132	0	0	0	0	0.00114098	0	0.00148619	0	0	0	0	0
Ugt86Dg	7.82e-05	0	0	0	0	0	0	0	0.00100174	0.00782644	0	0	0	0	0	0
Ugt86De	0.00121794	0	0	0	0.00494395	0	0	0	0.256058	0.0415413	0	0	0	0.00394024	0	0
Ugt35b	0.0590743	0	0	0.00198927	0.00147237	0	0	0.0350619	0.726225	0.000841355	0.00745705	0	0.0126714	0.00936377	0	0.000721913
Ugt35a	0.0269684	1.45059	0.0229627	0.0376772	0.0274458	0.13164	0.0315527	0.442932	0.169787	0.520738	0.00459712	0.106805	2.05944	0.0153141	0.00866646	0.0108967
Ugt86Dj	0.00115398	0	0	0.000506791	0.000311361	0.0133963	0	0	0.0136719	0.120234	0	0	0.000706877	0	0	0
Ugt86Dh	0.00271537	0	0.00108434	0	0.00184472	0.0363614	0.0133031	0	0.00765441	0.232444	0.00219454	0	0.00422177	0.00936377	0	0
CG18577	0.00159927	0	0	0.00716817	0.00118516	3.16815	0	0.0028062	0	0.24478	0.0042855	0.0057865	0.00234371	0.0122411	0	0.00215141
cu	0.179351	0.0195167	0.888119	0.131659	0.590382	0.0495515	0.133491	0.203684	0.44542	0.119121	0.0401491	0.492766	0.27484	11.9637	0.0476848	0.169955
SdhC	3.20282	0.959494	3.05937	2.38374	5.26756	21.5262	5.65909	4.74929	9.3036	14.1914	9.57024	3.03029	3.05484	5.16227	1.22564	1.19422
Tctp	13.3464	14.611	15.5671	12.0073	14.1161	10.6308	10.4962	10.7629	12.6735	10.5318	10.4998	15.93	8.51578	16.8654	4.73356	12.1423
ZnT86D	0.150498	0.0191832	0.156438	0.106803	0.288821	0.497578	0.259164	0.162824	0.419972	0.408933	0.0249956	0.146575	0.102314	0.226021	0.504375	0.0507922
RpS25	49.9655	59.0726	84.3383	76.4021	95.5614	109.391	136.955	62.7061	105.455	103.234	86.03	65.9726	51.3958	80.5164	33.6749	59.6293
CG4820	0.158754	0.0157626	0.058874	0.0487569	0.0469493	0.0398079	0.191091	0.0562612	0.0338242	0.0275644	0.00527606	0.0413754	0.0953725	0.069275	0	0.0311417
CG6689	0.141495	0.0786992	0.215961	0.0848503	0.101244	0.173178	0.175519	0.103905	0.129807	0.115557	0.325404	0.0976125	0.0753021	0.111179	0.0469724	0.0250559
CG6693	0.354101	0.00569422	0.163371	0.0803329	0.108952	0.158756	0.587815	0.0906272	0.106115	0.148026	0.0183978	0.120919	0.0652816	0.283211	0	0.0238305
RpL3	20.8055	30.533	34.9734	27.8582	31.7176	25.9084	24.43	23.6964	31.6936	29.8298	29.6153	30.2415	19.7548	30.9131	10.2289	23.5026
snoRNA:Me18S-C1096	0	0	0	0	0	0	0	0	0	0	0	0	0	0	0	0
CR31144	0.00483014	0	0.0041338	0.00681653	0.00199006	0.00264245	0.0035821	0.00583279	0.00317276	0.000876957	0.00333863	0	0.00604478	0.0367619	0	0.0012184
snoRNA:Me18S-A425	0	0	0	0	0	0	0	0	0	0	0	0	0	0	0	0
snoRNA:Psi28S-291	0	0	0	0	0.000948626	0	0	0	0	0	0	0	0	0	0	0
snoRNA:Me28S-G2017	0	0	0	0	0	0	0	0	0	0	0	0	0	0	0	0
scpr-C	0.00618812	0.00548686	0.0137691	0.00360274	0.00322276	0.00732343	0.00291895	0.00313079	0.0036328	0.00377727	0.000853189	0.00131923	0	0	0	0.00173108
CG17726	0.0581954	0.0179176	0.0897126	0.0441441	0.212413	0.295066	0.172668	0.0757997	0.261029	0.288313	0.0980483	0.0952011	0.0427988	0.0957892	0.0476848	0.0135922
GCC88	0.315728	0.0187847	0.206331	0.136237	0.149617	0.176014	0.260945	0.341274	0.205042	0.170406	0.0175982	0.210353	0.26467	0.283883	0.296034	0.0944469
CG17187	0.0673103	0	0.043011	0.0223542	0.0558421	0.0490267	0.122886	0.0321737	0.0575143	0.0409917	0.00932625	0.0279906	0.0441088	0.0341221	0	0.00886406
CG14701	0.12275	0.235025	0.488616	0.383875	0.643717	0.879731	1.15938	0.173473	0.451047	0.530294	0.111512	0.34151	0.528081	0.377989	0.844764	0.178351
Arfip	0.541117	0.0267325	0.154009	0.0648704	0.0610898	0.164618	0.12974	0.169432	0.056418	0.117269	0.0359672	0.0981281	0.403534	0.0997436	0	0.0457018
CG17721	0.0903962	0.00569422	0.154737	0.0442701	0.150498	0.0929816	0.782466	0.247607	0.0718058	0.113642	0.0187722	0.134597	0.0697541	0.269535	0.0390183	0.0159074
CG31441	0.0755372	0.019189	0.0889697	0.0582386	0.0370699	0.0210603	0.0923194	0.0916619	0.0656013	0.0489363	0.0110406	0.0559025	0.073767	0.084317	0.0699697	0.0187065
CG31388	0.172554	0.0030995	0.0246944	0.0185397	0.00940471	0.00860951	0.0249276	0.0274975	0.00385756	0.00236116	0.0062347	0.0187145	0.0882186	0	0.0699697	0.0129686
scpr-B	0.000591319	0	0.00112998	0.00128248	0	0	0	0	0	0	0	0	0	0	0	0.000229788
scpr-A	0.000262179	0	0	0	0.000336863	0	0	0	0	0.0002577	0	0	0	0	0	0
CG17734	0.766991	0.0237864	0.729284	0.228551	0.129123	0.297639	2.6056	0.3623	0.197831	0.205176	0.219308	0.144707	0.338401	0.953911	0.0987745	0.256538
CG5214	0.772717	0.0422388	0.814018	0.404418	1.70391	2.48276	0.811527	1.60964	1.84416	2.17974	2.44323	0.707552	1.07887	0.354246	0.0259994	0.225105
CR43283	2.78055	0	0.201116	0.0171843	0.0488539	0.0109175	0.0131492	0.140597	0.0184561	0.00492397	0.0286761	0.207593	0.00859663	0.00936377	0	0.005654
CR31386	0.310335	0	0.0159592	0.00473979	0.00706228	0.00264245	0	0.0192253	0.00468721	0.00149359	0.00103181	0.057707	0.00404186	0.00311013	0	0.00227245
lncRNA:TS25	0	0	0	0	0	0	0	0	0	0	0	0	0	0	0	0
CR45055	0	0	0	0	0	0	0	0	0	0	0	0	0	0	0	0
pros	1.22074	0.0122851	0.494275	0.303418	0.0521205	0.0102204	0.0422061	0.56173	0.013627	0.439435	0.0128625	0.125715	4.15238	0.0178574	0.00866646	0.091532
CR46008	0	0	0	0	0	0	0	0	0	0	0	0	0	0	0	0
KP78a	0	0	0	0	0	0	0	0	0	0	0	0	0	0	0	0
KP78b	0	0	0	0	0	0	0	0	0	0	0	0	0	0	0	0
CR46009	0	0	0	0	0	0	0	0	0	0	0	0	0	0	0	0.000790185
CR46010	0	0	0	0	0	0	0	0	0	0	0	0	0	0	0	0
mRpL40	0.488841	0.0447124	0.587996	0.309033	1.24921	2.45819	1.15631	0.638637	1.43021	1.75297	1.09237	0.510516	0.500546	0.436128	0.150296	0.154166
mgr	1.14063	0.173546	0.883538	0.493629	0.735372	1.63274	1.81831	0.7977	1.05368	1.37985	1.16529	0.528758	1.60312	0.92343	0.0987745	0.245681
Irbp	0.0413482	0	0.0381466	0.0117559	0.0654575	0.0319206	0.151482	0.0070114	0.0228496	0.0534631	0.00221935	0.0221427	0.00421473	0.0386516	0	0.00124493
snoRNA:Irbp-a	0	0	0	0.000408315	0.000450758	0	0.011506	0	0	0	0	0	0	0	0	0
Ranbp9	0.0835553	0	0.0449969	0.00397704	0.0200134	0.0277549	0.20175	0.00659571	0.0225408	0.020324	0.0139989	0.0117162	0.000361688	0.0308505	0.00866646	0.000351477
CG6723	0.424912	0	0.00962465	0.00349102	0.0161696	0.00704449	0	0.0428224	0.00234338	0.0130549	0.0269346	0.0405831	0.00644476	0.0198728	0	0.00448151
CG45676	0.0218636	0	0	0	0.00231087	0	0	0.00248858	0	0.00147476	0.00325645	0	0	0	0	0
ninaG	0.00229742	0	0	0.0382568	0.000311252	0	0.0125963	0	0.00187691	0.00190573	0	0	0	0.0241369	0	0.00130881
CG5270	0.0246831	0.0130531	0.0485921	0.0358687	0.0684882	0.0259826	0.0868025	0.0303096	0.0440028	0.0385249	0.0104083	0.10978	0.012434	0.0345588	0.0173329	0.0152775
CG18643	0.0927478	0.00630504	0.0962531	0.0417595	0.0838109	0.309511	0.393722	0.119002	0.267919	0.349421	0.0963376	0.0241601	0.0956202	0.219343	0.0303519	0.018314
RpL24-like	4.49161	6.57146	7.04115	5.38798	4.36296	3.82726	8.22667	2.80844	6.43466	4.78855	2.81435	3.79161	3.15569	6.60196	0.450522	3.78384
CG5276	0.0636889	0	0.0644488	0.0766905	0.0371016	0.0523588	0.0952925	0.0549709	0.0764452	0.0518696	0.00934759	0.0940231	0.0437294	0.057533	0.412451	0.0152861
CG6744	0.11342	0.0868987	0.177755	0.0395986	0.128794	0.109155	0.260061	0.142252	0.13074	0.118994	0.0632623	0.166037	0.0838122	0.136013	0	0.0241166
CG5281	0.828022	0.0117284	0.0759711	0.0403383	0.0340831	0.00690906	0.297245	0.226351	0.0118204	0.017459	0.0394308	0.0719691	0.481652	0.143711	0	0.0106071
sals	0.035934	0.0281338	0.444386	0.0634829	0.215559	0.553286	0.062274	0.0406887	0.0502343	0.289805	2.87035	0.166483	0.0356747	0.0178375	0	0.0173826
CG17230	0.0631371	0.0171635	0.0199639	0.0272072	0.00780837	0.0104378	0.0554623	0.0564851	0.0132055	0.00986442	0.000517843	0.0347492	0.150448	0.0310983	0.0510897	0.00972745
mir-4945	0	0	0	0	0	0	0	0	0	0	0	0	0	0	0	0
PGRP-LB	0.01192	0	0.0030115	0.0576636	0.00226224	0.0665292	0.009205	0.0140705	0.00203088	0.107412	0.014	0.0147887	0.0393459	0.1618	0.00866646	0.00053465
CR45581	0	0	0	0	0	0	0	0	0	0	0	0	0	0	0	0
dpr5	0.481881	0.0154975	0.0365448	0.0199039	0.015885	0	0	0.0351683	0.000975688	0.00240258	0.00244117	0.0355136	0.208856	0.0527539	0	0.00266475
dpr4	0.10877	0	0.00154394	0.00665754	0.0028633	0	0	0.0289857	0	0.00199021	0.00541505	0	0.0748447	0	0	0.00461899
CR45056	0	0	0	0	0	0	0	0	0	0	0	0	0	0	0	0
CG14708	0.000193645	0	0	0	0	0	0	0	0	0	0	0	0.00367601	0	0	0
CG10898	0.0558	0.00961258	0.0380825	0.193284	0.0341118	0.0335486	0.118582	0.037328	0.0519503	0.0560323	0.0135091	0.0225675	0.106856	0.0559997	0.00866646	0.137785
fabp	14.3139	0.185441	0.736554	0.406931	0.728008	29.5309	4.63441	9.89197	4.53849	2.92268	0.520958	1.36921	4.43831	0.367826	0.0953696	0.210945
sea	0.00113928	0	0.000801392	0	0.00174094	0.00768727	0	0	0.0010684	0.00608234	0.00382927	0	0.00544517	0	0	0.00162654
Mrp4	0.0581596	0.017557	0.286392	0.199196	0.299796	0.144663	0.21671	0.0945518	1.0811	0.157489	0.333404	0.270376	0.0469094	0.199429	0.2545	0.0699575
CG6790	0	0	0	0	0.000304634	0	0.00277906	0	0.000872566	0	0	0	0	0	0	0
CG5342	0	0	0	0	0	0	0	0	0	0	0	0	0	0	0	0
wkd	0.370126	0.0335132	0.285079	0.498669	0.043462	0.34314	0.112017	0.522521	1.12879	0.211634	0.0545807	0.256938	0.621118	0.147453	0.0597562	0.521473
CG6791	0.0289866	0	0.0120674	0.00614921	0.00390158	0.00789923	0.0118645	0.0109368	0.0109849	0.00588178	0.000863612	0	0.00887232	0	0	0.0058807
Jupiter	6.14996	0.126842	9.73369	13.9346	2.03739	0.292878	8.70371	4.43613	0.144176	0.480664	0.97946	10.1797	32.8823	6.36309	0.418331	24.9982
CG14710	0.193373	0.0335363	0.129221	0.0710659	0.0421589	0.0366573	0.166156	0.14702	0.0356561	0.047056	0.0118597	0.0800176	0.14384	0.130016	0	0.059546
CG6808	0.0462884	0	0.0221546	0.0032234	0.0157389	0.00674694	0.181443	0.00494968	0.00788694	0.00878273	0.00254822	0.00588834	0.0129275	0.0290942	0	0.00441433
CG14711	0.224269	0.0706255	0.15282	0.0915145	0.0764823	0.0625346	0.135868	0.0644974	0.0950048	0.0993122	0.0353848	0.157767	0.143406	0.144831	0.00866646	0.0515323
CG6813	0.0532627	0	0.0614209	0.00472564	0.010434	0.00583516	0.0957118	0.0118823	0.0066367	0.00443916	0.0846946	0.0189655	0.0365353	0.0461298	0	0.00155024
CG18764	0.0881777	0.0030995	0.044434	0.0285481	0.0189097	0.0187806	0.0206452	0.0431347	0.0332855	0.0169099	0.0131722	0.035001	0.0328965	0.0303522	0.00866646	0.0171013
CG14712	0.0424846	0	0.0411395	0.0217751	0.0418305	0.0361567	0.100502	0.0253873	0.0518707	0.046647	0.00909037	0.0251779	0.0197139	0.0391832	0	0.0135563
Csk	1.46673	0.0929493	0.755943	1.21254	0.28757	0.525954	0.276939	1.26997	0.451634	0.409949	0.450825	0.483541	1.73453	0.608413	0.0953696	1.1683
CR44137	0.00333331	0	0	0	0.000669829	0	0	0.00348499	0.000833646	0.0084652	0.000517843	0	0.000313415	0	0	0
Elp1	0.0757317	0.0113307	0.117146	0.0654695	0.165124	0.104362	0.142256	0.0373308	0.163057	0.0971202	0.0660712	0.0765159	0.0316673	0.135055	0.00866646	0.0185833
CG42327	0.151221	0.00651308	0.215399	0.727508	0.0244763	0.0307545	0.128625	0.251755	0.296513	0.0455534	0.0702803	0.142479	0.783143	0.305262	0.0901081	1.37087
CG14715	1.00645	1.12395	2.59387	0.356603	5.73844	1.50279	3.48751	1.87367	1.30974	2.46848	0.114588	4.28996	0.452894	2.1153	0.157272	0.552899
CG18476	0.0770279	0.00556767	0.0297057	0.0165524	0.024869	0.0159051	0.104076	0.0411087	0.0303099	0.020615	0.00831511	0.035328	0.0639096	0.0511381	0	0.00516883
Taf12	1.02531	0.0784717	0.460243	0.368182	0.188927	0.30537	0.529288	0.83078	0.21709	0.31313	0.186216	0.307684	1.0859	1.05845	0.221692	0.381935
Ho	0.326593	0.458219	0.314971	0.13875	0.146606	0.19647	0.243127	0.256785	0.217352	0.2041	0.0989075	0.532201	0.154376	0.263313	0.00866646	0.0809764
CG6830	0.00515463	0	0.00273255	0.00107273	0.000926401	0	0	0.00322222	0	0.0265305	0	0.023886	0.0474167	0	0.00866646	0
CG6834	0.0195635	0	0.0262123	0.00817203	0.385901	0.0507218	0.0804767	0.275319	0.0324004	0.175039	0.00562839	0.183511	0.140519	0	0.0259994	0.00695603
CG6908	0.00128101	0	0	0.00419879	0.00467891	0.00994101	0.0033671	0.00580388	0.00391722	0.00471448	0.00120138	0	0.0106917	0.0040105	0	0
CG18765	0.00260586	0	0.00108434	0.00203105	0.0492872	0.0690453	0.0409523	0	0.0319911	0.514803	0.000781267	0.0216462	0.00206705	0	0	0.00284669
Fer3	0.38403	0	0.011802	0.0159313	0.0096592	0	0.00328832	0	0.00182934	0.00123694	0	0.00639182	0.00408586	0	0	0.00109066
CG14717	0	0	0	0	0	0	0	0	0	0	0	0	0	0	0	0
CG14718	0	0	0	0	0.000159578	0.00389265	0	0	0.00128737	0.0015686	0	0	0	0	0	0.000983511
CR46011	0	0	0	0	0	0	0	0	0	0	0	0	0	0	0	0
I-t	9.64e-05	0	0	0	0.000104311	0	0	0	0.00100174	0	0	0	0	0	0	0
CG14720	0.000521702	0	0	0.00574289	0.00047436	0	0	0	0	0	0	0	0	0	0	0.00039335
CG12594	0.884369	0.0345388	0.00890104	0.0405259	0.0379788	0.00278279	0.0035821	0.0360851	0.00293503	0.00606913	0.0284124	0	0.0700614	0.0704777	0	0.00983519
CG14721	0.124923	0.0030995	0.122433	0.0428891	0.350484	0.253987	0.29232	0.0759956	0.262075	0.271036	0.0351358	0.0973355	0.0922778	0.109919	0	0.016448
Blm	0.0410382	0	0.0282116	0.0138633	0.0504935	0.0278767	0.131187	0.00278135	0.00922803	0.0416101	0.00770384	0.0176148	0.0141077	0.0352015	0	0.00668576
CG14722	0.41499	0.236582	0.351145	0.0976795	0.212114	0.152893	0.317872	0.157608	0.23831	0.215974	0.0830345	0.230718	0.250322	0.362768	0.0259994	0.0323787
CG6923	0.0615487	0.0111738	0.0544937	0.0532686	0.0275737	0.0249833	0.0736343	0.0352835	0.0278568	0.0287067	0.0178445	0.0176508	0.0681794	0.0218729	0	0.0312932
CG43062	0	0	0.00108434	0	0	0	0.055502	0	0	0	0	0	0.0108569	0.0071979	0	0.0080215
Lk6	4.20177	0.173105	6.5984	2.57518	3.12887	2.55516	3.87483	4.41538	3.06792	2.53811	1.88008	2.74112	2.2711	3.9794	0.951018	1.08318
l(3)neo38	16.0672	0.25512	3.16268	1.98284	0.769446	0.442004	1.36455	3.19642	0.496958	0.948358	0.681932	1.88017	8.02787	2.08533	0.107134	0.542739
CR45595	0.00122958	0.00520415	0.000603636	0.00140114	0.00115296	0	0	0.0110839	0	0.00263777	0	0	0	0.00394024	0	0
CG17360	0.308414	0.0152254	0.0403317	0.0318319	0.0350782	0.0074227	0.0534638	0.0927714	0.0286154	0.0287246	0.023082	0.0469425	0.216248	0.058714	0	0.0278908
HisCl1	0.000859558	0	0	0.00293515	0.00183718	0	0.0194508	0.00213346	0	0	0	0	0.0302795	0.0171697	0	0
Sbf	0.137421	0.0139469	0.119859	0.0481951	0.0318592	0.0658553	0.0845839	0.186935	0.0507999	0.048986	0.014865	0.122493	0.128858	0.0414933	0	0.0190548
ClC-a	0.095909	0	0.0200183	0.00965979	0.0317418	0.0143777	0.0146044	0.481385	0.753045	0.0780037	0.00702492	0.0178429	0.149599	0	0.0510897	0.00747744
glo	4.3363	0.0792467	1.02794	0.476171	0.363059	0.548777	0.540648	1.01709	0.618752	0.63647	0.199967	0.685251	1.5451	0.813096	0.319556	0.246707
COX5A	6.51795	3.48832	5.62153	3.13495	11.941	23.353	11.43	8.87551	15.7467	19.3562	14.5835	6.33636	5.50766	4.259	1.51862	1.81847
CG6950	0.215469	0.285918	0.586054	0.561821	1.42913	0.843537	0.548837	0.635992	1.1043	0.592804	0.347097	0.895693	0.224043	0.408105	0.117055	0.260902
CG6959	0.467244	0.006199	0.173617	0.904795	0.0802339	0.0432668	1.49746	0.126729	0.0551979	0.211555	1.15754	0.382477	1.50271	1.27527	0.0597562	0.661062
sad	0.0169643	0	0	0.00757586	0.000772861	0	0.0115155	0	0.000845688	0.000682252	0.0061643	0	0.00837802	6.64331	0	0.00768797
CG6962	0.0748702	0	0.0334918	0.0102655	0.0162859	0.031285	0.0457032	0.00250851	0.0127134	0.0259443	0.00287454	0.0282577	0.00340602	0.413626	0	0.00218676
CG31368	0.138689	0.00684791	0.0444754	0.0171626	0.0552385	0.0428922	0.124231	0.0197051	0.0655401	0.0669383	0.00833565	0.0342426	0.0526933	0.0258462	0.00866646	0.00700824
mthl5	0.0414224	0	0.234769	0.0203145	0.00705937	0.034962	0.0371273	0.0546214	0.0114364	0.00619932	0.00696834	0.0133763	0.129477	0.0155292	0	0.00767894
CG6971	0.00505146	0	0	0.016775	0.00096231	0	0.0103836	0.00853384	0	0	0.000643023	0.00615313	1.12303	0	0	0.000287817
Cad87A	0.331161	0.00535597	0.211895	0.507263	0.201866	0.127683	0.271746	0.9143	0.221283	0.090399	0.0615235	0.239657	0.575172	0.176433	0.126321	0.128976
CG34307	0	0	0	0	0	0	0	0	0	0	0	0	0	0	0	0
CG14731	0	0	0	0	0	0	0	0	0	0	0	0	0	0	0	0
CG31211	0.361293	0.052585	0.147194	0.187613	0.103611	0.174428	0.149545	0.19016	0.17494	0.202455	0.140752	0.141259	0.257931	0.249935	0.142438	0.112219
Hsp70Aa	0.0105054	0.0365707	0.0145226	0.0146087	0.00312413	0	0	0.0417244	0.00335446	0.00204398	0.000576681	0	0.0252352	0.00564674	0	0.00850422
Hsp70Ab	0.00760466	0.0232693	0.00489776	0.0109651	0.00628515	0	0	0.0259549	0.00285317	0.00426198	0.000496458	0.00393297	0.00522021	0	0	0.00382753
CG3281	0.0818381	0.021048	0.0515346	0.0352338	0.0206231	0.0294345	0.0877523	0.0953724	0.0174412	0.0212222	0.0170488	0.062143	0.0544973	0.0330802	0	0.0240397
aurA	0.110059	0	0.0427789	0.00206561	0.00316911	0	0.305895	0	0.0013458	0.0024991	0	0.0224714	0.0151656	0.00293537	0.0303519	0.000983511
CG12213	0.587078	0.0519848	0.518201	0.301593	0.199498	0.159831	0.445546	0.683009	0.152193	0.180156	0.0583371	0.432432	0.539017	0.225996	0	0.122038
GC1	0.384529	0.258361	0.13311	0.139534	0.0856039	0.462292	0.264615	0.482086	0.254308	0.65999	0.109378	0.12745	0.345367	0.277053	0.335363	0.12311
Tango9	0.175282	0.0296374	0.0738342	0.0906872	0.0535592	0.0171982	0.279714	0.044886	0.0686954	0.0407545	0.0275152	0.106068	0.0875482	0.29429	0.0469724	0.0305927
GC2	0.00126037	0	0	0	0.000208098	0	0	0.00128639	0.00402339	0.00214939	0	0	0.00241852	0	0	0.000885866
CG10005	0.0322863	0	0.000795953	0.0600571	0.0161605	0	0	0.00307171	0	0.00140146	0.000974851	0.105392	0.0161483	0.0162019	0	0.00355741
CR44135	0	0	0	0	0.0019982	0	0.0033671	0	0	0.000144697	0	0	0	0	0	0
CG18547	0.0270908	0	0.0314327	0.00864333	0.0859295	0.0212112	0.0154394	0.108094	0.012064	0.0806208	0.00663379	0.0192159	0.0171019	0.014743	0	0.00186157
CG12224	0.000362047	0	0	0.00026513	0.00180554	0	0.00499512	0	0	0.00646773	0.000517843	0	0	0	0	0
CG3397	0	0	0	0	0	0	0	0	0	0	0	0	0	0	0	0
mfas	0.177899	0.00571368	0.21351	1.40592	0.274735	0.00826601	0.31735	0.173123	0.325449	0.0339782	0.0674958	0.423837	0.490981	0.442035	0.325016	0.551937
Tk	0.108035	0	0.00282599	0.00136243	0.0026453	0.00379826	0.0112999	0.00396714	0	0.0351775	0.00453383	0	0.0977153	0	0	0
Ect3	0.370082	0.339792	0.844413	0.0616372	0.257236	0.0252068	0.169437	0.0805256	0.0738215	0.154795	0.0531288	2.12912	0.138559	1.59444	0	0.14935
KLHL18	0.463824	0.0592254	0.187153	0.0971083	0.122045	0.0475806	0.257236	0.331085	0.0514911	0.072157	0.0380694	0.21057	0.31114	0.108318	0.0476848	0.0549962
GCC185	0.139009	0.0609428	0.101799	0.0733932	0.0477962	0.111186	0.1185	0.126651	0.113957	0.0931636	0.019686	0.0957655	0.11597	0.0653449	0.104636	0.0366878
DCAF12	0.210129	0.0167022	0.0816038	0.0513424	0.0450389	0.0210482	0.0566402	0.0723951	0.0407623	0.0368002	0.0135234	0.0552542	0.0980109	0.0481923	0.00866646	0.0394459
Spt3	0.29552	0.116363	0.217297	0.160163	0.077462	0.0778549	0.0866981	0.147743	0.0997315	0.101281	0.0686471	0.202489	0.197469	0.104969	0.0556389	0.0874833
CG31358	0	0	0	0	0	0	0	0	0	0	0	0	0.000515306	0	0	0
CG42505	0	0	0	0	0	0	0	0	0	0	0	0	0	0	0	0
CG42504	0	0	0	0	0	0	0	0	0	0	0	0	0	0	0	0
ssp5	0	0	0	0	0	0	0	0	0	0	0	0	0	0	0	0
CG14736	0.000163026	0	0	0	0	0	0	0	0	0	0	0	0.000692189	0	0	0
CG14739	0	0	0	0	0	0	0	0	0	0	0	0	0	0	0	0
CG14740	0	0	0	0	0	0	0	0	0	0	0	0	0	0	0	0
ATP8B	0.0219626	0	0.492267	0.0575774	0.00225972	0.00999539	0	0.0390605	0.303053	0.00556719	0.00731617	0.0592747	0.247269	0	0	0.0681356
dpr17	0.961341	0.00939968	0.472152	0.00879252	0.0211963	0.178205	0.00579714	0.0289194	0.0152432	0.0975169	0.0143406	0.00450924	0.102997	0.0138171	0	0.0137959
CG4702	0.0345919	0.0122424	0.0935403	3.73355	0.0137173	0.0190297	0.00550178	0.0237908	0.00362511	0.0291725	0.0234995	1.09665	0.145214	0.987427	0.0607037	13.2009
tRNA:Lys-TTT-2-5	0	0	0	0	0	0	0	0	0	0	0	0	0	0	0	0
dpr15	0.162083	0.006199	0	0.000893681	0.00366846	0	0	0.0104008	0	0	0.00472908	0.00298946	0.0144128	0.00746466	0	0.00212715
Cpn	0	0	0	0	0	0	0	0	0	0	0	0	0	0	0	0
eIF3d2	0	0	0	0	0	0	0	0	0	0	0	0	0	0	0	0
CG43450	0	0	0	0	0	0	0	0	0	0	0	0	0	0	0	0
CG3809	0	0	0	0.000401178	0	0	0	0	0	0	0	0	0.000322775	0	0	0
tRNA:Thr-TGT-1-1	0	0	0	0	0	0	0	0	0	0	0	0	0	0	0	0
CG4830	0.000150094	0	0.00304236	0.00024908	0.00580295	1.12045	0	0.0017815	0	0.00152639	0	0	0.000465177	0	0	0.00135514
Cog1	0.113492	0.0364387	0.115337	0.120235	0.108238	0.0842837	0.0728589	0.158937	0.109362	0.0934612	0.0381876	0.1445	0.102462	0.0999038	0.336716	0.0485068
CG14742	0	0	0	0	0	0	0	0	0	0	0	0	0	0.00783131	0	0
CG4860	0.011739	0	0.0642509	0.028714	0.13509	0.00344752	0.172443	0.00782691	0.00478794	0.00554601	0.212043	0.0356165	0.00218808	0.0411858	0.00866646	0.00246277
CR46012	0	0	0	0	0	0	0	0	0	0	0	0	0	0	0	0
CG10014	0.000633464	0	0	0.00241632	0.0020663	0	0.00569801	0	0	0	0	0	0	0.00317726	0	0.00232032
CG17404	0	0	0	0	0	0	0	0	0	0	0	0	0	0	0	0.000144812
CG12256	0.00365125	0	0	0.230364	0.268527	0.00254408	0	0.0016958	0.00175391	0.10722	0.12435	0.00946609	0.0353498	0	0	0.684595
CR43477	0.000199721	0	0.00183511	0.000193423	7.3e-05	0	0	0	0	0	0	0	0	0	0	0
CG3916	0	0	0	0	0	0	0	0	0	0	0	0	0	0	0	0
Pglym87	0	0	0	0	9.92e-05	0	0	0	0	0	0	0	0	0	0	0
Cyp313a5	0	0	0	0.00200017	0	0	0	0	0	0	0	0	0	0	0	0
Cyp313a2	7.5e-05	0	0	0	0.000612484	0	0	0	0.00437832	0	0	0	0	0	0	0
Cyp313a3	0.0015026	0	0	0.0401154	0.000181342	0	0	0	0.0109797	0	0.000640848	0	0.000297771	0	0	0
CR44036	0.000766174	0	0	0.0123615	0	0	0	0	0	0	0	0	0.000316209	0	0	0
CR45582	0.000542964	0	0	0.00128845	0.00327782	0	0	0	0	0	0	0	0.00109674	0	0	0
CG3942	0	0	0	0	0	0	0	0	0	0	0	0	0	0	0	0
CR46203	0	0	0	0	0	0	0	0	0	0	0	0	0	0	0	0
svp	0.972344	0.0140105	0.361008	0.328809	1.45329	0.00885913	0.341809	3.08047	0.200905	0.0369717	0.0879083	0.595998	0.485585	0.801664	0.00866646	0.0308256
CG44037	0.000171869	0	0	0	0.000348596	0	0	0	0	0	0	0	0	0	0	0
CG44038	0.000152489	0	0	0	0.000786326	0	0	0	0	0	0	0	0.00226775	0	0	0
CR46013	0.000267892	0	0.00249286	0	0.000331229	0	0	0	0	0	0	0	0	0	0	0
CR44039	0	0	0	0	0.000146031	0	0	0	0	0	0	0	0	0	0	0
CG17738	0.00757898	0	0	0.0132087	0.0119705	0	0	0	0	0	0	0.00181754	0.00467517	0.0714653	0	0.000919123
Sfp87B	0	0	0	0	0	0	0	0	0	0	0	0	0	0.00684309	0	0
CR46014	0	0	0	0	0	0	0	0	0	0	0	0	0	0	0	0
CG4066	0.00305028	0	0	0.000824017	0.000328091	0	0	0.07471	0	0	0.000517843	0	0.0565986	0	0	0.00165619
tRNA:Thr-TGT-2-5	0	0	0	0	0	0	0	0	0	0	0	0	0	0	0	0
CG10013	0.0127137	0	0.0120368	0.00276243	0.00132387	0	0.233425	0	0	0.00046549	0	0	0	0	0	0
CR45584	0	0	0	0	0	0	0	0	0	0	0	0	0	0	0	0
CR45583	0.000143444	0	0	0	0	0	0	0	0	0	0	0	0	0	0	0
CR44941	0	0	0	0	0	0	0	0	0	0	0	0	0	0	0	0
CG44956	0	0	0	0	0	0	0	0	0	0	0	0	0	0	0	0
CG10038	0.285127	0.0030995	0.160923	0.0464259	0.135926	0.21726	0.509387	0.183343	0.1632	0.306727	0.0419752	0.0745622	0.154566	0.0827436	0.00866646	0.0243358
CG10041	0.00307499	0	0.00146385	0.000991412	0.00080434	0	0.00378815	0	0.00101112	0.000245751	0	0	0.00133135	0	0	0.00103954
MBD-R2	0.261056	0.044009	0.193252	0.143389	0.159669	0.115053	0.281188	0.101426	0.133174	0.142383	0.0580961	0.103451	0.151378	0.166589	0.0173329	0.136674
CG4115	0.410395	0.174698	1.9958	36.9731	0.303419	0.424175	0.369219	0.384735	0.170392	0.540034	1.2153	8.52532	18.6763	4.34634	3.13649	161.482
snmRNA:419	0	0	0	0	0	0	0	0	0	0	0	0	0	0	0	0
Tim17a1	0.00029178	0	0	0	0	0	0	0	0	0.000234862	0	0	0	0	0	0
GstD10	0.0039233	0	0.000801392	0.00526013	0.00758359	0.224648	0.00969773	0.00391782	0.00313716	1.14104	0.00476461	0	0.019489	0.00402064	0	0.00545364
GstD9	0.0739586	0.0128672	0.12853	0.0783005	0.0300699	0.0524915	0.0730868	0.237992	0.0225792	0.24201	0.0998547	0.0299018	0.435775	0.0864338	0	0.08814
GstD1	0.869775	0.105163	3.29112	1.78261	0.388957	1.80841	0.620306	8.51591	0.846762	10.8487	0.883076	1.12403	12.9629	5.17536	0.221729	3.97619
CR46015	7.95e-05	0	0.00109144	0	0	0	0.0035821	0	0	0	0.00136791	0	0.000755846	0.00648841	0	0.00212352
GstD2	0.158015	0.0030995	0.00532587	0.123044	0.00642794	0	0.00651087	1.31839	0.0485721	0.0125569	0.00740996	0.0258681	4.92275	0	0	0.0109
GstD3	0.106877	0.0126378	0.426434	0.0445601	0.410118	0	0.0854174	1.67321	0.00425992	0.0420142	0.113574	0.189679	0.615622	0.0376319	0	0.0358844
GstD4	0.000407639	0	0.00118758	0	0.00633641	0	0.00922377	0	0	0.0032218	0	0	0.00114028	0	0	0
GstD5	0.01776	0.010466	0.0048865	0.00274426	0.0120695	0	0.0693292	0.00144914	0	0.13407	0	0.0386755	0.00804369	0	0	0.00257259
GstD6	0.00172567	0	0	0.000312688	0.00161417	0	0	0	0	0.00284456	0	0	0.00513072	0	0	0
GstD7	0.000686662	0.00548686	0.00142814	0.000312688	0.000733125	0.00193935	0	0	0	0.00253804	0	0	0.0011952	0.135234	0	0.000468655
GstD8	0.00388601	0.00748734	0.00553237	0.000537355	0.00187109	0.00264245	0.00705828	0	0.00115066	0.0253333	0.00139506	0.00588834	3.41901	0	0	0.00524662
CG10035	0.718656	0.00556767	0.00392756	0.0725691	0.00769885	0	0	0	0.0010684	0.00158472	0.00140921	0	0.033303	0	0	0.00816165
GstD11	0.01826	0	0	0.0157266	0.00314122	0	0.00277906	0.0333784	0.00202339	0.00103709	0.00442398	0.0193617	1.83589	0	0.0724685	0.00155024
CG34402	0.0163723	0	0.00759402	0	0.00238387	0.00278483	0.0526563	0.00904962	0	0.0040536	0.00308114	0.0179381	0.00293157	0	0	0
CG33098	9.62e-05	0	0	0	0	0	0	0	0	0	0	0	0	0	0	0
CG10096	0	0	0	0	0	0	0	0	0	0	0	0	0	0	0	0
CG10097	0	0	0	0	0	0	0	0	0	0	0	0	0	0	0	0
Cyp9f3	0.0735045	0.0249789	0.218481	0.0134319	0.063101	0.0299683	0.0717858	0.135708	0.0415119	0.338783	0.0280193	0.52567	0.0922092	0.0595535	0.158224	0.00681659
lig3	0.0375231	0.00673994	0.0224419	0.0129058	0.0667498	0.0354684	0.0327984	0.0244131	0.0725644	0.047836	0.0213738	0.0245288	0.0276988	0.0176299	0	0.00824324
Cyp9f2	0.0314799	0.186347	0.0588208	0.0405859	0.0358629	0.0106431	0.135138	0.0849646	0.0214972	0.28886	0.0168573	0.434211	0.120331	0.0654584	0	0.0329539
CG5167	0.046461	0	0.119317	0.0359296	0.512827	0.244188	0.120583	0.0853361	0.432692	0.478636	0.0147078	0.333266	0.0118245	0.0383324	0.0699697	0.0283474
CG5196	0.286566	0.0119478	0.156653	0.140046	0.0952966	0.0560783	0.235224	0.335582	0.141608	0.094596	0.0244987	0.170113	0.957586	0.100178	0.168878	0.0741128
Dip-C	0.104925	0.275414	0.124958	0.0949258	0.0930371	0.097151	0.130157	0.152667	0.152037	0.242658	0.043532	0.234666	0.0826496	0.221333	0.0787701	0.0781216
snmRNA:649	0	0	0	0	0	0	0	0	0	0	0	0	0	0	0	0
pps	0.122186	0	0.0442187	0.0168238	0.0434083	0.0541482	0.16401	0.03625	0.0428298	0.0561282	0.0142846	0.0459165	0.0737031	0.0312607	0.10282	0.00433507
Scgbeta	1.65909	0.0340945	0.161818	0.0728221	0.0698044	0.178384	0.0382707	0.227112	0.0198539	0.13861	0.2615	0.129686	0.975841	0.226388	0	0.0291783
CG17202	1.43986	0.0733489	0.563379	0.274204	0.309316	0.474397	3.54336	0.537234	0.363122	0.564169	0.0383616	0.303987	0.839222	1.27462	0.0390183	0.172899
Pp1-87B	3.8471	0.448806	3.03912	1.89854	1.26682	2.10651	4.62389	2.84794	2.24184	2.23925	1.56161	1.774	3.39322	2.97247	0.437944	0.984201
NANS	0.17671	0	0.0324241	0.00956793	0.0118997	0	0.122483	1.53328	0.00163584	0.00443081	0.00817036	0.0609097	0.0507289	0.0218377	0	0.0108828
CG5641	1.41767	0.0214671	0.316224	0.0824235	0.182696	0.210567	0.317519	0.244334	0.247163	0.292814	0.129015	0.222303	1.21989	0.316131	0.00866646	0.0349226
CG5245	0.0165208	0	0.011135	0.00435341	0.00286525	0	0.0469027	0.00483655	0.00233967	0.00182062	0	0.00466153	0.0209014	0.0040105	0	0.00174998
Prosalpha2	1.08056	0.0566024	1.10618	0.456779	0.845754	1.03129	3.16864	0.733506	1.18755	1.33615	0.379761	0.717472	0.78303	1.39241	0.436695	0.255805
Aos1	0.860986	0.0180435	0.468807	0.053233	0.20112	0.292392	0.89441	0.160992	0.250196	0.334971	0.0415004	0.200192	0.173022	0.230101	0.0303519	0.0159449
CG5844	0.182405	0.0114257	0.163167	0.0336375	0.166732	0.711078	0.279759	0.121817	0.262877	0.541437	0.102563	0.192469	0.0498247	0.0602801	0.00866646	0.0116205
Desat2	0.00277367	0	0	0	0.00086166	0	0.0117878	0.00665705	0	0	0	0	0	0	0	0
CG17207	0	0	0	0	0	0	0.0067071	0	0	0	0	0	0	0	0	0
Desat1	0.937637	0.047822	0.66282	0.515267	0.2789	0.271652	0.980517	0.712199	0.741465	0.300795	0.127104	0.417726	0.636595	1.24299	0.312775	0.143685
CG5538	0.000538803	0	0.00230329	0.00199633	0	0	0	0	0	0	0	0	0.00115465	0	0	0.00174579
CG18549	0.450906	0.169052	0.192137	0.667921	0.178541	0.153014	0.103417	1.08588	0.18326	0.25612	0.0416478	1.93797	0.341332	0.321498	0.0597562	1.07757
CG5509	0.000235416	0	0	0.00114759	0.000731043	0	0	0	0	0	0	0	0.000945022	0	0	0.00152107
trus	0.260119	0.0209515	0.186053	0.0749	0.0924639	0.114379	0.163713	0.197415	0.122783	0.115759	0.0287187	0.071081	0.267062	0.140154	0	0.0794696
CG5961	0.311549	0.216881	0.614875	0.154795	0.277765	0.240795	0.391456	0.336198	0.43159	0.284406	0.159791	0.297222	0.336967	0.39688	0.24092	0.0502939
CG12267	0.0863733	0.007371	0.102309	0.0302027	0.0819987	0.0807408	0.160424	0.0433388	0.0730128	0.100979	0.00764115	0.0808404	0.038058	0.125315	0	0.0166056
CG5608	0.0853826	0.0030995	0.0495399	0.0289095	0.034043	0.0361381	0.0460331	0.104233	0.0631713	0.0574344	0.0147873	0.0355499	0.0537736	0.0747742	0	0.0234158
Hsp70Ba	0.000693112	0.00569422	0	0.000704532	0	0	0	0.00116932	0.00125164	0	0	0	0	0	0	0.00145407
alphagamma-element:CR3286	0.545551	0.161623	1.75489	0.482101	0.0417638	0.06483	0.213555	4.12126	0.382688	0.0596297	0.288158	5.62724	1.98738	15.4461	0	0.230926
Hsp70Bbb	0	0	0	0	0	0	0	0	0	0	0	0	0	0	0	0
CR46154	0	0	0	0	0	0	0	0	0	0	0	0	0	0	0	0
Hsp70Bb	0.000729082	0	0	0	0	0	0	0	0	0	0	0	0	0	0	0
CR46155	0	0	0	0	0	0	0	0	0	0	0	0	0	0	0	0
Hsp70Bc	0.239305	0.123618	0.0855889	0.132951	0.0221075	0.0119255	0.0033671	0.951557	0.0351353	0.0307857	0.0547734	0.0351218	0.345996	0.0549006	0	0.09334
Octbeta3R	0.709878	0.012398	0.021534	0.045583	0.0180687	0.00344752	0.00555812	0.14637	0.000845688	0.00558642	0.011918	0.0318642	0.827821	0.022394	0	0.012292
Hug	0.338583	0.00531224	0	0.00256165	0.0179172	0	0.00630482	0.00611586	0.00117144	0.00198873	0	0	0.0258715	0.00265004	0	0.00155024
CR46016	0.000802344	0	0	0	0	0	0	0	0	0	0	0	0	0	0	0
Octbeta2R	1.77918	0.171526	0.760644	0.0680598	0.100656	0.0148358	0.0759093	2.38223	0.353861	0.0368712	0.327302	0.793083	0.664301	0.0248825	0.100322	0.0306197
mir-284	0	0	0	0	0	0	0	0	0	0	0	0	0	0	0	0
CR46017	0	0	0	0	0	0	0	0	0	0	0	0	0	0	0	0
CR44942	0.000425178	0	0	0	0	0	0	0	0	0	0	0	0	0	0	0
Vha55	2.43773	0.344953	1.53265	1.62446	0.731219	2.92031	0.869911	3.04582	8.43897	6.15623	0.398555	0.914337	2.43729	1.60294	1.32947	1.84057
Snx3	2.12486	0.666688	1.01981	0.907354	0.801021	0.540234	1.44914	1.92448	0.869498	0.661633	0.27169	1.62119	1.44809	1.18384	0.226169	0.821745
Not10	0.216489	0.00891854	0.13629	0.0599378	0.136105	0.118878	0.123769	0.147017	0.111473	0.141447	0.0367563	0.125931	0.113075	0.0805422	0.0303519	0.0181257
CG18530	0.00220221	0	0.00704739	0.00099638	0.000252491	0	0.0126978	0.00488466	0.000872566	0	0	0	0.00132472	0	0	0.00214539
CR46018	0	0	0	0	0	0	0	0	0	0	0	0.0060369	0	0	0	0
CG11598	0.00164001	0	0	0	0.000313756	0	0.0156119	0.00180769	0	0	0	0	0	0	0	0.00132207
CG11600	7.77e-05	0	0	0	9.68e-05	0	0.00923214	0	0	0	0	0	0	0	0	0
CG11608	0	0	0	0	0	0	0.0035821	0	0	0	0	0	0	0	0	0
CG6753	0.00657709	0.00533015	0.00778758	0.22424	0.00534343	0.00638629	0.00900188	0.0214421	0.00349139	0.00628004	0.02291	0.0581032	0.0128233	0.0998983	0.193432	2.46699
Dtg	0.322839	0	0.286956	0.356471	0.0683649	0.0153123	0.026051	0.288537	0.0153252	0.158859	0.116805	0.749721	0.205927	0.830595	0.0390183	0.158043
CG6225	0.0457732	0.00574875	0.158842	0.144381	0.0433077	0.0699547	0.289679	1.07814	0.00957608	0.0458721	0.101818	0.0857297	1.40625	0.0316393	0.31078	0.0532021
CR45586	0	0	0	0	0	0	0	0	0	0	0	0	0	0	0	0
CG14395	0.00159252	0	0	0.0987175	0.00110179	0	0	0.00234999	0	0	0.00382524	0	0.00821809	0	0	0.00235033
Gnmt	0.00864981	0	0.00251883	0.0326433	0.276142	0	0.17817	0.0588889	0.000893053	0.0241316	0.00214409	0.0490264	0.00789895	0	0	0.00172654
CG43630	0	0	0.00640219	0.0201031	0.0165854	0	0.00433556	0	0	0.000210017	0.00592141	0	0	0	0	0
mbo	0.221016	0	0.0886361	0.0370057	0.0901681	0.0851696	0.28338	0.0446017	0.0751011	0.104446	0.024698	0.0476143	0.0577972	0.0748762	0	0.0083965
Cyp313a4	0	0	0	0.0186391	0.000222144	0	0	0	0	0	0	0	0	0	0	0.0551232
kar	0.0453483	0.196584	0.0387222	0.0787208	0.0507407	0.0181652	0.0355956	0.0195007	0.00653525	0.0196495	0.0409901	0.62693	0.0567356	0.00440977	0	0.0156207
Su(fu)	0.193577	0.142655	0.181759	0.201326	0.109849	0.0571273	0.176918	0.368351	0.20827	0.0670621	0.0497944	0.175785	0.222078	0.277618	0.117788	0.0867608
CG31347	0	0	0	0.000607338	0	0	0	0	0	0	0	0	0.00328479	0	0	0
Arp1	1.51765	0.300213	0.583929	0.521174	0.225977	0.514039	0.734623	1.09439	0.470335	0.494538	0.199454	0.456388	1.46958	0.561209	0.143788	0.430234
CG14391	0	0	0	0.000312688	0	0	0	0.00213346	0	0	0	0	0.151334	0	0	0
NijC	0.0193208	0	0.00270073	0.215291	0.00821734	0.00361065	0.0485055	0.146759	0.586905	0.00751109	0.0163868	0.0756422	6.6243	0.010308	0	0.00804652
Past1	0.538709	1.72868	0.878069	0.405399	0.548586	2.1161	0.428253	1.13247	2.61418	1.25678	1.22792	1.48969	1.22137	0.623549	0.397638	0.260433
CG12279	0.312452	0.0110065	0.313773	0.159928	0.898682	1.45274	1.08724	0.868433	1.00045	1.57045	0.0865375	0.357408	0.208763	0.608948	0.117655	0.085127
mus308	0.0156251	0.00630018	0.00943112	0.00152146	0.00929546	0.00245997	0.113963	0	0.00176079	0.00378323	0.00111892	0.0143127	0	0.00727832	0	0
Men	2.2118	142.649	0.548786	0.477931	0.104695	0.0893437	0.217569	0.525405	0.176847	0.539421	1.09134	1.94156	1.89417	0.550997	0	0.309095
CR44231	0	0	0	0	0	0	0	0	0	0	0	0	0	0	0	0
CG5724	0.00322838	0	0	0.00273274	0.00316982	0.00388901	0	0.00246869	0	0.736457	0	0	0	0	0	0.000606013
CG5999	9.95e-05	0.0628255	0	0	0	0	0	0	0	0.00270668	0	0	0	0	0	0
CR46238	0.00309004	0	0	0	0	0	0	0.00168196	0	0	0	0	0	0	0	0
beat-Vc	0.883377	0.0092985	0.0157357	0.0238072	0.0197567	0.00415982	0.0474064	0.0539094	0.00417272	0.00637225	0.00970488	0.0751769	0.0261016	0.00966738	0	0.0147045
CR44233	0.0103546	0	0	0	0	0	0	0.0014832	0	0	0	0	0.00173815	0	0	0
CR44232	0	0	0	0	0	0	0	0	0	0	0	0	0	0	0	0
CG31345	0.0571081	0.0133022	0.011888	0.0479097	0.00758714	0.00134349	0.0121796	0.289176	0.00333001	0.198579	0.0066375	0.00973572	4.27594	0.0211751	0	0.0153292
CR46217	0	0	0	0	0	0	0	0	0	0	0	0	0	0	0	0
beat-Va	0.568569	0.0133859	0.00971172	0.0198131	0.0144887	0.00274998	0.0150291	0.0280783	0.00149471	0.0100069	0.00602705	0.0595768	0.00594232	0.00746466	0	0.00645596
CR45587	0	0	0	0	0	0	0	0	0	0	0	0	0	0	0	0
CR44234	0	0	0	0	0	0	0	0	0	0	0	0	0	0	0	0
CG10126	0.0103386	0.0138872	0.00695443	0.241748	0.000788585	0.000683592	0.0035821	0.0597542	0.171981	0.00529918	0.0013777	0.00645974	0.61066	0	0	0.0568945
CR46218	0	0	0	0	0	0	0	0	0	0	0	0	0.000890835	0	0	0
CR44235	0	0	0	0	0	0	0	0	0	0	0	0	0	0	0	0
d-cup	0	0	0	0	0	0	0	0	0	0	0	0	0	0	0	0
CR33929	0	0	0	0	0	0	0	0	0	0	0	0	0.000983827	0	0	0
CG10909	0	0	0	0	0	0	0	0	0	0	0	0	0	0	0	0
beat-Vb	0.453831	0.012398	0.0132763	0.0132638	0.0148845	0.00137499	0	0.0534833	0.00185507	0.00291814	0.00260689	0.0229717	0.00471991	0	0.0303519	0.0071934
CR44236	0	0	0	0	0	0	0	0	0	0	0	0	0	0	0	0
grsm	0.0475535	0.0661327	0.10888	0.0215032	0.704987	0.484595	0.237045	0.00707955	0.457076	0.689337	0.0190118	0.489413	0.0468086	0.0383722	0.0173329	0.00636126
Spc25	0.296433	0.00569422	0.101555	0.0214014	0.0589898	0.00786081	0.378294	0.00991149	0.00459581	0.0296785	0.00150664	0.508429	0.0138168	0.0104	0	0.00497412
Cyp304a1	0.0156563	0.0215534	0.0124913	0.015564	0.0447837	0.0324637	0.0259533	0.00997222	0.00799543	0.105088	0.000742719	8.85236	0.00365979	0	0.0724685	0.0525407
CG14384	0	0	0	0	0	0	0	0	0	0	0	0	0.000410984	0	0	0
CG7381	0.0311905	0	0.00309898	0.0265431	0.00407441	0.00498848	0.0211555	0.0768594	0.00166108	0.054	0.000997057	0	0.483096	0	0	0.00389097
CG7091	0.00558578	0.00569422	0	0.00313051	0.000645701	0	0	0	0	0	0	0	0	0	0.0303519	0
Paip2	0.775657	0.580554	1.18756	0.92643	0.380589	0.285785	1.07694	0.541411	0.4206	0.278724	0.33819	1.26044	0.764329	0.95189	1.32657	1.03413
CG31342	0.180857	0.0163698	0.137056	0.151795	0.0320272	0.106373	0.249244	0.18863	0.147421	0.104639	0.0599254	0.0742456	0.273133	0.0578911	0	0.114145
CG14383	0	0	0	0	0	0	0	0	0	0	0	0	0	0	0	0
yellow-f	0.00243609	0.099842	0	0.00183773	0.0636191	0.00937972	0.0141562	0.00515848	0.00101112	0.00160855	0	0.0325318	0	0.00746466	0	0.00453896
yellow-f2	0.00563717	0	0.0560037	0.0207641	0.398187	0.000683592	0.222126	0	0.00587509	0.00697617	0	0.116591	0.00235216	0.345204	0.0173329	0.00428289
CG7488	0.154379	0.0030995	0.107099	0.082498	0.214658	0.30338	0.194289	0.13238	0.24145	0.289396	0.111418	0.0974669	0.0928594	0.153599	0.0173329	0.0325831
CG17327	0	0	0	0	0	0	0	0	0	0	0	0	0	0	0	0
CG44194	0	0	0	0	0	0	0	0	0	0	0	0	0	0	0	0
CG7518	0.402539	0.0290526	0.230691	0.27948	0.125602	0.165947	0.604777	0.120033	0.208946	0.126811	0.0966357	0.147983	0.269837	0.195634	0.0729718	0.177665
CG8031	0.69402	0.817946	0.80488	0.47136	0.179359	0.318454	0.49496	0.872125	0.346107	0.393319	0.195425	0.905336	1.09645	0.35594	0.150812	0.323965
CG11656	0.001528	0	0	0.00692651	0.000111442	0.00389265	0	0.00426692	0.00184738	0	0	0.00615313	0.484822	0	0	0.000190117
CtBP	6.24617	0.166512	3.41673	1.61356	1.28252	1.782	3.50942	1.70501	1.33185	1.94251	1.14697	1.31542	3.27089	2.27375	0.546093	1.21691
CG46280	0.346208	0.0548553	0.252248	0.324081	0.280189	0.317645	0.331088	0.435889	0.381463	0.338899	0.0517	0.294738	0.320049	0.313207	0.673394	0.15989
CG46281	0.0123036	0	0.00593275	0.0142033	0.00526314	0	0	0.00533773	0	0.00592586	0	0.0060369	0.0166682	0	0	0.00518646
l(3)87Df	0.191088	0.0136285	0.193705	0.242334	0.820404	1.52198	0.587813	0.293164	0.9387	0.865428	0.512365	0.298616	0.219163	0.192236	0.0944221	0.0653556
ry	0.015868	0.00673994	0.0304513	0.0412348	0.65142	0.0364095	0.149249	0.0252807	0.391545	0.12596	0.00542718	0.149544	0.0324809	0	0.0259994	0.00614761
CG11668	0.00602535	0	0.00938512	0.00119533	0.0221125	0	0.0124322	0.0456522	0.00889007	0.00661319	0.000939725	0	0.00219111	0.00402064	0	0.0014159
snk	0.0080294	0	0	0.00218614	0.000201013	0	0	0.00210814	0	0.000368632	0	0	0.00697986	0	0	0
CG11670	0.0354898	0	0	0.0110356	0.00396833	0.0088344	0.00833872	2.69102	0.00092396	0.00302316	0.0035326	0.0351523	0.228206	0.0228623	0.0303519	0.00495257
CG45122	0	0	0	0	0	0	0	0.0163889	0	0	0	0	0.0554472	0	0	0
Hsc70-2	0.000387046	0	0.000801392	0.00229307	0.0012488	0	0.00519179	0.0306277	0.00176976	0.00212507	0.00103569	0.0123063	0.821768	0	0	0
CG31157	0	0	0	0.0025588	0.0100193	0	0	0.00111627	0	0	0	0	0.00505102	0	0	0
CG7966	0.00689954	0.00569422	0.0415567	0.222645	0.0355808	0.0142487	0.0105223	0.0103884	0.0865048	0.0483709	0.0029392	0.0113654	0.00377736	0.00841021	0	0.00807234
pic	0.181467	0	0.10597	0.0306939	0.230067	0.328712	0.378417	0.0270338	0.144722	0.24781	0.017323	0.0943419	0.0370754	0.159138	0.00866646	0.00558743
sim	0.0391426	0	0	0.000373936	0.00123372	0.00415892	0	0.0032953	0	0.00130884	0.000643023	0	0	0	0	0
CR44967	0.00132825	0	0	0	0.000468101	0	0	0	0	0	0	0	0.000316209	0.0160521	0	0
CG43063	0	0.0030995	0	0	0	0	0	0	0	0	0	0	0	0	0	0
timeout	0.0263578	0	0.0228289	0.00616476	0.0893589	0.0688884	0.0831277	0.00983768	0.0458505	0.0582828	0	0.00972728	0.00537078	0.0318338	0	0.000169521
CG34308	0	0	0	0	0	0	0	0	0	0	0	0	0	0	0	0
CR46019	7.79e-05	0	0.00176863	0.000465465	0	0	0	0.00301216	0	0	0	0	0	0	0	0
2mit	0.731875	0.0238899	0.050417	0.0403469	0.0224017	0.0120022	0.00277906	0.211747	0.00629153	0.0128699	0.010325	0.0453279	0.796698	0.0373233	0	0.0103455
CR45109	0	0	0	0	0	0	0	0	0	0	0	0	0	0	0	0
CG8138	0.00103346	0	0	0.000579812	0.000396882	0	0	0	0	0	0	0	0	0	0	0
CG8508	0	0	0	0	0	0	0	0	0	0	0	0	0	0	0	0
CG14380	0	0	0	0	0	0	0	0	0	0	0	0	0	0	0	0
CG8141	0	0	0	0	0	0	0	0	0	0	0	0	0	0	0	0
CG8483	0.00168766	0	0	0.104294	0.000156323	0	0	0	0	0	0	0.00393297	0.00274714	0	0	0.00436654
CG8476	0.000139833	0	0	0	0	0	0	0	0	0	0	0	0	0	0	0
Ace	1.91508	0.0309462	0.147973	0.164749	0.0673577	0.0189545	0.096685	0.849469	0.0282825	0.0563069	0.0668663	0.150159	2.11002	0.636717	0	0.0550103
CG11686	0.146537	0.0675231	0.129666	5.31343	0.256324	0.342926	0.269376	1.21237	9.38028	10.6295	0.363675	1.02784	1.13522	2.49927	0.513208	26.2661
Ravus	0.139093	0.0200223	0.0686477	0.0564973	0.0464794	0.0419109	0.113154	0.0464657	0.0998195	0.10937	0.0335616	0.0975617	0.103802	0.064712	0.00866646	0.0474463
Su(var)3-7	0.215211	0.00569422	0.0672537	0.0525907	0.0519466	0.0572718	0.0959461	0.0458683	0.0586537	0.0579451	0.00896489	0.0208316	0.104202	0.0912593	0.0597562	0.0210418
TBC1D5	0.104868	0.00484527	0.0534139	0.0454704	0.104674	0.0462221	0.146385	0.046414	0.039556	0.0421144	0.0214909	0.0971226	0.0491324	0.145192	0	0.0536278
CG8630	0.000240726	0	0	0.170812	0.000844764	0.00234247	0.0129244	0	0	0.000318118	0.000974851	0.00131923	0.00664053	0.0241369	0	0.523614
CG15888	0	0	0	0.000192329	0	0	0	0	0	0	0	0	0	0	0	0.00845789
CG15887	0.2993	0.0303075	0.115517	0.165702	0.0675185	0.0616339	0.0213413	0.0703466	0.0148381	0.0468807	0.194561	2.1125	0.161501	7.25122	0	93.3222
Osi22	0.000315862	0	0	0.00187885	0.000647717	0.00791613	0	0	0	0	0	0	0.00180405	0	0	0.0492252
wntD	0.0102323	0	0	0	0	0	0.00519179	0	0	0.000379699	0	0	0	0	0	0.0157272
CG8773	0.00121792	0	0	0.00137341	0.00158593	0.0183703	0.0215895	0.0014832	0.00220939	0.152681	0.00231603	0.00676407	0.00504686	0.0137754	0	0.00272409
CG8774	0.00228898	0	0	0.000188051	0.00119008	0.00782145	0.00378815	0.00279399	0.00128289	0.446775	0	0	0.00085933	0.00440977	0	0.0891221
CG32473	0.209354	0.0224957	0.110046	0.464318	0.164371	0.127021	0.215337	0.319457	0.131452	0.412668	0.0582512	0.315677	0.349168	0.462855	0.0693702	4.20561
CG43208	0	0	0	0.0017127	0	0.103912	0	0	0	0.286331	0.00127034	0	0.00109363	0	0	0.000582024
CG44142	0	0	0	0	0	0	0	0	0	0	0	0	0	0	0	0
CG45080	0	0	0	0	0	0	0	0	0	0	0	0	0	0	0	0
PK2-R2	0.0169738	0.00566373	0	0.0043873	0.000426944	0	0.0259536	0	0.00158938	0.00122571	0.00538601	0	0.00175666	0	0	0
PK2-R1	0.0498825	0	0.00624516	0.00204118	0.00219931	0	0.0117293	0.0219231	0.000975688	0.00286774	0.00322317	0	0.00880191	0	0	0.00575059
mthl12	9.12e-05	0	0	0	0	0	0	0	0	0	0	0	0	0	0	0
poly	0.933039	0.191921	1.09953	0.651044	2.22448	1.0316	0.933278	1.20225	1.11965	1.30851	0.517329	1.04945	0.943893	1.87529	0.186211	0.421499
Dic1	0.547167	0.0218554	0.705876	0.496721	2.96107	0.26729	0.299655	0.58522	0.236564	0.766703	0.150693	1.27523	0.767292	1.63999	0.113302	0.26499
CheA87a	0	0	0	0.000206813	0.000335746	0	0	0	0	0	0.00110159	0.00623803	0.00101468	0	0	0
Lip3	0.00074134	0	0	0	0	0	0	0	0	0.00381566	0	0	0.00678109	0	0	0
CG34309	0.00101702	0	0.00234108	0.0355791	0.00282643	0.00137499	0.00705828	0.0144229	0.00449088	0.00266937	0.00420555	0.00228875	4.35793	0.00293537	0	0.000919123
CG9813	0.263027	0.00529293	0.0113846	0.0187546	0.00941563	0.00592335	0.0133338	0.0513203	0.00937172	0.00861793	0.0146998	0.0383231	0.353406	0.154738	0.00866646	0.00420915
CR44138	0.00371277	0	0	0.0472664	0.000393017	0.145745	0.00562129	0.00313079	0.00524595	0.0374138	0.00428934	0.0233922	0.0205454	0.00564674	0	0.000723042
CG8870	0.0757635	0.0030995	0.0190868	0.0615186	0.00549738	0.0238069	0.123329	0.0162318	0.0144028	0.0103241	0.00994949	0.13283	0.0392731	0.0831264	0	0.00552268
mRpS21	0.812675	0.0639615	0.844901	0.3411	1.96191	4.99843	3.92655	1.01789	2.08656	3.3861	1.68411	0.847286	0.5857	0.90782	0.425227	0.107958
Droj2	3.20193	1.37712	1.49218	0.504728	0.75017	1.64425	2.67981	1.09454	1.18261	1.14691	0.354707	0.644029	2.61609	1.89142	0.0693702	0.233796
CG9799	0.0810245	0.0119876	0.142408	0.068934	0.217642	0.172982	0.227237	0.0350291	0.144241	0.159763	0.0393574	0.0923365	0.030168	0.203105	0.0173329	0.0329732
CCHa2	0.191941	0	0.0731065	0.0116659	0.986201	0.00737215	0.0575095	0.0146715	0.0166067	0.582488	0.0127915	0.430404	0.0210302	0.0895759	0.00866646	0.00746916
CG14374	0	0	0	0	0	0	0	0	0	0.000372909	0.00111788	0	0	0	0	0
CG14377	0	0	0	0	0	0	0	0	0	0.000372909	0	0	0	0	0	0
GILT1	0.573705	0.0220394	0.536915	3.19947	0.160734	0.021983	2.65237	8.78918	0.174326	0.0411309	0.0617351	0.535293	3.50819	0.269588	1.49306	1.94613
CG33977	0.404398	0.0030995	0.188239	0.0825611	0.41821	1.60254	0.716713	0.431063	0.694305	1.34743	0.0419893	0.364635	0.305384	0.336945	0.512899	0.0343611
yellow-e3	0.0946281	0	0.00184826	0.0257619	0.000241285	0.00274021	0.00809036	0	0.00199049	0	0	0.0582458	0.00290308	0.00292811	0	0.000610116
yellow-e2	0.0159265	0	0	0.0229542	0	0	0	0.00144914	0	0	0	0	0.0031141	0	0	0.000582135
yellow-e	0.00784874	0.00671747	0	0.49892	0.00134464	0.000683592	0.00272272	0	0.00432657	0.00142371	0.00676214	0	0.679699	0	0	0.0611767
Ir87a	0	0	0	0.00190259	0.000111996	0	0	0	0.0283201	0.000415417	0.00330274	0	0.0237687	0	0	0.00248853
CR45591	0	0	0	0	0	0	0	0	0	0	0	0	0	0	0	0
Act87E	0.280782	0.0731447	2.20811	0.186369	0.0552481	0.834486	0.0606023	0.0931273	0.130463	0.545803	41.578	0.313377	0.113484	0.0403859	0	0.0824709
yrt	0.434283	0.0141412	0.270998	0.384444	0.0865421	0.395848	0.548865	0.24118	0.390613	0.409287	0.0649153	0.192521	0.58149	0.0633725	0.0859907	0.133385
CR42756	0	0	0	0	0.000522961	0	0	0	0	0	0	0	0	0	0	0
CR45679	0.000762601	0	0	0.000312688	0.00138918	0	0	0.00325679	0.000742788	0	0	0	0.00238444	0	0	0
CG14372	0.246719	0.0109529	0.359625	0.25532	0.0133397	0.0878117	0.0146534	0.0961572	0.381796	0.0578268	0.0482631	0.0517982	0.151007	0.270379	0	0.099467
CR17025	0.0450586	0	0.0191433	0.00327793	0.0368631	0	0.00812371	0.301308	0.00149471	0.00107542	0	0.0532563	0.0306072	0.00796087	0	0.000919123
mir-252	0	0	0	0	0	0	0	0	0	0	0	0	0	0	0	0
CR45914	0	0	0	0	0	0	0	0	0	0	0	0	0	0	0	0
CR45589	0	0	0	0	0	0	0	0	0	0	0	0	0	0	0	0
CG12538	0	0	0	0	0	0	0	0	0	0	0	0	0	0	0	0
CG42778	0	0	0.00438884	0.000312688	0	0.00389265	0	0	0	0	0	0.00520086	0	0.0104814	0	0.00054266
lncRNA:TS26	0	0	0	0	0	0	0	0	0	0	0	0	0	0	0	0
CG31337	0.15316	0.0263788	4.53397	0.110743	0.0376163	0.059222	0.213121	0.197042	0.0871014	0.145139	0.201785	8.54554	0.206289	6.8495	0.0987745	0.0976352
CR43848	0.000584989	0	0	0	0	0	0	0	0	0	0	0	0	0	0	0
CG14370	0	0	0	0	0	0	0	0	0	0	0	0	0	0	0	0
CG14369	0	0	0	0	0	0	0	0	0	0	0	0	0.109424	0	0	0
CG9759	0.00071746	0	0	0.000336093	0	0	0	0	0	0.0040304	0	0	0	0	0	0
CG9757	0.00663804	0.014205	0.352518	2.16909	0.00357146	1.67225	0.0104149	0.0344409	0	0.0161764	0.00560143	0	0.00786963	0	0	0.00285745
CG9269	0.00205278	0.00674984	0	0.25781	0.000130929	0.00379334	0	0	0.00187522	0.00195293	0	0	0.0119571	0	0	0.00242136
CR45680	0.000538934	0	0	0.000350309	0	0	0	0	0	0	0	0	0.00274148	0	0	0
CR45594	0	0	0	0	0	0	0	0	0	0	0	0	0	0	0	0
CG10841	0	0	0.000356649	0	0	0	0	0	0	0	0	0	0.00153774	0	0	0
sqd	14.0112	0.331143	7.82588	2.40467	8.04354	14.3565	9.24508	7.45034	14.2875	11.8111	3.64909	4.38989	5.01687	4.5986	0.693281	0.971198
rin	3.32705	0.0402226	1.84206	0.329232	1.08049	1.40896	5.68325	1.07319	1.41279	1.18189	0.57237	0.86888	1.56988	1.5151	0.0346659	0.112029
Rbp4	0.00289226	0	0	0.00425018	0.000344935	0.0273469	0.00707647	0.0787509	0	0.00192811	0.00135382	0	0.00464227	0	0	0
Hrb87F	2.14847	0.0387759	0.701524	0.163998	0.418595	0.640803	0.72952	0.415433	0.564824	0.751216	0.0746934	0.408135	0.572152	0.828518	0.140891	0.0907288
B52	6.96807	0.27126	2.78047	0.864774	1.95273	1.49065	2.63305	1.68456	2.00995	1.9772	0.432758	1.42406	2.79554	2.12764	0.13344	0.516908
Task6	1.00735	0.012398	0.0285171	0.0137968	0.0297384	0.00306913	0	0.0592365	0.00117144	0.00855331	0.0053071	0.057662	0.0702731	0.109842	0	0.00786151
CG9588	0.625873	0.0102417	0.347237	0.254128	0.206559	0.327648	0.697549	0.277922	0.267937	0.377977	0.15611	0.219355	0.457792	0.554592	0.119441	0.10827
Lkb1	0.112	0.0179077	0.100493	0.0554551	0.0605883	0.119987	0.149154	0.164702	0.11468	0.105301	0.0374761	0.0618025	0.116835	0.130309	0.0597562	0.0216384
omd	0.078179	0.0181822	0.0913693	0.0340475	0.0561298	0.0410237	0.190448	0.0244305	0.0615047	0.0655473	0.0101853	0.039452	0.0479658	0.077698	0.0173329	0.0114186
flfl	0.793052	0.030257	0.296964	0.200633	0.158029	0.285139	0.483221	0.21921	0.263377	0.211649	0.0795083	0.125111	0.370823	0.240014	0.00866646	0.0914014
CG14367	0.0132949	0.00678347	0.00320534	0.0856008	0.00835681	0.00559741	0.0202763	0.106039	0.000846589	0.00696288	0.0124718	0.0271348	2.67801	0.00265004	0	0.00266019
f-cup	0.166797	0.0310871	0.0840565	0.0595404	0.0752663	0.0748678	0.0888113	0.0457911	0.0872717	0.111391	0.0400081	0.069127	0.115421	0.235891	0.00866646	0.0378198
ninaB	0.0105594	0	0	0.0502542	0.00122421	0	0	0.00856004	0	0.00238949	0.00273164	0.0204569	0.0247228	0	0	0.000191204
Adgf-D	0.00176531	0	0.0905036	0.00147305	0.045858	0	0.0798143	0.00153027	0	0.00439264	0	0.0164668	0.00786266	0.0967858	0	0
Adgf-C	0.00036532	0	0.00523477	0	0.000783414	0	0	0.00497613	0.000842971	0.00254322	0	0	0.0716343	0	0	0
CG31469	0.0164605	0	0.00447039	0.00144761	0.00544353	0	0.0283957	0	0.00766991	0.0096785	0.000517843	0.00486786	0.00715874	0.00311013	0	0.000446728
primo-1	0	0	0	0	0	0	0	0	0	0	0	0	0	0	0	0
primo-2	0	0	0	0	0	0	0	0	0	0	0	0	0	0	0	0
CR34044	0.001206	0	0	0	0.000121428	0	0	0	0.00179936	0.000854312	0	0	0	0	0	0
CG34383	1.90667	0.0714147	1.10891	5.68696	7.94217	0.424009	1.25681	0.571052	0.877885	1.0413	0.242199	3.21426	3.83559	2.36475	0.66121	3.58823
Ubc87F	0	0	0	0	0	0	0	0	0	0	0	0	0	0	0	0
CG9312	0.0037798	0	0	0.00258566	0.00213256	0	0	0	0.0928706	0.054989	0.0413084	0	0	0	0	0.00609918
Cht5	0.00248922	0	0	0.017539	0.00313586	0.00168318	0	0.00250907	0.00465451	0.0005898	0.0296638	0.00424879	0	0.0191373	0.0984679	0.324339
CG9297	0.00809973	0.00592191	0.0121495	0.0273591	0.0133465	0.00572216	0.00277906	0.0152289	0.00471661	0.0171008	3.25717	0.00601833	0.0112422	0	0	0.0122762
CG9288	0	0	0	0	0	0	0	0	0	0	0	0	0	0	0	0
CG42375	0	0	0	0	0	0	0	0	0	0	0	0	0	0	0	0
CG9286	0.148302	0.0812017	0.32998	0.054552	0.460747	0.373735	0.505375	0.133575	0.338949	0.410896	0.0888591	0.164394	0.0542835	0.333074	0.0390183	0.0388757
Dip-B	0.0597935	0.0113884	0.263362	0.0170917	0.135951	0.168087	0.136079	0.0303058	0.0674452	0.835713	0.0202621	0.903879	0.0642196	0.0568348	0	0.0154689
CR45590	0.000195998	0	0	0.00112033	0.000111442	0	0	0	0	0	0	0	0.000854886	0	0	0
tRNA:Phe-GAA-1-6	0	0	0	0	0	0	0	0	0	0	0	0	0	0	0	0
tRNA:Phe-GAA-1-7	0	0	0	0	0	0	0	0	0	0	0	0	0	0	0	0
tal-1A	0	0	0	0	0	0	0	0	0	0	0	0	0	0	0	0
tal-3A	0	0	0	0	0	0	0	0	0	0	0	0	0	0	0	0
tal-AA	0	0	0	0	0	0	0	0	0	0	0	0	0	0	0	0
tal-2A	0	0	0	0	0	0	0	0	0	0	0	0	0	0	0	0
CR43641	0.0115075	0.0060132	0.0449157	0.0980116	0.0107618	0.0226262	0.0130648	0.0753535	0.0554335	0.0126331	0.237935	0.107096	0.0305441	0.030354	0.0699697	0.1035
CR43642	0.00120174	0	0.00218591	0.0118153	0	0	0	0	0	0.000876674	0.00176545	0.00587068	0.0135089	0.0119341	0	0.00407481
Mst87F	0.000590721	0	0	0.00291915	0.00229241	0.0210333	0	0	0.00160152	0.0269286	0	0.00858161	0	0.00746466	0	0.00225123
CR43300	0.000115908	0	0	0.00984924	0.00037415	0	0	0	0	0	0.00375299	0.00852626	0.00657937	0.00564674	0	0.012799
Nsf2	0.690686	0.074339	0.351869	0.294267	0.253627	0.239461	0.315946	0.472323	0.349974	0.294916	0.0873698	0.34945	0.583	0.548134	0.177046	0.248287
CG31495	0.00693756	0.0060132	0.00625281	0.0067181	0.00626158	0.00699027	0.011887	0.00588696	0.00867874	0.0112792	0.00188208	0.00278773	0.00198314	0.00933039	0	0.000390857
CG14362	0	0	0	0	0	0	0	0	0	0	0	0	0	0	0	0
CR46239	0	0	0	0	0	0	0	0	0	0	0	0	0	0	0	0
E5	0.106664	0	0.0254295	0.0905352	0.0227213	0.0160647	0.137427	0.0201505	0.00216015	0.00173355	0.00935562	0.0828241	0.0319996	0.00394024	0	0.133253
ems	0.262875	0	0.0970389	0.211437	0.0534856	0.0241327	0.209118	0.0116352	0.000914206	0.0056264	0.0150863	0.151617	0.0480802	0	0	0.222313
Art9	0	0	0	0	0	0	0	0	0	0	0	0	0	0	0	0
Art6	0	0	0	0	0	0	0	0	0	0	0	0	0	0	0	0.0277762
CG31517	0.0317925	0	0.00401586	0.00369685	0.000301594	0.00137499	0.01695	0	0	0.000571308	0	0	0.00277264	0.00342154	0	0.0363027
CG9926	0.00213341	0	0.0487012	0	0.00314344	0	0.817716	0	0	0	0.00148619	0	0	0	0	0.00116342
Ipp	0.685985	0.012398	0.240677	0.287116	0.206138	0.364471	0.558271	0.221735	0.214034	0.346676	0.387282	0.153576	0.496109	3.72852	0.00866646	0.0770787
CG9925	0.0302839	0	0.0194383	0.00545785	0.0012419	0	0.327368	0	0.000726681	0	0	0	0	0	0	0.000747201
Orc2	0.0362356	0.00569422	0.0221593	0.00344582	0.0340256	0.0151014	0.0853722	0	0.0064521	0.0274304	0	0.00278773	0.00178328	0.055285	0	0
rdx	3.46906	0.802144	9.64872	10.8738	2.12254	3.12708	2.42874	5.03303	4.68801	2.5847	1.70589	4.49221	7.92386	4.67216	6.77326	7.21883
CR43460	0.0168399	0	0	0.00334651	0.000113464	0	0	0	0.0010684	0	0	0	0.000678183	0	0	0
Cyp6d5	0.00443153	0	0.0026365	0.00763263	0.00612364	0.0152717	0.0110447	0.00303222	0.0168997	0.0676656	0.000984435	0.491628	0.0070126	0	0.0510897	0.00944584
CG3061	1.2283	0.516244	0.560599	0.682523	0.434019	0.476999	0.350326	1.25405	1.12952	0.565378	0.295453	0.772045	1.35582	0.910069	0.761022	0.46533
CG9922	1.31856	0.132072	1.24348	0.347676	1.4792	1.67139	2.3245	0.912977	1.84714	1.80755	0.824694	0.620428	0.864919	1.15251	0.103324	0.259865
tRNA:Ser-GCT-2-2	0	0	0	0	0	0	0	0	0	0	0	0	0	0	0	0
foxo	0.28781	0.322069	0.527369	0.832905	1.34064	0.69484	0.598212	0.533345	0.706597	0.598469	0.845126	0.921261	0.330132	0.719943	0.235548	0.377079
Npc2b	0.837422	0.0173253	0.373427	3.73187	0.0737733	0.0141232	0.0469862	38.3608	0.021468	0.0416029	0.101245	0.518283	4.42641	0.791169	0.0510897	0.679634
CCHa1	0.0626088	0	0	0.0169099	0.00722137	0	0	0.00292532	0	0.0641069	0	0	0.00312749	0	0	0.0162229
CG9920	0	0	0	0	0	0	0	0	0	0	0	0	0.00159351	0	0	0
PK1-R	0.00257787	0	0	0.000866961	0.00153228	0	0	0.00348215	0	0.00303914	0.009954	0.00562098	0	0	0	0.00829363
CG12402	0.316944	0.225756	0.579735	0.403296	0.299063	0.476168	0.21238	0.316633	0.53249	0.349041	0.257323	0.34865	0.2905	0.458376	0.2204	0.233783
CR44237	0	0	0	0	0	0	0.0067071	0	0	0	0	0	0	0	0	0
Or88a	0.00052158	0	0	0	0.000201879	0	0	0	0	0	0	0	0	0.00734514	0	0
CG14357	0	0	0.000333877	0	0.000244324	0	0.0291674	0	0	0	0	0	0	0.00265004	0	0
Kif19A	0.0362587	0.00622919	0.00472356	0.0436433	0.00377559	0	0	0.0542682	0.00119049	0.00685687	0.00669634	0.00667089	0.712835	0.00342154	0	0.00167698
Abi	0.657724	0.145393	0.517857	0.24231	0.165817	0.2549	0.324207	0.789527	0.217414	0.21955	0.131508	0.287345	0.598168	0.230056	0.0173329	0.186
twf	0.421187	0.0668838	0.235603	0.122719	0.0890753	0.365893	0.232361	0.342817	0.24915	0.372283	0.265498	0.155276	0.335612	0.179733	0	0.0723295
140up	0.145814	0.0181447	0.165804	0.0496608	0.452765	0.865883	0.273642	0.156207	0.621591	0.68937	0.183919	0.229279	0.11674	0.0816762	0.0597562	0.0114454
RpII140	0.405858	0.006199	0.178307	0.0729637	0.193843	0.194927	0.423674	0.0357044	0.238645	0.21288	0.0217726	0.140279	0.0800844	0.105634	0.0476848	0.0314017
CG14356	0.00430094	0.00569422	0.00489183	0.199192	0.00432448	0.00878467	0	0.00412244	0.00130141	0.00326461	0.00121041	0	0.00826731	0.0196235	0	2.80095
CG14355	0.000266162	0	0	0	0	0	0	0	0	0	0	0	0	0	0	0
CG42500	0	0	0	0	0	0	0	0	0	0	0	0	0	0	0	0
CG9722	0	0	0	0	0	0	0	0	0	0	0	0	0	0	0	0
CG44215	0	0	0	0	0	0	0	0	0	0	0	0	0	0	0	0
CG31533	0	0	0	0	0	0	0	0	0	0	0	0	0	0	0	0
CG31327	9.95e-05	0	0	0	0	0	0	0	0	0	0	0	0	0	0	0
CG3199	0	0	0	0	0	0	0	0	0	0	0	0	0	0	0	0
Dop1R1	0.337502	0.0030995	0.00952366	0.00310459	0.0105254	0	0	0.0455174	0	0.0173118	0.00390243	0.00649941	0.085718	0	0	0.00496812
CG9649	0	0	0	0	0.00126	0	0	0	0	0	0	0	0	0	0	0
CG31326	0	0	0	0	0.00243827	0	0	0	0	0	0	0	0	0	0	0
CG33109	0.016613	0	0	0	0	0	0	0	0	0	0	0	0	0	0	0
Sp212	7.5e-05	0	0	0.00162171	0.000194164	0	0	0	0	0	0.000517843	0	0	0	0	0
CG9631	0.000193872	0	0.00125941	0	0.0148405	0	0	0	0	0	0	0.00424879	0	0	0	0
CG9624	0.000152176	0	0	0	0.00173017	0	0.00277906	0	0	0	0	0.00131923	0	0	0	0
CG43291	0.000766242	0	0	0.000192456	0.0453074	0	0.0104817	0.00303222	0	0.0032904	0.00125354	0.0274383	0	0	0	0.00354814
CG9616	0.00721498	0	0.0109938	0.00471824	0.380236	0.0093942	0.0308153	0.00153027	0.00101112	0.0119041	0.00158275	0.150511	0.00418504	0	0	0.00275737
MetRS-m	0.0351389	0	0.0423873	0.00808811	0.116586	0.229502	0.106149	0.0413717	0.119434	0.18523	0.0382061	0.0533289	0.0170934	0.0310463	0	0
CG43179	0.000378946	0	0	0	0.0107663	0.00662849	0	0	0	0	0	0.0158409	0	0	0	0
CG14840	0	0	0	0	0	0	0	0	0	0	0	0	0	0	0	0
CG14841	0.00024488	0	0	0.000233408	0.000130936	0	0	0	0	0	0	0	0.00177707	0	0	0
CG14839	0	0	0	0	0	0	0	0	0	0	0	0	0	0	0	0
trx	2.78018	0.0947225	0.876321	1.6947	0.47422	0.569775	0.716579	1.16082	0.536269	0.526612	0.519341	0.517836	1.8216	0.858595	0.258852	0.89545
CR46020	0.000303447	0	0	0	0.000437344	0	0	0	0	0	0	0	0	0	0	0
CR45596	0.00107051	0	0	0.000888183	0	0	0	0	0.0209781	0.0124821	0	0	0	0	0	0.00211593
red	0.357785	0.0667469	0.268416	0.460519	0.127524	0.591917	0.193204	0.50221	0.288753	0.271081	0.0611971	0.455039	0.559209	0.16488	0.132225	0.363941
CG3259	0.000582758	0	0.00459426	0.0100306	0.00141734	0.0137616	0	0.0209574	0	0.0013001	0	0	0.20452	0	0	0.0031455
su(Hw)	0.352733	0.0542358	0.352241	0.33403	0.241995	0.386313	0.365917	0.306069	0.324947	0.399018	0.0828429	0.22926	0.296853	0.332776	0.0643053	0.162727
RpII15	0.611767	0.0231131	0.433407	0.1227	0.503505	0.624514	1.23414	0.210353	0.486096	0.548029	0.109599	0.214967	0.211719	0.469176	0.202933	0.0405863
CG31321	0.000187462	0	0	0	0.000101082	0	0	0	0	0.000195338	0	0	0	0	0	0
Crz	0.338628	0.0101537	0.00696392	0.00179555	0.000237797	0.00514912	0.00519179	0.00180769	0	0	0	0.0124742	0	0	0	0
PR-Set7	0.54303	0.0554824	0.367423	0.191761	0.242215	0.358688	0.53311	0.186272	0.196224	0.214736	0.0881995	0.152002	0.495037	0.217216	0.0556389	0.103424
Afti	0.210883	0.0242249	0.0470328	0.0786158	0.0309715	0.100907	0.0918708	0.0426449	0.111506	0.0701706	0.0239352	0.0238601	0.187364	0.0372308	0.0780367	0.0526844
ATPsynE	5.00726	3.34148	5.75445	4.44753	18.3288	29.4961	20.7274	8.9163	20.9575	21.0368	16.0988	7.19548	5.40871	7.46015	2.51486	2.1815
spn-B	0.0133383	0.00569422	0.0167824	0.00481983	0.0581944	0.059988	0.0407864	0.00227927	0.0104698	0.0276997	0.0203648	0.0197933	0.0467676	0.0130501	0	0.00264448
NK7.1	1.08436	0.0551629	0.749082	0.514158	0.0756906	0.0299895	0.852037	2.11273	0.348227	0.499967	1.48926	0.0939061	0.604589	0.512841	0.00866646	0.112384
HEATR2	0.0577116	0	0.103874	0.0473049	0.0798006	0.0327435	0.139944	0.126918	0.0254568	0.0578763	0.0674626	0.0302058	0.389814	0.137539	0	0.0136431
snoRNA:Me18S-G1189	0	0	0	0	0	0	0	0	0	0	0	0	0	0	0	0
CR44943	8.37e-05	0	0	0	0	0	0	0.00327607	0	0	0	0	0.0222766	0	0	0
soti	0.00659259	0	0	0	0.000352572	0	0.00791451	0.00291525	0	0	0.00303622	0	0.00185087	0.020001	0	0
cv-c	0.422987	1.28367	1.67154	5.8273	1.32332	1.00282	0.438967	4.14029	3.14912	1.10382	0.510697	1.86289	4.51086	2.53316	0.546772	2.34175
mir-2281	0	0	0	0	0	0	0	0	0	0	0	0	0	0	0	0
natalisin	0.118267	0	0	0.00330936	0.00233335	0.00186049	0	0.0239713	0.000833646	0.012111	0	0.00587068	0.00491068	0.06291	0	0.00185171
CR44176	0	0	0.00760594	0.00329054	0.000759671	0	0	0.0028062	0.00106678	0.00187547	0	0	0.00119763	0.00265004	0	0.000582356
CR44177	0	0	0	0.00720016	0	0	0	0	0	0	0	0	0	0	0	0.00319613
HtrA2	0.0939674	0	0.105708	0.0563636	0.109014	0.145281	0.077087	0.168311	0.133526	0.147773	0.0714815	0.0822661	0.100782	0.125321	0.0303519	0.0326204
mRpL11	0.332975	0.0353144	0.312446	0.102992	0.934856	2.01466	0.478874	0.452361	1.05294	1.34885	0.67887	0.37949	0.242316	0.264951	0.0787701	0.0312662
CG8461	0.248415	0.0237279	0.286899	0.101126	0.169596	0.157015	0.182434	0.226801	0.195553	0.196355	0.0560328	0.151552	0.129183	0.278644	0	0.0761383
Pde6	2.49539	0.0340945	0.268813	0.576344	0.346503	0.163524	0.469895	1.31266	0.158978	0.264212	0.241602	1.24853	7.95578	0.409364	0.160274	0.122005
CG34273	0	0	0	0	0	0	0.00708649	0	0	0	0	0.0471856	0	0	0	0
Cyp313a1	0	0	0	0	0	0	0	0	0	0.000643129	0	0.00188742	0.00270803	0	0	0
CR46021	0.000744977	0	0	0.00327057	0	0	0	0.0019628	0	0.000133376	0	0	0.00775201	0	0	0
CR46022	0	0	0	0	0	0	0	0	0	0	0	0	0	0	0	0
CR46023	0	0	0	0	0	0	0	0	0	0	0	0	0	0	0	0
CG14854	0.000322537	0	0	0.00614645	0.000372002	0	0	0	0	0	0	0	0.0696283	0	0	0.000973738
CG14850	0	0	0	0	0	0	0	0	0	0	0	0	0.00130253	0	0	0
CG14851	0	0	0	0	0	0	0	0	0	0	0	0.0103607	0.0110432	0	0	0
CG8087	0	0	0	0	0.000425871	0	0	0	0	0	0	0	0	0	0	0
CG14852	0	0	0	0	0.000299607	0	0.0067342	0	0	0.000529435	0	0.00656784	0	0	0	0
CG31313	0.032226	0	0.0898953	0.265551	0.588436	0.0135127	0.0438507	0.00952939	0.0377955	0.0777164	0.0311855	1.26608	0.00709903	0	0	0.00807978
CG8066	0.0511661	0.691255	0.0730713	0.31631	0.0838026	0.212731	0.0578484	0.522032	1.39014	2.55932	0.060262	0.911275	0.544201	0.0187428	0.00866646	0.0541484
CR44095	0.00510962	0.149279	0.0177628	0.0127717	0.00320736	0	0.0134182	0.00770663	0.015451	0.012051	0.00583129	0.0777917	0.117708	0.0103884	0	0.00579184
Cys	4.05197	0.657675	3.69302	2.4947	12.8702	2.44495	2.01305	1.40181	1.91257	2.01073	5.55694	81.4683	1.93437	0.578068	3.36095	0.699046
CG7987	0.15865	0.0857046	0.218261	0.0798757	0.160576	0.236783	0.265745	0.187122	0.248111	0.207023	0.169974	0.0757912	0.173237	0.12691	0	0.0268958
CG44094	0	0	0	0	0	0.00162536	0	0.00304004	0	0	0	0	0	0.00402064	0	0.00852066
stumps	0.181271	0.0256227	0.224831	0.066525	0.0873115	0.0953787	0.0207109	1.55266	0.0494434	0.0844087	0.325433	0.182915	0.150145	0.0288601	0.0787701	1.15198
CR46153	0	0	0	0	0	0	0	0	0	0	0	0	0	0	0	0.00122163
CG14853	0.368317	0.0250055	0.0234017	0.0123209	0.0114871	0.00344752	0.00550178	0.0422052	0.00443966	0.00342695	0.00136791	0	0.103674	0.0333956	0	0.0149127
put	0.508669	0.0540319	0.48905	0.347711	0.304173	0.319987	0.501202	0.393882	0.322335	0.358612	0.174947	0.302881	0.279857	0.264454	0.00866646	0.134148
His4r	34.8078	25.6882	23.0273	27.0281	10.1721	8.79739	39.0696	18.8883	17.146	11.8794	11.2927	14.6294	28.7999	28.794	6.46867	17.3549
CG7886	0.00352671	0	0.0158833	0.00235788	0.00262875	0	0.0179277	0	0	0.000316674	0	0.00681896	0.00457076	0.0125313	0	0
Cad88C	0.00187082	0.0060132	0	0.0173779	0	0	0.00277906	0.00278135	0	0	0	0.0158888	0.0789372	0.0693691	0	0.0248186
l(3)L1231	2.31798	0.182955	0.929278	1.30893	0.407265	0.682993	1.50749	1.17711	0.697583	0.690285	0.321968	0.802102	1.711	0.889715	0.620108	0.621406
CG3505	0.0877814	0.184297	0.448574	0.311152	3.68135	0.0117599	0.450531	0.0527051	0.0424377	0.0830917	0.0396021	2.81374	0.0293657	0.156748	0.0346659	0.0539857
Hexim	0.316333	0.028105	0.136376	0.129257	0.0496138	0.0369816	0.166507	0.19225	0.0616532	0.0910789	0.046665	0.0493896	0.203181	0.148331	0	0.0508574
Rad17	0.0526098	0.0105868	0.0427741	0.0153453	0.0155543	0.0198646	0.0574827	0.0493	0.0198318	0.028174	0.00934961	0.0214642	0.0509354	0.0746573	0.0303519	0.0109841
BigH1	0.0882657	0.0113884	0.055107	0.00949617	0.00205605	0	0.674903	0.00279638	0	0.0012817	0	0.00623776	0.000487142	0	0	0.00320049
Meltrin	0.250979	0.0228881	0.454201	0.128616	0.0426279	0.0510781	0.110965	1.43608	0.0338063	0.0509748	0.0443614	0.628568	0.351659	0.126797	0	0.146023
kibra	0.264048	0.127451	1.66207	0.971539	0.142377	0.963671	0.502231	1.02964	0.861915	0.672262	1.02137	0.566352	0.572689	0.692419	0.365581	0.963313
CG7530	0.0578917	0.0529295	0.146615	0.799171	0.130057	0.0390323	0.138238	0.147295	0.0113622	0.027179	0.162814	0.183413	0.0985896	2.14428	0.0980621	2.79183
eff	9.54198	3.25561	5.89001	4.33306	2.79977	4.34579	5.36116	6.80691	4.37911	4.07675	3.6806	4.32547	8.5846	6.27602	1.34625	5.6914
jvl	0.595352	0.0269292	1.12455	1.02699	0.116618	0.267509	0.4222	0.761902	0.267797	0.227346	0.368297	0.258687	2.02222	0.536992	0.375928	0.468368
smp-30	0.00583885	0	0.0251282	0.0394397	0.0106286	0.0111015	0	0.00292034	0.0457832	0.163205	0.00544333	0.00489103	0.0582563	0	0	0.00356479
CG7362	0.000355987	0	0	0	0	0	0	0	0	0	0	0	0	0	0	0
CG14855	0.00143726	0	0.00147596	0.0056085	0.00408019	0.00348656	0.0310862	0.00332574	0.00290384	0.0341834	0	0	0.00274549	0	0	0.0813647
CG14856	0.00564055	0	0.0229555	0.0663363	0.0282542	0.00148321	0.179871	0.00323279	0	0.00788659	0	0.0142763	0.0402353	0.00265004	0.00866646	0.109536
CG14857	0.00214984	0	0	0	0	0	0	0	0.00240308	0	0	0	0.000660549	0	0	0
btsz	0.385484	0.00571368	0.134079	0.651632	0.0205762	0.173826	0.0114748	2.37532	0.157239	0.149031	0.0998429	0.102283	0.892162	0.385966	0.989859	0.751051
CR46024	0.000134798	0	0	0.00114961	0	0	0	0	0	0	0	0	0.00084883	0	0	0.000240419
CG3610	0	0	0	0	0	0	0	0	0	0	0	0	0	0	0	0
CG3631	0.0441427	0	0.0545986	0.0295286	0.0774678	0.143457	0.0837657	0.0881431	0.0806648	0.102534	0.00477269	0.0766589	0.0294296	0.0403906	0.0173329	0.00413074
Rrp6	0.150673	0.0237275	0.12471	0.0567426	0.111624	0.0923932	0.189906	0.0269104	0.112682	0.106873	0.0193912	0.0693588	0.0608741	0.105482	0	0.0254528
CG33331	0.0476708	0	0.0162414	0.0108295	0.134603	0.173208	0.149535	0.0346737	0.260203	0.172298	0.0105367	0.0720199	0.0156556	0.0334424	0	0.00328144
CG33332	0.136001	0	0.054945	0.0133618	0.0664022	0.0875164	0.221281	0.0239701	0.0725649	0.0794946	0.00617147	0.0428086	0.0373277	0.038973	0.00866646	0.00393789
CycC	0.581661	0.0130032	0.209677	0.0907303	0.127946	0.272139	0.465391	0.346045	0.257009	0.266965	0.0402458	0.185936	0.296392	0.169972	0	0.0470996
UQCR-C1	2.59834	1.52676	2.53318	1.49671	6.3766	9.05535	3.04177	4.31996	6.84827	7.86228	6.31309	3.33677	2.48993	3.18795	0.625367	0.716228
CG7265	0.353328	0.103022	0.232227	0.10392	0.149879	0.135328	0.315661	0.123939	0.20629	0.164258	0.0468725	0.231943	0.18108	0.184256	0	0.0802972
CG14860	0.00762057	0	0.0134523	0.0183196	0.00194456	0.00586054	0.0229296	0	0.0035255	0.00216934	0	0.0106544	0.00550154	0.00943177	0	0.0288381
Nup93-2	0.191848	0	0.126575	0.0295843	0.117706	0.108006	0.210706	0.0476361	0.0953151	0.118136	0.0175002	0.0840587	0.0592752	0.202302	0	0.0132432
CG3817	0.476776	0.0602177	0.566321	0.223221	0.727567	0.653126	0.602781	0.264076	0.496356	0.612674	0.206596	0.282464	0.262026	0.636721	0	0.132895
VhaPPA1-2	0	0	0	0	0	0	0	0	0	0	0	0	0	0	0	0
RpS5b	1.46145	2.8089	1.77914	1.09969	0.59046	0.633166	6.11188	0.983382	1.0082	0.8152	0.568514	1.88347	0.477633	1.15397	0.102179	1.10844
VhaPPA1-1	2.66253	0.492829	1.61538	1.37746	0.659329	1.82634	1.32093	3.84947	4.96643	3.81185	0.298143	1.26475	2.3763	1.33016	0.323467	1.04804
CR46199	0	0	0	0	0	0	0	0	0	0	0	0	0	0	0	0
Sdr	0.0226208	0.00571368	0.0102767	0.000255269	0.00327461	0.0261493	0.0914457	0.0628405	0	0.0198485	0.000517843	0.00489103	0.0297566	0.00936377	0	0.00310044
CR45598	0	0	0	0	0	0	0	0	0	0	0	0	0	0	0	0
CR45599	0	0	0	0	0	0	0	0	0	0	0	0	0	0	0	0
CG14861	8.02e-05	0	0	0	0	0	0	0	0	0	0	0	0.00148162	0	0	0
RpL10Aa	0	0	0	0	0	0	0	0	0	0	0	0	0	0	0	0
CR44944	0.000258519	0	0	0	0	0	0	0	0	0	0	0	0	0	0	0
dpr9	1.60073	0.0881106	0.0273428	0.102791	0.038418	0.0229194	0.0397794	0.374251	0.00183538	0.0312754	0.0242244	0.101337	1.65007	0.465696	0	0.0193379
CG6974	0.000113067	0	0	0.000763887	9.42e-05	0	0	0	0	0	0	0	0	0	0	0.00109066
CG6966	0.39593	0.0943647	0.50731	0.161185	0.272529	0.172584	0.324115	0.28223	0.213917	0.158758	0.15109	0.534363	0.412438	0.731938	0.333611	0.0490848
CG42788	0.195338	0.00879372	0.361885	0.465244	0.0422077	0.935163	0.147516	0.270536	0.0688243	0.176945	0.62884	0.134071	0.693956	0.295721	0.0556389	0.994421
mir-2493	0.00216176	0	0.00438498	0.00229518	0	0	0	0	0	0	0.00186416	0	0	0	0	0.0011314
CG6912	0.0138611	0	0.0110826	0.0255323	0.581894	0	0.254054	0.00331166	0.00727243	0.0105505	0.00593105	0.221561	0.00490421	0	0	0.00763051
CR45600	0.00169208	0	0	0	0.0023383	0	0	0.00479782	0	0	0.00322898	0	0.00114063	0	0	0.00170718
CG3984	0.00507356	0	0.00433735	0.00699602	0.34087	0.000683592	0.135367	0.00304132	0.00201285	0.00718198	0.00214409	0.145745	0.00406466	0	0.0980621	0.00238638
CG3987	0.00333277	0	0.00176863	0.00210699	0.00909792	0.258325	0	0	0.00231244	0.552187	0	0	0.000637288	0.00265004	0	0.00534478
GlyS	0.817933	0.0802285	0.322865	0.0937422	1.02137	0.0466512	0.524423	1.44182	0.145731	0.154158	0.818781	0.517018	0.378793	0.22855	0.117655	0.0550972
Gyc88E	0.10721	0	0.0111704	0.00250192	0.00346373	0.00180454	0.00272272	0.0353116	0	0.0267487	0.026974	0	0.0696449	0.0040105	0	0.0119468
Mf	0.146183	0.140884	0.600191	0.564795	0.124142	0.152133	0.0742623	0.190551	0.128215	0.273082	69.0663	0.388276	0.13908	0.0950249	0.00866646	0.131225
CG6752	0.0306644	0	0.0114355	0.00798744	0.00298245	0.00733653	0.0111178	0.00111627	0.00232148	0.00219692	0.00289612	0.00181754	0.0344357	0.0040105	0	0.00281788
mir-3644	0	0	0	0	0	0	0	0	0	0	0	0	0	0	0	0
CG42542	0.407354	0.038644	0.416101	0.272981	0.213762	0.0937984	0.518133	0.493028	0.548348	0.218853	0.0669981	0.695283	0.372674	0.930425	0.421213	0.0724795
Spn88Ea	0.269874	0.30055	1.06314	3.6526	0.0409726	0.0213532	0.295033	3.02642	0.0125695	0.0419531	0.126831	1.07204	1.91154	2.15466	0.171981	4.96748
Spn88Eb	0.00217027	0	0.00815873	0.00026145	0.0558144	0	0.034859	0.00993497	0.00101112	0.000829958	0	0.0153713	0.000465177	0	0	0
Mau2	0.224299	0.0030995	0.122014	0.0482391	0.055556	0.0531099	0.0999916	0.0521006	0.0423417	0.0418023	0.0226955	0.0382314	0.0873167	0.0765318	0.0303519	0.0361664
CG6654	0.0953539	0.0030995	0.0702726	0.0233219	0.0307193	0.0248117	0.0772438	0.0420183	0.0385226	0.0213473	0.0104679	0.0550675	0.0704426	0.0480244	0	0.00978186
CG4210	0.033376	0.00673994	0.115849	0.0795208	1.15434	0.847033	0.257113	0.0270756	1.31314	1.13145	0.0383469	0.376751	0.0194244	0.515062	0.0173329	0.0332902
SIDL	0.0854252	0.0141075	0.0928215	0.057574	0.0272664	0.0380036	0.084792	0.0566867	0.0501968	0.0561062	0.0317708	0.0459126	0.063662	0.0259828	0	0.0348844
CG12241	0.132569	0.0104235	0.109822	0.0831509	0.0465043	0.0801565	0.0769823	0.151612	0.095294	0.0802005	0.0310014	0.0630345	0.194672	0.0498905	0.0786362	0.0660052
mir-9383	0	0	0	0	0	0	0	0	0	0	0	0	0	0	0	0
Rpb7	0.922184	0.00981697	0.408363	0.129351	0.41033	0.523047	0.976657	0.237859	0.467612	0.556028	0.052567	0.2422	0.254609	0.423105	0.142438	0.0401873
CG31344	0.117014	0.0030995	0.0490742	0.7618	0.0582316	0.0210548	0.230337	0.0515606	0.010989	0.0290039	0.00577087	0.168419	0.179931	0.199913	0.0469724	0.608247
Caf1-55	1.12115	0.0137014	0.414635	0.0526085	0.407975	0.331201	0.699651	0.0699415	0.150996	0.329629	0.0120569	0.207054	0.128577	0.187542	0.0173329	0.0140759
Art3	0.106893	0.0241092	0.237634	0.0433412	0.245929	0.176794	0.20515	0.0478511	0.182616	0.211465	0.0441034	0.0795412	0.0170425	0.212595	0.0173329	0.0247675
mRpS10	0.852898	0.0513277	0.913009	0.236868	2.12764	5.2827	1.75767	1.13533	2.79363	3.27541	1.42627	0.714355	0.613591	0.678392	0.156634	0.0894053
CG34316	0.00402903	0	0.00489062	0.000378968	0.00348573	0	0.0123867	0.00552906	0.00407868	0.058522	0.00306407	0	0	0	0	0
CR43471	0.00105457	0	0	0.000130518	0	0.00148321	0.0153957	0	0	0.00428407	0	0	0	0	0	0
tefu	0.0169849	0	0.0125791	0.0108968	0.0322133	0.0123727	0.0953533	0.010516	0.0054733	0.0230425	0	0.00676407	0.00338273	0.0280771	0.00866646	0.000582356
Hsc70-4	11.1766	102.74	10.8298	3.58371	13.1254	10.6683	9.66685	7.39011	15.7162	15.1612	7.00868	7.61508	11.2461	17.2921	0.700228	2.14371
Amt	0	0.0202866	0	0	0	0	0	0	0	0	0	0	0	0	0	0
CG42404	1.21785	0.018121	0.0663182	0.0391469	0.0323689	0.0013766	0.0759034	0.122061	0.00260456	0.0154502	0.0119467	0.0192831	0.276703	0.0968807	0	0.0269879
eIF2gamma	1.03886	0.26457	1.30749	0.615922	1.3713	1.16113	0.898801	0.788487	1.30272	1.14505	0.419659	0.821688	0.523329	1.30296	0.394904	0.45169
Su(var)3-9	0.146302	0.0116069	0.0503756	0.0295845	0.0342953	0.0202448	0.0575163	0.0490199	0.0268402	0.0352983	0.00838319	0.0376891	0.0141431	0.0401344	0	0.0149728
Set	2.93581	0.0221638	1.2774	0.152583	0.680536	0.640659	2.1711	0.369337	0.526546	0.572676	0.0713781	0.543444	0.287242	0.531051	0.148606	0.0309217
ATPsynO	3.95383	3.14639	4.65988	3.11282	12.5801	26.8368	11.7615	8.48609	18.7781	19.1604	15.0064	5.79157	4.92601	4.75448	1.33605	1.61643
CG14864	0.000466706	0	0.0246667	0	0.00484261	0.00568174	0.167848	0	0.00318826	0.00105386	0.00404458	0	0	0	0	0
Zip88E	0.0381806	0.0053086	0.111266	0.046519	0.130709	0.0669989	0.122701	0.136973	1.43637	0.120429	0.0514696	1.68055	0.0716952	0.0911607	0.263498	0.0216146
Cp190	0.705904	0.0329317	0.344105	0.174281	0.266421	0.272095	0.319835	0.175939	0.271967	0.293184	0.0737126	0.240038	0.265512	0.194552	0.0786362	0.0637744
CG4338	0.368517	0.0874677	0.419371	0.19569	0.478756	0.397369	0.894495	0.410821	0.419518	0.480881	0.265788	0.383706	0.397419	0.406744	0.14874	0.193585
CR46081	0.000216276	0	0	0	0.000412669	0.00289823	0	0	0.00092396	0.00116783	0	0	0	0	0	0
MRG15	0.428432	0.0229902	0.135641	0.0794457	0.13877	0.168689	0.172378	0.226722	0.167757	0.170942	0.0681955	0.0785421	0.161418	0.150713	0.0346659	0.0122656
l(3)neo43	0.439364	0.0249872	0.331979	0.123158	0.550046	0.998971	1.57134	0.365075	0.460995	0.601659	0.511234	0.261068	0.414291	0.312511	0.0980621	0.0393109
Tm1	7.6973	0.541935	13.0839	5.46502	1.8085	13.6149	2.27723	17.6637	5.35211	8.88487	109.022	4.58952	16.0234	4.16208	1.61103	2.0923
CG45218	0.00640324	0	0.00459426	0.00478723	0.00679338	0.0118122	0.0102375	0.00425534	0.00916232	0.00645386	0.00279958	0.00327406	0.00660894	0	0	0
Tm2	0.342376	0.187395	15.7586	0.972637	0.278019	8.58978	1.03904	0.686373	1.68313	4.97819	84.9026	1.94832	0.53447	0.866101	0.0898014	0.391186
CG14866	0.00224097	0	0.0167699	0.253381	0.000964676	0	0	0.0019628	0	0.00201218	0.0126128	0	0.0423974	0.125384	0.0607037	1.12014
CG6276	0.127339	0.0354126	0.118622	0.0546411	0.030556	0.056319	0.140623	0.063669	0.0786454	0.0734904	0.0235	0.0492854	0.11721	0.0596213	0.0786362	0.0163711
CG44040	0.000667082	0	0.00401586	0.000276624	0.000215172	0	0.0156067	0	0	0	0	0	0	0.0123592	0.0259994	0
ear	0.501831	0.102624	0.206996	0.148492	0.119175	0.109751	0.245388	0.145802	0.108806	0.111047	0.0417063	0.1555	0.365633	0.0984968	0.0556389	0.0936968
CG6236	0.156204	0	0.105864	0.0175262	0.0379974	0.0329361	0.263214	0.0506504	0.009928	0.0225948	0.0021982	0.0324636	0.0953042	0.217701	0	0.00458975
ea	0.0419142	0	0.00707049	0.0579341	0.000566118	0	0.0212724	0.00259992	0.000768024	0	0	0.00755699	0.0205678	0	0.0510897	0.0102795
mRpL9	0.547893	0.0669846	0.53893	0.21471	1.34002	2.33261	0.770522	0.709891	1.26019	1.87377	1.10935	0.687681	0.465484	0.596795	0.134388	0.100392
FK506-bp1	1.98892	0.100261	3.35484	0.310571	3.48552	3.1596	6.65923	0.200174	1.85557	3.46484	0.444188	1.59376	0.122833	1.17527	0.0519988	0.148494
Sra-1	0.540764	0.0659625	0.317367	0.2064	0.100479	0.184238	0.355835	0.670043	0.146777	0.149052	0.0520364	0.240261	0.365805	0.141273	0.125609	0.115028
CG6218	4.91693	0.0534578	0.277505	0.803834	0.237035	0.0592884	0.199278	25.4663	0.112759	0.248616	0.185198	0.549048	5.81064	0.111131	0.32052	0.521825
SerRS-m	0.0684232	0	0.0572581	0.0175795	0.295127	0.242343	0.13088	0.129048	0.200776	0.301555	0.0479669	0.119838	0.0620816	0.0667763	0	0.0099496
Surf4	0.981559	0.281809	1.56813	4.48181	3.57758	1.1465	1.26612	1.66883	1.11278	1.56912	0.221326	3.26521	1.14676	2.51459	6.9626	3.90033
CG31301	0.678109	0.0324029	0.482133	0.331168	0.2377	0.179582	0.404225	0.328026	0.302147	0.274148	0.0581712	0.313826	0.249732	0.247082	0.0699697	0.209892
CG42727	0	0	0	0	0	0	0	0	0	0	0	0	0	0	0	0
CG42726	0	0	0	0	0	0	0	0	0	0	0	0	0	0	0	0
Trs33	0.283176	0.0829126	0.244011	0.190352	0.209705	0.286817	0.36654	0.337045	0.389311	0.374297	0.163897	0.312619	0.283195	0.269117	0.186312	0.105148
CG5038	0.129509	0.00678347	0.0307686	0.0228926	0.0203363	0.00431916	0.0196252	0.0484053	0.0117032	0.00576982	0.005153	0.0194654	0.0909187	0.0530153	0	0.00140296
Atg4b	0.142341	0.006199	0.0505578	0.0274168	0.0198665	0.0152113	0.0799851	0.0546121	0.119702	0.0252284	0.0135861	0.0797473	0.0780091	0.0281189	0	0.0104914
CG5044	0.241884	0.52291	0.388663	0.142256	0.219664	0.131846	0.402356	0.661782	0.463198	0.218611	0.152614	0.27797	0.20883	0.879491	0	0.028224
ldlCp	0.147787	0	0.120218	0.0534057	0.0652632	0.0796094	0.0598029	0.104726	0.122636	0.0952407	0.0151323	0.0676523	0.102303	0.120532	0.196765	0.0171272
Trax	0.259786	0	0.154186	0.0381076	0.0859243	0.135012	0.155895	0.120108	0.101162	0.162141	0.0179344	0.0505744	0.112724	0.108006	0.0259994	0.0102417
CG6171	0.376893	0.0133333	0.241001	0.153398	0.165107	0.198922	0.569759	0.192391	0.217686	0.317773	0.0260448	0.125195	0.226869	0.109625	0	0.0405156
CG34404	0.492264	0.0092985	0.143471	0.0621828	0.0797469	0.060685	0.13791	0.14876	0.129176	0.0971228	0.0587383	0.0974388	0.140754	0.0633667	0	0.0142654
CG14868	0.915736	0.0154975	0.0546124	0.0366151	0.0251375	0.0141382	0.085036	0.159648	0.00478743	0.0165633	0.0194209	0.0128912	0.713871	0.255171	0	0.0224759
CG6136	0.175212	0.0166649	0.0900328	0.0601948	0.0358461	0.0862067	0.110454	0.0806627	0.0596552	0.0746026	0.0186174	0.0262478	0.119635	0.122904	0	0.0171078
Ccm3	0.696858	0.191759	0.727731	0.999811	0.313853	1.45166	0.852755	1.20092	1.01444	1.17892	0.133449	0.645768	1.21501	1.16512	0.233162	0.725971
Rbp	3.9191	0.0769999	0.22072	0.189433	0.117836	0.0873803	0.117703	1.38276	0.0294978	0.17998	0.0748544	0.157819	2.13367	0.95851	0.0724685	0.0952349
h-cup	0.000295056	0	0	0	6.71e-05	0	0	0	0	0	0	0	0.00131239	0	0	0.000240419
CG6125	0.00136199	0	0	0.0144427	0.000199432	0	0.0033671	0	0.0668967	0.00034834	0	0.00615313	0.011763	0.0241369	0	0
CR46058	0.000886106	0	0	0.000299403	0	0	0	0.00257277	0.0166469	0	0	0	0.00097336	0	0	0
Atx2	1.50408	0.616411	1.03656	1.08489	0.719687	1.03967	1.5909	1.35846	1.21665	0.907812	0.467257	0.856061	1.72383	1.71256	0.239359	0.598263
CR45911	0.2682	0	0.0204417	0.0100636	0.00757225	0	0.00291895	0.0260926	0	0.00579116	0.000429141	0	0.0598833	0.0223502	0	0.00543935
mir-13b-1	0	0	0	0	0	0	0	0	0	0	0	0	0	0	0	0
mir-13a	0	0	0	0	0	0	0	0	0	0	0	0	0	0	0	0
mir-2c	0	0	0	0	0	0	0	0	0	0	0	0	0	0	0	0
CG6118	0.0319336	0.0280775	0.0651814	2.56376	0.0121209	0	0.00969773	0.0289094	0	0.0239814	0.015878	0.514252	0.262534	1.07584	0	3.98186
Act88F	0.00196364	0	0	0	0	0	0	0	0	0	0	0	0	0.00292811	0	0
AdamTS-A	0.0274746	0.0114975	0.535671	0.198778	0.237218	0.742981	0.0892467	1.467	0.0455408	0.355996	0.187149	0.0700761	0.184179	0.302043	0.219234	0.0399888
B9d1	0.017651	0	0.0205116	0.0544727	0.00544035	0.00454836	0.628942	0.0995097	0.000525705	0.00791168	0	0.023952	1.31336	0	0	0.0066206
Rh6	0.0299126	0	0.00333861	1.2917	0.00135983	0.00162536	0.0156069	0.00877279	0.00103123	0.0318995	0.0030199	0.0064539	0.0728375	0	0	0
Trissin	0.00608722	0	0	0	0.00125183	0	0.0035821	0.00180769	0	0	0	0	0	0	0	0
obe	0.0354924	0.00569422	0.0433271	0.0563381	0.0543108	0.0587265	0.081834	0.034579	0.08088	0.107911	0.0200946	0.0362926	0.0421738	0.0461775	0	0.0287414
CG5213	0.000102662	0	0	0	0	0	0.0131059	0	0	0	0	0	0	0	0	0
CG44014	0.0182833	0.00611014	0.100037	0.012859	1.01409	0	0.0315584	0	0.00875715	0.11241	0.00588627	0.340049	0.0109588	0.044788	0	0.00942884
CG44013	0.00108481	0	0.00133036	0	0	0	0	0	0	0.000217798	0	0	0.00209584	0	0	0
CG31296	0	0	0	0	0.000144465	0	0	0	0	0	0	0	0.000821135	0	0	0
AOX1	0.006388	0.00708171	0	0.00754616	0.0187276	0.259912	0.00541977	0	1.02966	0.632595	0	0.0259183	0.0337047	0	0	0.00194459
AOX2	0.000426359	0	0	0.000390325	0	0	0	0	0	0.00122587	0	0	0.00142493	0	0	0
AOX3	0.00937402	0.00592191	0.0229935	0.012625	0.00166762	0.0727962	0.0174028	0.000949422	0.0526328	0.386509	0.00480482	0	0.0723021	0	0.0303519	0
AOX4	0	0	0	0	0	0	0	0	0	0	0	0	0.00389619	0	0	0
CG43335	0	0	0	0	0	0	0	0	0	0	0	0	0	0	0	0
CG43336	0.00283134	0	0.000391623	0	0.0008505	0.00306496	0	0.00166176	0	0.00130372	0	0	0	0	0	0
pxb	0.726805	0.012398	0.401016	0.129433	0.166568	0.132667	0.0254954	0.127169	0.0442713	0.23706	0.0473939	0.372313	0.585043	0.022394	0.241213	0.0200825
CR43849	0.00630187	0	0.00176863	0.000420642	0.00162939	0	0	0	0	0.000802134	0	0.00588834	0.0060944	0	0	0
CG31446	0.00345061	0	0.000592857	0.00230172	0.00641731	0.00425944	0.00291895	0.0159405	0.00747552	1.9391	0.00464679	0	0.00324804	0	0	0.00262682
CG5399	0.0375861	0.0246371	0.0150426	0.011248	0.0198452	1.67506	0.0423085	0.0242637	4.05638	9.79384	0.0189193	0.0206156	0.0180606	0.00402064	0.115395	0.0556988
CR45635	0	0	0	0	0	0.00221517	0	0	0	0.0063465	0	0	0	0	0	0
CR45636	0	0	0	0	0	0	0	0	0	0	0	0	0	0	0	0
CG5404	0.0198323	0	0	0.0396511	0.00269696	0	0	0.00102192	0.154823	0	0	0	0.000433153	0	0	0.00176786
CG31294	9.95e-05	0	0	0	0	0	0	0	0	0	0	0	0.000322775	0	0	0
CG34274	0	0	0	0	0	0	0	0	0	0	0	0	0	0	0	0
CG4520	0.000916024	0	0	0	0	0	0	0	0	0	0	0	0	0	0	0
CG12784	0	0	0	0	0	0	0	0	0	0	0	0	0	0	0	0
CG5623	0	0	0	0	0	0	0	0	0	0	0	0	0	0	0	0
CR45206	0	0	0	0.000367673	0	0	0	0	0	0	0	0	0.00235296	0	0	0
CG4525	0.00784799	0	0.000429257	0.041163	0.00467383	0.00431916	0.0107301	0.0416044	0.00143853	0.00149156	0.00215303	0.00615313	0.920082	0	0	0.00329901
CR45207	0.000629556	0	0	0.0571107	0.000465242	0	0	0	0	0	0	0	0.00133135	0	0	0
CG5614	0	0	0	0	0	0	0	0	0	0	0	0	0	0	0	0
CG9590	0.313818	0.267512	0.291511	0.444912	0.269032	0.221843	0.232661	0.289499	0.31907	0.291324	0.112761	0.362089	0.268385	0.34199	0.682355	0.265741
CG9589	0.000578438	0	0.00401586	0	0.00171191	0	0.0307189	0	0.000742788	0	0	0	0.00163285	0.00292811	0	0
c(3)G	0.100157	0.0400106	0.0535527	0.0142115	0.0246826	0.000683592	0.524304	0.0421122	0.0332442	0.0229911	0.00523789	0.0370421	0.0390567	0.0210801	0.00866646	0.0120319
Acyp2	0.62627	0.250381	0.77166	0.712116	0.77191	1.12659	2.13607	1.29466	0.805451	1.24784	0.598041	0.616892	2.52755	0.714954	0.150773	0.348168
nsl1	1.1291	0.099236	0.661394	0.431203	0.566396	0.638774	0.837996	0.489159	0.615718	0.496624	0.218846	0.425215	0.726598	0.436928	0.141394	0.213401
CG9593	0.00464887	0.158052	0.00518121	0.0143526	0.000620488	0.00156337	0.00378815	0.026181	0.00156011	0.000675306	0.0213559	0	0.014403	0.0773742	0	0.0121259
CR45891	0.00307949	0	0	0.00119221	0.00035774	0	0.00708649	0	0.00103123	0	0.00289612	0	0.00113422	0	0	0
alpha-Man-IIb	0.447515	0.00569422	0.0667888	0.0876388	0.0208405	0.00274021	0.0563357	0.0960377	0.00581681	0.0134221	0.0595757	0.245653	0.386034	0.0342381	0	0.0756349
CR45211	0	0	0.0022325	0	0	0	0	0	0	0	0.00176284	0	0.00461845	0	0	0.00143867
rec	0.0100906	0	0.00705823	0.196669	0.00425272	0	0.0468206	0.00118348	0.000833646	0.00351512	0.0107978	0	0.00852964	0.00727832	0	0.0161021
CG4576	0.00140974	0	0.00535437	0.380616	0.000116984	0	0	0.00246869	0.00125982	0.000801472	0.0792474	0	0.00551698	0.00342154	0	0.00412836
CG43318	0.000277546	0	0	0	0	0	0.00811074	0	0	0	0	0	0	0	0	0
CG43317	0.00290706	0	0	0	0.000272554	0	0.0559631	0	0.00115066	0	0	0	0	0	0	0
Arpc3A	1.28645	0.0637715	1.30645	0.743576	0.324714	0.763078	1.3209	2.31061	0.693561	0.878482	0.490969	0.907612	1.62861	0.670192	0.0346659	0.67425
ND-23	0.956211	0.601266	0.817958	0.564957	2.64029	4.61241	1.65268	2.16558	3.75076	4.11534	2.67225	1.32576	1.05772	0.719368	0.384658	0.277516
mir-4911	0	0	0	0	0	0	0	0	0	0	0	0	0	0	0	0
spn-E	0.0289213	0	0.0281131	0.0060749	0.00720702	0	0.552213	0.00508337	0	0.00131515	0.00169765	0.00738662	0.00386761	0	0	0
Pbp45	0.0281294	0	0.00874702	0.00300643	0.0190318	0.0129282	0.0635582	0.00661576	0.0180408	0.0239672	0.0011696	0.0131253	0.0157562	0.0133166	0	0
cv-d	0.0255016	0.0208494	0.175993	0.0214081	0.935157	0.00514912	0.240861	0.039816	0.00935903	0.0182086	0.0144336	0.648343	0.729153	0.0277146	0.0173329	0.0119929
CG4546	0.0030567	0.00596902	0	0.023213	0.0029953	0	0.00569801	0.0391222	0.00125164	0.000673703	0.0027339	0	2.90318	0.0138415	0	0
Hmt-1	0.146322	0.0161177	0.184995	0.0647319	0.129839	0.377905	0.244098	0.128014	0.512283	0.321307	0.082343	0.0764843	0.133878	0.388798	0	0.0494857
CG31183	0.0116266	0	0.0163465	0.00614609	0.00143334	0.00388901	0.0990574	0.0101916	0.000533391	0.0300505	0.001541	0	0.0183818	0.0624534	0	0.00113008
CG9632	0	0	0	0	0	0	0	0	0	0	0	0	0	0	0	0
CG14877	0	0	0.000393624	0	0.00223305	0	0.00378815	0	0	0.000773626	0	0	0	0	0	0
glob1	1.56452	0.287303	3.42392	2.42921	53.9597	0.201267	11.822	0.637353	0.803503	1.12193	0.307962	15.523	1.38672	2.29411	1.34162	6.82368
CR31292	0	0	0	0.000211632	0	0	0	0	0.00204063	0	0	0	0.000384468	0	0	0.0027538
EndoU	0.132422	0	0.09672	0.360572	0.0227048	0.0245784	0.0319077	0.150228	0.851189	0.021939	0.111107	0.320725	0.222827	0.0658383	0.0946572	0.431599
CG45105	0.00579627	0.00592692	0	0.105898	0.00711628	0.00278279	0.0390653	0.072497	0.00442223	0.00821524	0	0.0530547	4.20905	0	0.00866646	0.00680592
Fbxl7	0.0305783	0	0.0238986	0.421922	0.00147161	0	0.00328832	0.00794198	0.00115066	0.00405893	0.0402115	0.030158	0.0283486	0.00694875	0.0699697	0.126873
CR46028	0	0	0	0.00220833	0	0	0	0	0	0	0	0	0	0	0.0390183	0
CG34276	0.00898209	0.00569422	0.0184391	0.0203155	0.00588224	0.0107957	0	0.0053515	0.00297011	0.00253122	0.00193662	0	0.00623599	0	60.4565	0.00930605
CG5478	0	0	0	0	0	0	0	0	0	0	0	0	0	0	0	0
blp	0.226433	0.0193065	0.324062	0.0799956	1.03352	0.801966	0.650468	0.579712	0.568345	0.675681	0.215739	0.357204	0.149996	0.283615	0.0643053	0.0397849
Sap47	15.5236	0.540129	2.22152	1.33523	0.832236	0.823073	1.45309	2.98062	0.927947	0.92809	0.394243	1.79888	8.11975	3.54704	2.46073	0.786476
CG31088	9.1e-05	0	0	0	0	0	0	0	0	0	0	0	0	0	0	0
CG4287	0.279468	0.0219482	0.127775	0.18637	0.153945	0.261907	0.107883	0.231962	0.166157	0.235181	0.123847	0.196455	0.213469	0.112884	0	0.153391
CG5516	0.459786	0.00529293	0.164253	0.0372551	0.188434	0.376457	0.488946	0.12421	0.255815	0.367945	0.0415789	0.106024	0.116884	0.157579	0.0814416	0.016583
CG32856	0.877694	0.0321756	0.48744	0.26126	0.303613	0.361073	0.986286	0.640237	0.400004	0.509958	0.188437	0.316428	0.598471	0.38294	0.0699697	0.260447
Rbf2	0.0673808	0	0.019013	0.00316988	0.0158985	0.00534731	0.0523355	0	0.00086374	0.0144893	0.0029607	0.0116197	0	0.0246735	0	0
mor	0.56072	0.0118932	0.130046	0.0439908	0.0737734	0.0780524	0.270737	0.0872089	0.127585	0.133937	0.0225081	0.0775921	0.155353	0.125321	0.0390183	0.00782217
Hel89B	0.359982	0.0148158	0.246942	0.106141	0.208872	0.127558	0.233408	0.196909	0.0728036	0.129667	0.267848	0.266965	0.29238	0.230329	0.142342	0.0563905
srp	0.0542521	0.177823	0.557176	0.0189618	1.6062	0.0293093	0.354801	0.0224211	0.0206123	0.0648404	0.0179378	1.16664	0.00839235	0.0118744	0.0519988	0.0793539
CR44133	0.00447651	0.104997	0.0246225	0.00312312	0.141066	0.333349	0.0254333	0.00161781	0.00289362	0.155854	0.00882052	0.338876	0.00332528	0	0	0.0132038
CR42839	0.00239239	0.00713428	0.0249411	0.000196303	0.00228531	0.0910031	0	0.00644444	0.665377	0.184657	0	0.00561413	0.00340269	0	0	0.000695261
GATAe	0.0129177	0.0110502	0.017078	0.0105921	0.0109962	1.5077	0.00541977	0.00826524	0.986749	1.53552	0.00420002	0.0156503	0.00582113	0	0.0173329	0.00686319
pnr	0.017615	0	0.368963	0.0787383	0.00533022	0.00193935	0.0189874	0.0160339	0.00278515	0.00445411	0.0114227	0.491409	0.0267168	0.00881953	0	0.0291378
CG10264	0.0109425	0.00566373	0.141526	1.54891	0.00460446	0.0612241	0.0181584	0.00671419	0.00457552	0.00744148	0.00741986	0.00941433	2.08303	0.018852	0.283775	0.105448
CG10407	0.00325701	0	0.00942617	0.0155863	0.00624218	0.00737921	0.0873968	0.00471282	0.0188086	0.0125258	0.00917325	0.00738662	0.0124068	0.00712062	0	0.00290502
IKKbeta	0.041613	0	0.0820276	0.0528306	0.0454687	0.0430265	0.0856998	0.0522341	0.0335131	0.0396978	0.0435791	0.0902807	0.0390513	0.055716	0.0469724	0.0223017
CR45212	0.0008213	0	0.0109747	0.00683326	0.00775473	0.0071392	0.0258604	0.00447542	0.0038844	0.0120517	0.00334082	0	0.00962709	0.00317726	0	0.0021866
CG5013	0.305883	0.0285734	0.215427	0.137173	0.158249	0.218835	0.575655	0.170447	0.231505	0.21081	0.0640301	0.199213	0.164935	0.191938	0.0173329	0.073151
msps	0.625301	0.0462371	0.290534	0.255963	0.0838922	0.0897453	0.486022	0.280689	0.0896264	0.0864912	0.0902026	0.104882	0.872035	0.176189	0.0346659	0.081153
CG10185	0.000504818	0	0	0.000579812	0.000417371	0	0	0.00213346	0	0	0	0.0171118	0.294902	0	0	0
Mhcl	0.395695	0.0362433	0.92617	0.759782	0.0425438	0.599714	0.185153	0.851661	0.297852	0.35136	1.05393	0.434371	0.896928	0.122117	0.353781	0.484734
CG32855	0.00576932	0	0.0473539	0.737743	0.00510433	0.00536339	0	0.00956534	0	0.00262864	0	0.0595732	0.0306265	0.469856	0	2.69202
sxe2	0.000328383	0	0	0.000966273	0	0	0	0	0	0	0	0	0	0	0	0.0207911
Akt1	0.476967	0.0892094	0.605502	0.423716	0.25456	0.282765	0.405581	0.44742	0.31113	0.354294	0.148407	0.348494	0.566599	0.432533	0.258986	0.209322
Sb	0.00677954	0.00548686	0.0801508	0.543571	0.0105623	0.00148321	0	0.0160275	0.00200261	0.00408077	0.00680085	0.0597338	0.549168	0.0649509	0	1.69792
CG5903	1.07511	0.272735	1.25386	0.774663	2.91234	3.37474	1.9507	2.01017	2.98803	2.77787	2.73412	1.46886	1.41202	1.24217	0.82065	0.354031
CG5916	0.258421	0.0267076	0.111804	0.0334645	0.0818558	0.201649	0.0761643	0.15396	0.148527	0.119165	0.0697225	0.0756607	0.139798	0.0651761	0.0469724	0.0916973
Fer2	0.308476	0.0030995	0	0.00244544	0.0169482	0.00158357	0	0.00144914	0.00125164	0.000643993	0.0013242	0	0.0236961	0	0	0.00504863
CG6006	0.211907	0	0.121389	0.0236866	0.00802631	0.0219757	0.0212906	0.0843293	0.00453656	0.0480349	0.320666	0.0176115	0.0360558	0.254628	0	0.00424859
CR43472	0	0	0	0	0	0	0	0	0	0	0	0	0	0	0	0
CG8925	0.000983734	0	0.00834012	0.00910617	0.000148975	0.0242697	0.00378815	0.00200934	0	0.0475319	0.00191012	0	0.0049032	0.0205162	0	0.00713133
CG8927	0.0296226	0	0.0195815	5.14437	0.0080407	0.010649	0	0.000982109	0.0115743	0.019416	0.0720549	0.0194639	0.289719	0.118516	0	0.556781
Bin1	1.12675	0.0114919	0.537448	0.228837	0.511138	0.526167	1.66504	0.452492	0.547951	0.632903	0.27877	0.271642	0.377505	0.502246	0.0476848	0.0676456
sra	0.609014	0.0221519	0.201978	0.171596	0.127376	0.031981	0.498508	0.193125	0.0586988	0.111091	0.140313	0.101219	0.355187	0.59224	0.00866646	0.104808
CG6126	0.104119	0.0324218	0.0841541	0.0190552	0.110988	2.4696	0.0513386	0.581862	0.813529	0.0552373	0.0253386	0.144648	1.63134	0.0315679	2.86741	0.0309049
CG31287	0.00109648	0.0121723	0.00496275	0	0.00364767	0.00264245	0.00277906	0.0212538	0.00182934	0	0.000517843	0.00424879	0.0188222	0	0.00866646	0.00383948
mtSSB	0.193312	0.0192389	0.667387	0.0950891	1.00429	3.49862	3.62892	0.112222	0.899006	1.62662	0.161849	0.359371	0.0491804	0.393996	0.0390183	0.0205501
CR45639	0.0105485	0	0.00119301	0.0128452	0.00164638	0.00264245	0	0.0095071	0.00314693	0.00030876	0	0	0.0242135	0.00292811	0	0.00143225
CR45640	0.0265813	0	0.0334651	0.0949464	0.00166508	0.0118089	0	0.00811943	0.0307606	0.00770924	0.0348727	0.0245081	0.0498353	0.0236981	0	0.0168968
CR45638	0.000859864	0	0.000795953	0.00147227	0	0	0	0	0.000993871	0	0.000863612	0	0	0	0	0
CR45637	0.000404169	0	0	0.00123615	0	0	0	0	0	0	0	0	0.00112422	0	0	0
CR45642	0.000184473	0	0	0.000368997	0	0	0	0	0	0.00030876	0	0	0.00153866	0	0	0
CR45641	0.0655084	0.00748734	0.0044011	0.00865694	0.00214799	0	0	0.0173336	0.000846589	0.00030876	0.00432804	0.0128912	0.102405	0.0132434	0	0.00218132
CR45643	0.0258789	0	0.0244934	0.0645134	0.00189352	0.00306913	0.00980921	0.0196118	0.0212965	0.00545682	0.000929327	0	0.0557822	0.0125342	0	0.00675084
tara	1.6813	0.0832918	0.850205	1.21201	0.150364	0.428786	0.175653	0.353947	0.186718	0.204154	0.604766	0.364647	0.809511	0.479651	0.117655	0.329831
bor	0.267424	0.0124777	0.440923	0.10709	1.66246	1.94923	0.715251	0.30585	1.22048	1.06537	0.425465	0.47424	0.176705	0.287948	0.0346659	0.0310065
asun	0.0356756	0	0.0129608	0.00985304	0.0195839	0.0210993	0.0341153	0.0167026	0.0277402	0.0304661	0.00511445	0.0170876	0.0149152	0.0144391	0.00866646	0.00681643
Mst89B	0.000263853	0	0	0	0.00032582	0	0	0	0.00115066	0	0	0	0	0	0	0
Mat89Ba	0.0802007	0	0.108069	0.0221519	0.122983	0.0719818	0.149117	0.0173255	0.0680304	0.0677143	0.0198482	0.0820777	0.0247593	0.118637	0	0.0122687
gish	4.86456	0.155311	1.86908	1.30241	0.828503	1.30504	1.55859	2.95103	1.4739	1.5472	0.985473	1.00924	4.45937	2.03409	0.0390183	0.749283
Zip89B	0.0143539	0	0.0106607	0.399808	0.09233	0.0286842	0.090786	0.000791655	0.771834	0.26715	0.0083237	0.0110673	0.098431	0.0598892	0.0787701	0.369653
Sulf1	0.139582	0.0282526	2.34419	0.0950512	0.0332494	0.011654	0.229449	0.238617	0.0140504	0.0244032	0.0839964	0.0414392	1.26291	0.395914	0	0.0252848
tRNA:Phe-GAA-1-8	0	0	0	0	0	0	0	0	0	0	0	0	0	0	0	0
tRNA:Val-AAC-1-1	0	0	0	0	0	0	0	0	0	0	0	0	0	0	0	0
CG44044	0	0	0	0	0	0	0	0	0	0	0	0	0	0	0	0
CG6901	0	0	0.00600922	0	0	0	0.00670912	0	0.00092396	0.00311564	0	0	0	0	0	0
CG17929	0	0	0	0	9.88e-05	0	0	0	0	0	0	0	0	0	0	0
CG17930	0.00135969	0	0	0.000303317	0.000156635	0	0	0	0	0.0668375	0.00275942	0	0.00446555	0	0	0.000766565
SF2	5.67515	0.347592	2.5447	1.45998	1.25977	1.24495	2.2031	2.29359	1.35341	1.51873	0.802589	1.53351	2.72744	11.2103	0.175864	0.799802
pad	0.0569199	0.00704811	0.00732458	0.016747	0.0140391	0.02522	0.0169926	0.0189374	0.00619958	0.0116281	0.00128307	0.00706025	0.0345504	0.10799	0	0.00635813
CG14879	0.0495714	0.012763	0.0268162	0.0182276	0.0085268	0.365629	0.0248425	0.224129	0.0770131	0.264815	0.0475097	0.018236	0.0155127	0.0146305	0	0.0342237
Manf	1.32941	0.393402	1.36488	0.693472	3.48165	1.37181	1.54177	4.91481	1.43645	2.6312	0.176476	4.05029	1.1257	1.151	3.2755	0.322136
CG10311	0.0513661	0.0196468	0.656957	0.468131	0.0619571	1.19409	0.132775	0.0366254	0.227376	0.563639	0.0589358	0.256847	0.818242	0.425723	0.0786362	0.29956
CG17931	0.422946	0.110326	0.285986	0.38009	0.261283	0.208138	0.228901	0.22828	0.141305	0.148201	0.0998047	0.41114	0.364147	0.346007	0.229758	0.196863
CG42446	0.00102367	0	0	0.00320529	0.00876779	0	0.00272272	0	0	0.00229624	0	0.0117165	0.000376237	0.00746466	0	0.000637766
CG14880	0.00444777	0	0.00448312	0.611408	0.0010698	0.0123979	0.0228197	0.000949422	0.00303841	0.00344748	0.0105601	0	0.114673	0.552651	0.181164	0.0508255
CG10317	0	0	0	0.00377627	0	0	0	0	0	0	0	0	0.00627924	0.244057	0	0
CR45193	0	0	0	0.000206813	0	0	0	0	0	0	0	0	0	0	0	0.000846885
ss	0.0866771	0	0.0163285	0.126859	0.0102036	0.00137499	0.0300842	0.513814	0.00175828	0.0132752	0.0173422	0.0829984	3.50038	0	0	0.0225905
CR45630	0	0	0	0	0	0	0	0	0	0	0	0	0.000457756	0	0	0
tRNA:Thr-AGT-1-3	0	0	0	0	0	0	0	0	0	0	0	0	0	0	0	0
CR45631	0.00739779	0.0170826	0	0	0.000403066	0	0	0	0	0	0	0	0.000898126	0	0	0
CG31279	0.00395705	0	0	0.000588187	0	0	0	0.00291525	0	0.00241183	0.000764852	0	0.00114964	0	0	0
tRNA:Thr-AGT-1-4	0	0	0	0	0	0	0	0	0	0	0	0	0	0	0	0
CG17565	0.4355	0.047094	0.220747	0.173762	0.135205	0.255059	0.369361	0.226371	0.266058	0.33767	0.0694775	0.154859	0.392611	0.1921	0.0303519	0.130633
CG14881	0.0752036	0.00574875	0.0605585	0.0128455	0.131569	0.177272	0.386864	0.0589229	0.136624	0.156079	0.0381768	0.0630094	0.0137693	0.0801913	0	0.00737496
mRpS33	1.01183	0.167307	1.00573	0.510882	2.58525	4.97597	2.16222	1.95568	3.15736	3.5762	2.77184	1.12869	1.07066	1.38043	0.122102	0.199176
ema	0.143567	0.00876323	0.0905581	0.0569151	0.0500729	0.104438	0.121068	0.131498	0.109304	0.0895824	0.0360432	0.0845967	0.090877	0.039516	0.0259994	0.0239333
CG14894	0.291906	0.24669	0.429623	0.275814	0.402679	0.352649	1.01718	0.760695	0.371134	0.467403	0.100728	0.513709	0.420606	0.389512	0.151105	0.227383
CG14882	0.0691284	0.00569422	0.0636043	0.0243801	0.184399	0.0395588	0.175547	0.0496883	0.0848482	0.0787723	0.00887382	0.0812386	0.0620765	0.0481651	0	0.00970825
Pak3	1.13375	0.0680457	0.909098	0.494152	0.162846	0.556423	0.5921	1.41429	0.599096	0.644789	0.113714	0.75337	0.878451	0.380903	0.0693702	0.30477
CG10405	0.00614825	0	0.0448272	0.00189809	0.000776496	0	0.0755165	0.00903421	0.00125559	0.0118478	0.000942669	0.00715932	0.00102161	0.0102371	0	0
CG14883	1.34776	0.0252763	0.408771	0.207171	0.0699111	0.163591	0.181218	1.08672	0.201481	0.191037	0.0851677	0.197318	1.24206	0.259543	0.0773243	0.21953
CG42232	0.553583	0.00569422	0.171893	0.019578	0.0442922	0.0219642	0.79355	0.0518295	0.031573	0.0470185	0.00906431	0.0300735	0.0726983	0.0811695	0	0.00859425
CSN5	0.469016	0.0092985	0.346043	0.065011	0.360861	0.402989	1.24571	0.184884	0.471027	0.635109	0.093025	0.231375	0.160339	0.32421	0	0.0346413
Gyc89Da	0.125034	0.00720912	0.0199264	0.0422472	0.00710634	0	0.0115353	0.176582	0	0.000195338	0.00387965	0	0.344277	0	0	0.0159684
CR46029	0.00238188	0	0.00108434	0.00152579	0.00188261	0.0119804	0.0189874	0	0.00289927	0	0.000642223	0	0.00220012	0	0	0
Gyc89Db	0.327946	0.018597	0.027862	0.0103663	0.00560306	0.00542728	0.00272272	0.0727828	0.00117144	0.00599371	0.00957456	0.00601833	0.235731	0.0135362	0	0.0176379
Dhfr	0.0496749	0	0.251325	0.0762747	0.416178	0.14611	1.46599	0.11348	0.251615	0.17974	0.0430926	0.188755	0.0361025	0.245213	0.0173329	0.0239315
Sdhaf3	0.102031	0.00748734	0.120761	0.0470766	0.446686	1.74006	1.10042	0.115919	0.502735	0.703505	0.158773	0.167516	0.101216	0.0857299	0.0770891	0.00631468
Der-2	0.343277	0.234515	0.359665	0.283353	0.327716	0.260184	0.339265	0.715775	0.285776	0.476353	0.0457652	0.622383	0.439234	0.704366	0.468192	0.209789
Cad89D	0.00192823	0	0	0.254294	0.00075969	0.00558006	0	0	0	0.000749769	0	0	0.00569081	0	0	0
Gr89a	0	0	0	0	0	0	0	0	0	0.00074096	0	0	0	0	0	0.00245157
Decay	0.0156483	0.0139266	0.0101885	0.0126198	0.00868394	1.48632	0.0170063	0.00360317	3.09173	3.23224	0.00568189	0	0.00754499	0.00966567	0	0.00587769
CG42342	9.50187	0.141167	3.50992	6.09943	0.93756	2.01359	2.68892	18.4874	0.941273	1.05973	1.15601	1.46793	4.37498	1.42028	0.413614	0.695644
CR46030	0	0	0	0	0	0	0	0	0	0	0	0	0.000821135	0	0	0
CG14891	8.02e-05	0	0	0.000299403	0	0	0	0	0	0	0	0	0	0	0	0
CG14903	0.21534	0.0248988	0.272055	0.122821	0.340944	0.570555	1.15958	0.214236	0.64909	0.582057	0.107864	0.223598	0.290641	0.298122	0.142941	0.0586176
Scp2	1.1568	0.0092985	0.0399366	0.407634	0.023184	0.747579	0.00541977	0.307357	0.41702	0.105248	0.0262033	0.00681896	0.0538836	0	0	0.00845139
CG14892	0.00126478	0	0.000333877	0.391458	0.00132851	0.00692663	0	0.00763438	0	0.00141236	0.00201674	0	0.148929	0	0	0.00668472
CG10345	0.000867143	0	0	0.0310375	0	0	0	0	0	0	0	0	0.00920781	0	0	0.00416776
NPF	0.0399247	0	0	0.00347307	0.000266606	0	0	0	0.000842971	0.189972	0	0	0	0	0	0.000399546
CG12783	0	0	0	0	0.000147757	0	0	0	0	0	0	0	0.00035988	0	0	0
CG10340	1.18469	0.418547	0.975935	0.634878	1.54647	2.16274	2.05891	1.42586	1.52315	1.43295	1.50278	0.964077	1.24272	1.01538	0.150296	0.39279
CG17562	0.000102048	0	0.00401586	0.030009	0.0409141	0	0.0142569	0	0	0	0.0207249	0	0	0	0	0
CG17560	0.00017964	0	0	0.0145513	0.0320719	0	0	0	0	0	0.0118428	0	0.00238194	0	0	0
mir-2494	0	0	0	0	0	0	0	0	0	0	0	0	0	0	0	0
CG14893	0	0	0	0.000233132	0	0	0	0	0	0	0.0029607	0	0	0	0	0
CG14905	0.00137527	0	0.00769592	0.0124266	0.000483311	0	0.0514927	0.00213346	0	0.00126284	0.000429141	0	0.960383	0	0	0.00262862
Fas1	1.29516	0.062451	0.592347	0.640332	0.136195	0.0330065	2.39355	6.7126	0.0226546	0.0344626	0.0765263	0.365506	2.85801	0.263094	0.106729	0.255236
nonA-l	0.374177	0	0.0435366	0.0387246	0.0106916	0.0430549	0.109263	0.0956441	0.0188093	0.0412458	0.00702947	0.0557053	0.238263	0.0324058	0	0.00949274
Arl6IP1	2.75582	0.0417617	0.366444	0.192339	0.167279	0.0921043	1.71525	0.723946	0.194538	0.220781	0.0551651	0.39957	1.3849	0.499603	0.0303519	0.0576051
CG10324	0.188637	0	0.0959499	0.0692881	0.0766527	0.0739233	0.153224	0.0756019	0.0771013	0.0757397	0.0287709	0.098213	0.0964265	0.070648	0.0859907	0.0311227
CCT3	0.513673	0.832435	1.3823	0.418248	0.892423	1.43127	1.51722	0.802976	1.67028	1.63424	1.06914	0.522769	2.66195	1.27807	0.129126	0.149708
CG14906	0.108085	0.00520415	0.0586095	0.0297443	0.061629	0.0550607	0.153503	0.0390697	0.0726879	0.0975473	0.0134153	0.0362355	0.05057	0.0780708	0	0.0159495
CG14907	0.0108895	0.00527017	0.0144897	0.0200839	0.0193632	0.116699	0.0229051	0.0581972	0.0640201	0.0937551	0.0169761	0.0102857	0.0114667	0.0166031	0	0.00768572
modSP	0.0190575	0.00643386	0.156506	0.046715	0.407595	0.00444466	0.203507	0.0258874	0.00352835	0.00993338	0.0104794	0.344083	0.0127319	0.140207	0	0.00317711
Ubx	3.83216	0.0796809	0.263032	1.30172	0.19628	0.12791	0.0602136	1.00516	0.0111152	0.15154	0.267636	0.851076	1.51955	0.157108	0	0.615211
bxd	0.0357992	0.00569422	0.00479605	0.00475437	0.0013386	0.00344752	0	0.0115235	0	0.00177796	0.00510917	0.00547933	0.00986844	0	0	0.000351477
CG31275	0.000741891	0	0	0	0	0	0	0	0	0	0	0	0	0	0	0
CR44945	0.0238871	0	0	0.00243073	0.00138594	0	0.00289857	0.00395619	0	0	0	0	0	0	0	0
Glut3	0	0	0	0	0	0	0	0	0	0	0	0	0	0	0	0
CR45750	0.000136303	0	0	0.00209483	0	0	0	0	0	0	0	0	0.00247984	0	0	0
lncRNA:TS16	0.00126679	0	0	0.00119694	0.000111293	0	0	0	0	0	0	0	0	0	0	0
abd-A	2.08768	0.114157	1.25607	0.247565	0.611451	0.0631553	0.976026	0.618881	0.00538478	0.282615	0.267517	0.278816	1.32171	0.260849	0	0.148492
iab-8	0.165305	0	0.0313849	0.0295835	0.0105672	0.00344752	0.0100054	0.0579255	0.00713504	0.00237798	0.0317254	0.154728	0.0440611	0	0	0.0106872
iab-4	0.0443298	0.0030995	0.0148482	0.00182857	0.00171868	0	0.0163103	0.00445748	0.00128289	0	0.00284398	0	0.0243306	0	0	0.00974901
mir-iab-8	0	0	0	0	0	0	0	0	0	0	0	0	0	0	0	0
mir-iab-4	0	0	0	0	0	0	0	0	0	0	0	0	0	0	0	0
CR43617	0.0027155	0	0	0	0	0	0	0	0.00092396	0	0	0	0.00146024	0	0	0
Abd-B	1.50859	0.221959	1.58068	0.401187	0.429095	0.0211367	1.09888	1.3284	0.098345	0.163666	0.154393	0.400467	1.02877	0.0112452	0	0.431684
CR46267	0.000100413	0	0	0	0	0	0	0	0	0	0	0	0.00247249	0	0	0
VhaM9.7-d	0.000837442	0	0	0.00298914	0	0	0	0	0	0	0	0	0.00105487	0	0	0
Actn3	0	0	0	0	0	0	0	0	0	0	0	0	0	0	0	0
AhcyL2	0.00156959	0	0.0104603	0.0192893	0.00787348	0.132658	0.0067342	0	0.278251	0.0498801	0	0	0.00220674	0.124883	1.20076	0.00178899
CG18622	0.0860391	0.00630018	0.217304	0.207456	0.23081	0.102452	0.0661392	0.513335	0.20112	0.139973	0.02101	0.198416	0.935182	1.45212	0.0684227	0.86324
CR45592	0	0	0	0	0	0	0	0	0	0	0	0	0	0	0	0
MESK4	0.00988002	0	0.0180777	0.000560079	0.0120797	0	0	0	0.0395521	0.00423553	0	0.13185	0.00250323	0	0	0.00249359
CG3678	0.851258	0.0592699	0.461776	0.203173	0.552818	0.632353	0.3376	0.810533	0.629324	0.775635	0.223098	0.469012	0.588648	1.40087	0.119944	0.109083
CR45221	0	0	0	0	0	0	0	0	0	0	0	0	0	0	0	0
CR45213	0.000344392	0	0	0.000192456	0.000477648	0	0	0	0	0	0	0	0	0	0	0
CG31274	0.00204289	0	0.00184826	0	0.00131354	0	0	0.0030467	0.00787416	0	0	0.0246445	0.00593391	0	0	0
CG17556	0.880638	0.0167799	0.31327	0.113127	0.448558	0.469678	0.2847	0.692323	0.614788	0.720113	0.178535	0.454838	0.455396	1.18626	0.128107	0.0538775
CG3534	0.103627	0.0231659	0.106679	0.199291	0.267622	0.00564805	0.107859	0.190283	0.0674969	0.0623178	0.0154329	0.200925	0.31892	0.0640545	0.0173329	0.0491382
Sf3a1	0.313254	0.006199	0.105753	0.0366403	0.117872	0.0961214	0.123607	0.0556892	0.100006	0.131252	0.0287545	0.106255	0.0914193	0.113407	0.0510897	0.0138828
Irc	0.204895	0.29075	0.198698	0.0499951	1.36167	0.0123634	0.119431	0.0791337	0.0407377	0.0553975	0.0389637	2.88996	0.0233742	0.0658226	0	0.0291112
CG8907	0.0090305	0.00630018	0.00800219	0.00941006	0.00874025	1.07402	0.0152102	0.00487724	0.0182232	0.885641	0.00153989	0.0245325	0.00110285	0.012609	0	0.00209386
Pxd	0.0041771	0.0399676	0.00657234	0.621745	0.00115793	0.00379826	0.0517317	0	0.00246784	0.00199424	0.00497168	0.00661713	0.999307	0.0102646	0.00866646	0.236079
AdSL	0.114501	23.0595	0.296231	0.104714	0.393496	0.299129	0.268289	0.237966	0.511424	0.396287	0.0692352	0.190928	0.137282	0.306102	0.157406	0.0171733
CG5225	0	0	0	0.0131944	0	0	0.00272272	0	0	0.00037041	0	0	0.0316855	0	0	0.000807659
CG31268	0.00159562	0.571187	0	0.00167067	0.000129628	0	0.00277906	0.00200934	0	0	0	0	0	0	0	0
CG4009	0	0.0417742	0	0	0.000422527	0	0.00831834	0	0	0	0	0	0	0	0	0
CG18213	0.0676173	0.0299762	0.0330574	0.00387155	0.0244987	0.0313014	0.258125	0	0.0115419	0.0243759	0.00121753	0.0126413	0.000297771	0.00585622	0	0.000983511
CG5220	0.470557	0.304815	0.428835	0.205458	0.242757	0.227652	0.308706	0.300658	0.230564	0.297744	0.100226	0.259659	0.304833	0.274041	0	0.130123
CG3995	0.249198	0.0354676	0.187474	0.0840772	0.0752556	0.0577994	0.165762	0.141409	0.0576414	0.101353	0.0372231	0.15086	0.143981	0.111863	0	0.0405117
Patr-1	0.285743	0.0187714	0.133725	0.122675	0.150827	0.186746	0.189408	0.138915	0.126015	0.152894	0.0735951	0.148185	0.206431	0.171906	0.181457	0.0624233
Dad	0.278234	0.0181467	0.229572	0.151512	0.0800177	0.480419	0.124155	0.378228	0.0844438	0.231181	0.157091	0.0669645	0.334538	0.146385	0	0.105846
Ns1	0.250667	0.10442	0.371868	0.133491	0.431911	0.300187	0.283029	0.142837	0.356285	0.34303	0.0660203	0.19839	0.0729859	0.463387	0.00866646	0.0695746
mRpS11	0.615647	0.0338301	0.651786	0.305197	1.49599	2.94294	1.43704	0.995791	1.71946	2.01665	1.10462	0.708269	0.59686	0.614644	0.108988	0.151612
Keap1	0.131149	0.0323358	0.0880079	0.0803961	0.0523129	0.0109535	0.137959	0.0504284	0.0239392	0.0211889	0.00788601	0.0180969	0.393474	0.0972367	0	0.054645
kuk	1.8255	0.0185811	0.929252	0.114303	0.0926974	0.0631885	0.87995	0.258955	0.0231562	0.105412	0.0657624	0.296178	0.587426	0.0823953	0	0.0457267
GckIII	0.419017	0.104403	0.194767	0.218161	0.116376	0.261546	0.189105	0.323092	0.243152	0.274537	0.04429	0.149681	0.303245	0.205477	0.16227	0.186004
cal1	0.316868	0.024355	0.111406	0.0705857	0.0841389	0.0541921	0.115799	0.090539	0.0495434	0.0701184	0.0152349	0.0886995	0.153688	0.119091	0	0.0450449
cher	0.157833	0.0841722	1.86141	0.33661	0.373614	0.54088	0.749938	1.53366	0.445153	0.37455	12.637	0.316399	0.447279	0.35475	0.0729718	0.092533
CG34278	0	0	0	0	0	0	0	0	0	0	0	0	0	0	0	0
[truncated: 15,738 more rows]

## Sheet: Readme
Dataset EV3. Average gene expression for genes in different single-cell tissue clusters. Rows are genes and Columns are tissues.
