# Supplementary material for: TATA and paused promoters active in differentiated tissues have distinct expression characteristics
Source: Mol Syst Biol. 2021 Feb 5;17(2):e9866. doi: 10.15252/msb.20209866 (PMC7863008; doi:10.15252/msb.20209866)
Supplement: Supplementary file 6 — Dataset EV4 [file MSB-17-e9866-s006.xlsx]

## Sheet: Dataset_EV4_loess_fit
	gene	variability.in.highest_tissue	mean_exp_highest_tissue	residual.variability.in.highest_tissue	group
1	128up	0.889928	0.463634	-0.340617	housekeeping
2	140up	1.03653	0.35536	-0.308393	others
3	18SrRNA-Psi:CR41602	0.68865	3.28154	-0.0888957	others
4	18w	1.23582	1.20863	0.222776	others
5	26-29-p	4.57219	0.151753	3.18057	others
6	28SrRNA-Psi:CR40741	1.50566	0.27084	0.140287	others
7	28SrRNA-Psi:CR41609	1.33303	0.253483	-0.0136644	others
8	28SrRNA-Psi:CR45855	1.3386	0.414473	0.0528421	others
9	28SrRNA-Psi:CR45859	0.831603	2.93803	0.035147	others
10	28SrRNA-Psi:CR45860	1.78284	0.199161	0.373643	others
11	2mit	1.03266	1.22951	0.0202712	others
12	4E-T	0.917805	0.292462	-0.394931	others
13	5.8SrRNA-Psi:CR45863	1.12106	0.353958	-0.22388	others
14	5-HT1A	0.745254	2.3278	-0.115432	developmental paused
15	5-HT1B	1.34381	0.117632	-0.0520711	others
16	5-HT2A	1.84308	0.249151	0.506464	others
17	5-HT7	1.15007	0.195671	-0.264466	others
18	5PtaseI	0.705807	0.684094	-0.495003	others
19	7B2	1.22627	1.50652	0.218455	others
20	825-Oak	1.03987	3.37778	0.259098	0 tissues
21	a	1.80426	0.153126	0.411791	developmental paused
22	a10	2.42827	0.136086	1.01146	others
23	A16	0.889519	0.259215	-0.471809	others
24	Aac11	0.490968	1.89242	-0.377754	others
25	AANATL2	1.19028	1.06907	0.189044	0 tissues
26	Aatf	1.14186	0.271234	-0.223464	others
27	aay	0.727149	6.15111	0.108833	others
28	ab	0.909083	1.83486	0.0298945	others
29	ABCB7	1.08196	0.187828	-0.311645	others
30	abd-A	0.97772	2.50133	0.126409	others
31	Abd-B	1.37665	2.66519	0.548277	others
32	Abi	0.80384	0.334003	-0.539704	others
33	Abl	0.595401	1.16706	-0.418588	others
34	Abp1	1.90123	0.124807	0.550557	others
35	abs	1.32719	0.117391	-0.0704459	others
36	ac	1.40271	0.736282	0.24442	others
37	Ac13E	1.5598	0.398119	0.236092	others
38	Ac3	0.862461	0.323413	-0.482322	others
39	Ac76E	1.17093	0.149598	-0.221612	developmental paused
40	Ac78C	1.8951	0.117177	0.495858	others
41	ACC	0.950523	1.02202	-0.0545239	others
42	AcCoAS	3.82592	0.387477	2.48785	others
43	Ace	0.932875	1.32366	-0.0759709	others
44	Acer	1.66019	3.8094	0.885938	others
45	Acf	1.39591	0.29494	0.0837393	others
46	Achl	0.817395	1.04471	-0.184787	others
47	acj6	1.0729	1.22099	0.0602321	others
48	Ack-like	1.01817	0.147692	-0.376488	housekeeping
49	Acn	0.63544	0.945512	-0.405105	others
50	Acon	0.659594	1.81773	-0.223087	others
51	Acox57D-p	1.20634	0.230089	-0.175306	others
52	Acp65Aa	1.96989	0.132066	0.583432	0 tissues
53	Acph-1	2.57405	0.158124	1.15842	others
54	Acsl	0.639284	1.96931	-0.220983	others
55	Act79B	3.12323	0.758524	1.96684	others
56	Actbeta	1.21349	0.3616	-0.132127	5-6 tissues
57	Actn	0.278833	5.99899	-0.346573	others
58	ACXD	1.17895	0.101312	-0.239949	others
59	Acyp2	0.831183	1.57912	-0.147314	others
60	Ada2b	0.947704	0.214949	-0.45721	others
61	Ada3	0.976141	0.234032	-0.387875	others
62	AdamTS-A	1.03182	1.16235	0.0177647	5-6 tissues
63	Adar	0.815495	0.293271	-0.496613	housekeeping
64	Adck	0.908851	0.587266	-0.257158	others
65	ADD1	1.29172	0.261244	-0.0719667	others
66	ade2	0.880219	0.164104	-0.539222	others
67	ade3	0.708819	0.618561	-0.483755	others
68	ade5	0.540677	1.59445	-0.431701	others
69	AdenoK	2.19964	0.533885	0.954224	others
70	Adf1	0.663254	0.573253	-0.512638	others
71	Adgf-A	3.4651	0.187515	2.07237	developmental paused
72	Adgf-C	1.72173	0.285987	0.390329	others
73	Adh	0.80829	0.175367	-0.560706	others
74	Adi1	1.25786	0.177377	-0.107835	others
75	AdipoR	0.512933	1.90768	-0.353468	others
76	Adk1	1.88991	0.811145	0.752086	others
77	Adk2	0.298816	4.73945	-0.404396	others
78	Adk3	1.40157	0.279739	0.0461846	others
79	adp	1.19305	0.134272	-0.214938	housekeeping
80	ADPS	0.805562	0.680907	-0.39534	others
81	AdSL	0.404674	9.66517	-0.0655	others
82	AdSS	0.741961	1.04524	-0.260185	others
83	Ady43A	3.53299	0.166527	2.11872	others
84	Aef1	1.77726	0.141689	0.35766	others
85	Afti	1.09129	0.110316	-0.33831	others
86	Ag5r	1.24129	0.389221	-0.0946835	0 tissues
87	Ag5r2	1.41646	1.48111	0.400629	0 tissues
88	AGBE	1.00097	0.23527	-0.359848	others
89	ago	1.3169	0.337722	-0.0267101	others
90	AGO1	0.376447	3.98904	-0.384362	housekeeping
91	AGO2	0.91185	0.700668	-0.277134	others
92	AGO3	2.39124	0.201712	0.988065	others
93	agt	2.50713	0.127543	1.14844	others
94	Ahcy	1.71914	0.840651	0.598753	others
95	AhcyL1	1.14937	1.26421	0.138302	others
96	AhcyL2	0.810118	0.653753	-0.383244	others
97	AIMP1	0.659737	0.613267	-0.530333	housekeeping
98	AIMP2	0.924286	0.23981	-0.423067	others
99	AIMP3	1.05277	0.173817	-0.323975	others
100	Ak6	1.45343	0.175401	0.0845631	others
101	Akap200	1.67874	1.06045	0.677264	others
102	AkhR	0.895389	0.264008	-0.46895	others
103	akirin	0.514186	4.78855	-0.185551	others
104	Akt1	1.00785	0.285671	-0.32483	others
105	al	0.95312	0.36573	-0.394423	others
106	AlaRS	1.23835	0.265024	-0.126243	housekeeping
107	AlaRS-m	1.17447	0.346551	-0.170312	others
108	Alas	1.32394	0.256999	-0.032572	others
109	alc	0.594396	4.87062	-0.0997292	others
110	Aldh	0.895122	2.32592	0.0343767	others
111	Aldh-III	1.91593	0.814539	0.779923	others
112	Alg10	1.61461	0.158338	0.197843	others
113	Alg-2	0.364074	3.20296	-0.413858	others
114	Alh	0.994718	0.473259	-0.244517	others
115	alien	1.33742	0.307226	0.00909735	others
116	ALiX	1.36958	0.190865	-0.0343794	housekeeping
117	Alk	0.712218	1.18708	-0.301388	others
118	AlkB	2.09818	0.114565	0.679139	others
119	Alp4	1.99662	0.11947	0.61298	0 tissues
120	alph	0.764138	0.642344	-0.429269	others
121	alpha4GT1	1.27968	0.148429	-0.11408	others
122	alpha-Cat	0.482545	1.14918	-0.530932	others
123	alpha-Catr	0.832612	0.294756	-0.479479	others
124	alphaCOP	0.360845	1.10153	-0.642407	others
125	alpha-Est1	0.784362	0.468508	-0.448719	others
126	alpha-Est10	0.871046	0.61153	-0.31764	others
127	alpha-Est2	0.75779	0.126612	-0.59684	others
128	alpha-Est3	0.780372	0.206841	-0.621116	others
129	alpha-Est4	0.842507	0.904329	-0.232532	0 tissues
130	alpha-Est5	1.06893	0.34903	-0.275956	others
131	alpha-Est6	0.233943	0.116071	-1.17407	others
132	alpha-Est7	1.18998	0.531463	-0.0600034	others
133	alpha-Est8	2.15903	0.123551	0.805793	others
134	alpha-Est9	0.961714	0.217614	-0.447492	5-6 tissues
135	alphagamma-element:CR3286	3.58114	1.06932	2.57991	others
136	alpha-Man-Ia	1.47233	0.205195	0.0715579	others
137	alpha-Man-Ib	0.763281	0.873145	-0.334969	others
138	alpha-Man-IIa	0.98942	0.128374	-0.373343	others
139	alpha-Man-IIb	1.12133	0.232429	-0.248173	developmental paused
140	alpha-PheRS	1.1137	0.194104	-0.299481	others
141	alphaSnap	0.454087	2.87729	-0.347592	others
142	alpha-Spec	0.248362	5.07489	-0.43187	others
143	alphaTub67C	2.18436	0.619051	0.991717	others
144	alphaTub84B	0.348922	8.99882	-0.147033	others
145	alphaTub84D	0.735341	1.17888	-0.27844	others
146	Alr	1.44172	0.233086	0.0748235	others
147	alrm	1.72898	3.08188	0.944545	0 tissues
148	alt	0.645312	2.29968	-0.216273	others
149	Ama	3.77643	0.483225	2.51677	others
150	amd	1.11685	3.1919	0.338556	others
151	Amnionless	0.7451	0.101598	-0.67451	others
152	amon	1.37552	0.63977	0.182084	others
153	AMPdeam	2.27796	0.265868	0.913159	5-6 tissues
154	Amph	1.07746	1.23297	0.0651818	developmental paused
155	AMPKalpha	0.787876	0.343844	-0.556688	others
156	Amt	0.215324	0.143872	-1.19422	others
157	Amun	0.791114	0.737729	-0.366881	others
158	Amy-d	2.92345	0.390696	1.58934	others
159	Amy-p	2.82343	0.45167	1.59982	others
160	ana	1.84675	0.586326	0.680911	others
161	ana1	2.60724	0.139517	1.18613	others
162	Ance	1.77649	4.10217	1.02351	others
163	Ance-2	1.73409	0.249355	0.397155	others
164	Ance-3	1.20418	0.430272	-0.039963	others
165	Ance-5	0.814896	3.44582	0.0310179	others
166	Ank	1.0468	0.517827	-0.219588	housekeeping
167	Ank2	2.20364	0.788373	1.05468	5-6 tissues
168	Ankle2	1.33383	0.151062	-0.0578379	others
169	Ant2	2.37248	0.343813	1.02792	developmental paused
170	Antp	0.994723	4.43605	0.266267	developmental paused
171	AnxB10	1.33577	4.40529	0.60469	others
172	AnxB11	0.925598	1.30444	-0.083689	others
173	AnxB9	0.656226	5.79372	0.0204714	others
174	aop	1.60465	1.51186	0.598766	others
175	aos	1.93237	0.606153	0.749115	developmental paused
176	Aos1	1.2402	0.528475	-0.0149524	others
177	AOX1	1.17196	0.608633	-0.0139766	others
178	AOX3	1.10949	0.292408	-0.203311	others
179	ap	1.66774	0.303226	0.342859	others
180	AP-1-2beta	0.740353	0.416943	-0.539802	housekeeping
181	AP-1gamma	0.750733	0.446467	-0.47157	others
182	AP-1mu	1.14132	0.27539	-0.222091	others
183	AP-1sigma	0.709707	0.828465	-0.418356	others
184	AP-2alpha	0.649301	0.576944	-0.521593	others
185	AP-2mu	0.832821	0.285947	-0.498743	others
186	AP-2sigma	0.464311	1.94704	-0.397658	housekeeping
187	Apc	0.789412	0.362524	-0.556582	developmental paused
188	APC10	1.26057	0.163201	-0.160403	others
189	Apc2	2.10058	0.120345	0.724097	others
190	APC7	0.772568	0.766132	-0.383254	others
191	ApepP	0.442408	3.24679	-0.334853	others
192	Apf	0.850469	0.253316	-0.495748	others
193	aph-1	1.03579	0.280019	-0.318726	others
194	aPKC	0.716763	1.10081	-0.28635	others
195	Aplip1	0.560281	1.27878	-0.450096	others
196	Apoltp	0.394048	2.07405	-0.462045	others
197	app	0.621894	1.23267	-0.390391	developmental paused
198	APP-BP1	1.19081	0.10021	-0.225229	others
199	Appl	0.336429	6.582	-0.263327	others
200	Aprt	0.518135	0.908166	-0.553505	others
201	Aps	1.90437	0.57604	0.732375	others
202	apt	1.21707	0.684089	0.016255	others
203	AQP	1.20758	0.165401	-0.209218	others
204	ara	1.25812	1.6341	0.301868	others
205	aralar1	0.725227	2.3447	-0.134906	5-6 tissues
206	Arc1	6.18141	0.226175	4.77734	others
207	Arc2	2.58099	0.155518	1.181	5-6 tissues
208	Arc42	0.988716	0.310163	-0.342616	others
209	Archease	1.12141	0.401603	-0.195842	housekeeping
210	Arf102F	0.339167	2.32465	-0.52162	others
211	Arf51F	0.656992	0.81436	-0.479108	others
212	Arf79F	0.331561	3.46906	-0.453292	others
213	ArfGAP1	0.920379	0.573847	-0.254623	housekeeping
214	ArfGAP3	1.00977	0.247269	-0.325075	others
215	Arfip	0.831603	0.274338	-0.532576	housekeeping
216	Arfrp1	1.33829	0.114444	-0.081488	others
217	arg	0.723106	1.42913	-0.297726	others
218	Argk	0.432671	8.42751	-0.0865491	others
219	ArgRS	1.09329	0.181029	-0.281467	housekeeping
220	ari-1	0.884324	0.306151	-0.443414	others
221	ari-2	0.939613	0.293587	-0.37238	others
222	Arl1	0.608079	0.960048	-0.423856	others
223	Arl2	0.936808	0.556153	-0.269824	others
224	Arl4	0.496658	1.40792	-0.520876	others
225	Arl5	1.37735	0.237955	0.0244257	others
226	Arl6	0.511698	1.43854	-0.509881	others
227	Arl6IP1	0.502398	1.75244	-0.396116	others
228	arm	0.362796	2.42462	-0.494025	others
229	armi	3.9717	0.163499	2.55119	others
230	Arp1	0.618261	0.832937	-0.50706	others
231	Arp2	1.27563	0.137155	-0.143466	others
232	Arp3	0.86165	0.519636	-0.403585	others
233	Arp5	1.16935	0.103157	-0.253957	others
234	Arp6	0.98223	0.241643	-0.360086	others
235	Arp8	1.29126	0.122786	-0.0660025	others
236	Arpc1	0.96881	0.379677	-0.377091	others
237	Arpc2	0.632873	0.757786	-0.523541	others
238	Arpc3A	2.30656	0.348302	0.961691	others
239	Arpc3B	0.470706	1.86496	-0.40281	others
240	Arpc4	0.40107	1.98382	-0.458329	others
241	Arpc5	0.743074	0.595463	-0.428243	others
242	Arr2	1.35945	2.88012	0.558011	others
243	Ars2	0.864163	1.24924	-0.147547	others
244	Art1	1.30141	0.2606	-0.0617875	others
245	Art3	1.74146	0.151257	0.349834	others
246	Art4	1.33341	0.102121	-0.0874739	others
247	Art8	0.924163	0.390699	-0.40994	others
248	aru	1.23643	0.633045	0.0429953	developmental paused
249	Arv1	1.08268	0.133491	-0.318324	others
250	arx	1.83285	0.122791	0.47562	others
251	Asap	1.31366	0.336771	-0.0298334	others
252	Asator	0.5736	0.926386	-0.481741	others
253	ase	1.7	0.249845	0.362225	others
254	asf1	1.85741	0.30975	0.526603	others
255	ash1	1.5543	0.135341	0.139734	others
256	ash2	1.42338	0.15124	0.0317479	others
257	Ask1	1.31212	0.113099	-0.113338	developmental paused
258	asl	1.88992	0.148839	0.496623	others
259	AsnRS	0.853814	0.35442	-0.491121	housekeeping
260	asp	1.55175	0.162089	0.129383	others
261	Asph	0.307063	3.56936	-0.480061	others
262	ASPP	0.877035	0.35791	-0.467854	developmental paused
263	AspRS	0.654373	0.646561	-0.538981	others
264	AspRS-m	1.24422	0.186232	-0.145691	others
265	asrij	0.716117	0.576748	-0.455008	others
266	AstA	1.83311	2.04555	0.976127	others
267	AstA-R1	1.30466	0.185957	-0.0848458	others
268	AstC	1.26915	2.6269	0.434543	others
269	AstC-R2	1.44011	0.448797	0.21749	others
270	ASTR	1.20879	0.333588	-0.134794	others
271	Asx	1.3036	0.124206	-0.0475978	others
272	Atac3	0.907558	0.161116	-0.515437	others
273	Ate1	1.17116	0.152944	-0.221116	others
274	Atet	1.3971	0.29598	0.0841416	developmental paused
275	Atf3	0.990713	0.722937	-0.172881	others
276	Atf6	0.837205	0.494791	-0.438962	others
277	Atg1	0.594666	0.74386	-0.562477	housekeeping
278	Atg101	1.0118	0.207969	-0.390331	others
279	Atg12	0.774861	0.358273	-0.570029	others
280	Atg13	1.36322	0.222974	-0.0513324	others
281	Atg14	1.2931	0.248217	-0.0423596	others
282	Atg17	1.10677	0.321124	-0.237582	others
283	Atg18a	1.34402	0.814095	0.207781	others
284	Atg18b	1.78814	0.870195	0.687883	others
285	Atg3	0.595383	1.0092	-0.412955	others
286	Atg4a	1.18312	0.825879	0.0535246	others
287	Atg5	1.18303	0.109466	-0.246903	others
288	Atg6	1.59956	0.143497	0.187882	others
289	Atg8a	0.528288	4.42974	-0.20071	housekeeping
290	Atg9	1.52256	0.297288	0.208008	housekeeping
291	atilla	0.513239	5.91305	-0.116357	5-6 tissues
292	atk	1.06833	0.397498	-0.256329	others
293	atl	0.678648	0.776511	-0.475128	others
294	atms	1.25537	0.164864	-0.16257	others
295	ato	1.38436	0.433262	0.148116	others
296	ATP8B	0.684782	1.45898	-0.335953	others
297	Atpalpha	0.265715	9.37322	-0.215596	others
298	ATPCL	1.495	0.604779	0.313306	others
299	ATPsynB	0.23016	7.12625	-0.346755	others
300	ATPsynbeta	0.189199	9.61901	-0.282721	others
301	ATPsynD	0.271007	8.95748	-0.226592	others
302	ATPsyndelta	0.19549	6.293	-0.416518	others
303	ATPsynepsilonL	0.298353	4.36488	-0.436113	others
304	ATPsyngamma	0.175995	7.40685	-0.388173	others
305	ATPsynO	0.23917	8.77329	-0.265828	others
306	AttA	2.21496	0.198164	0.803485	others
307	AttB	2.32662	0.352412	0.981676	others
308	Atu	1.28318	0.169258	-0.122808	others
309	Atx-1	2.07397	0.815556	0.938526	others
310	Atx2	0.573166	0.882347	-0.518932	housekeeping
311	Atxn7	0.979401	0.201075	-0.425141	others
312	aub	1.99218	0.36335	0.645809	others
313	aurA	1.64648	0.178741	0.278893	others
314	aurB	1.52171	0.723749	0.358679	others
315	aux	1.52299	0.100496	0.106189	others
316	ave	0.918588	0.399426	-0.402909	others
317	Aven	0.914807	0.160294	-0.508198	others
318	awd	0.237028	8.50182	-0.279098	others
319	Awh	2.10103	0.156542	0.695002	developmental paused
320	Axn	1.28861	0.167799	-0.122777	others
321	axo	2.13457	0.190224	0.732915	others
322	Axud1	0.937279	0.29859	-0.37935	others
323	B4	1.09418	0.195162	-0.320236	developmental paused
324	B52	0.417389	4.12066	-0.334436	others
325	b6	1.08135	1.01397	0.0744142	others
326	B9d1	0.732538	0.73778	-0.425448	others
327	bab2	1.50216	0.286259	0.171841	developmental paused
328	babo	1.16891	0.208695	-0.23365	developmental paused
329	babos	0.93263	4.48928	0.208772	developmental paused
330	Bace	1.49049	0.670391	0.292161	0 tissues
331	baf	1.45092	1.11671	0.4442	others
332	bai	0.426992	2.5535	-0.418454	others
333	Baldspot	0.587728	1.07725	-0.413232	others
334	ball	1.66425	0.429386	0.417594	others
335	bam	1.1041	0.359797	-0.240979	others
336	bap	0.883621	3.0218	0.0944519	housekeeping
337	Bap111	1.25147	0.233933	-0.112797	others
338	Bap170	1.91469	0.111553	0.486198	others
339	Bap55	0.935407	0.754686	-0.221128	others
340	Bap60	0.907608	0.852852	-0.204586	others
341	barc	0.976954	0.203415	-0.423813	others
342	bark	0.511074	2.29471	-0.350673	5-6 tissues
343	barr	1.50665	0.134997	0.0937121	others
344	baz	1.03578	0.868156	-0.0658776	developmental paused
345	bbc	0.8944	0.737512	-0.263637	others
346	bbg	1.45089	0.586687	0.284997	developmental paused
347	BBS4	0.855983	0.395024	-0.472257	others
348	BBS8	0.812615	0.495278	-0.463682	others
349	bc10	0.98635	0.239468	-0.36201	others
350	BCAS2	1.07509	0.467448	-0.157228	others
351	bcd	1.13986	1.24575	0.128026	others
352	bchs	0.736215	0.495318	-0.54009	others
353	BCL7-like	2.13424	0.214	0.729822	others
354	bcn92	0.825588	0.608937	-0.360656	others
355	Bdbt	1.23146	0.128059	-0.129745	others
356	bdg	1.52753	0.111857	0.0994608	others
357	bdl	0.873382	2.87092	0.0711788	others
358	Bdp1	1.09806	0.117951	-0.295657	others
359	be	1.51638	0.445018	0.294009	others
360	BEAF-32	0.899936	0.789817	-0.248376	others
361	beag	0.969651	0.221279	-0.445344	others
362	beat-Ia	0.922047	1.82049	0.0399433	others
363	beat-Ib	1.1413	0.717887	-0.0267682	others
364	beat-Ic	0.976289	1.25035	-0.0353779	others
365	beat-IIa	1.42342	1.23343	0.41116	others
366	beat-IIb	1.94777	0.282334	0.601538	developmental paused
367	beat-IIIb	1.10363	0.530648	-0.147824	others
368	beat-IIIc	1.36955	1.69658	0.448371	developmental paused
369	beat-IV	1.07622	0.364671	-0.270789	others
370	beat-Va	1.17707	0.415409	-0.106504	others
371	beat-Vb	1.19014	0.351818	-0.154795	others
372	beat-Vc	1.06136	0.729071	-0.0990541	others
373	beat-VI	0.811179	1.95037	-0.0505032	others
374	beat-VII	1.42776	0.372498	0.0781038	others
375	beg	0.866693	0.3299	-0.477497	others
376	bel	0.412097	3.0456	-0.375118	housekeeping
377	Bem46	3.46999	0.112693	2.04352	others
378	ben	0.427448	2.38518	-0.431206	others
379	Best1	1.38784	0.844745	0.270161	developmental paused
380	Best2	1.1126	0.32903	-0.231747	developmental paused
381	Bet1	1.00196	0.578453	-0.167304	others
382	Bet3	1.08137	0.262916	-0.282717	others
383	Bet5	0.972961	0.343635	-0.371581	housekeeping
384	beta4GalNAcTA	1.10371	0.245388	-0.231767	others
385	beta4GalNAcTB	2.83303	0.118769	1.44433	others
386	beta4GalT7	1.5362	0.120489	0.160945	others
387	betaCOP	1.12316	0.533257	-0.12346	others
388	beta'COP	1.2235	0.430678	-0.0195136	housekeeping
389	betaggt-I	3.00131	0.222691	1.58646	others
390	betaggt-II	0.845318	0.69532	-0.349392	housekeeping
391	beta-Man	1.77412	0.131091	0.396779	others
392	betaNACtes3	1.20877	0.465803	-0.0228142	others
393	betaNACtes4	1.26535	0.122779	-0.091953	others
394	betaNACtes6	1.48843	0.658398	0.294303	others
395	beta-Spec	0.277767	4.12639	-0.473708	others
396	betaTry	2.01301	0.261195	0.649356	0 tissues
397	betaTub60D	1.45869	2.4096	0.601115	housekeeping
398	betaTub85D	1.28782	0.100049	-0.127792	others
399	betaTub97EF	0.828674	1.39963	-0.18725	5-6 tissues
400	BG642312	0.805011	0.306433	-0.522848	others
401	Bgb	0.43794	2.33136	-0.42263	others
402	bgcn	2.21469	0.114151	0.793271	others
403	bgm	1.26847	0.152432	-0.123406	others
404	B-H1	1.84643	0.190159	0.445004	developmental paused
405	B-H2	1.4841	0.160797	0.0610322	developmental paused
406	bi	1.08002	3.04542	0.292791	developmental paused
407	BI-1	0.877435	2.76708	0.0647793	housekeeping
408	bib	0.45444	2.55687	-0.390563	developmental paused
409	bic	0.301335	4.23537	-0.443162	housekeeping
410	BicD	0.766232	1.13402	-0.244651	developmental paused
411	bif	0.858247	1.44558	-0.16347	others
412	BigH1	1.36401	1.06461	0.362652	others
413	bigmax	0.985327	0.456995	-0.241194	others
414	Bili	0.888334	0.184423	-0.498385	others
415	bin	0.73521	1.42028	-0.284457	developmental paused
416	Bin1	1.48469	0.250742	0.145086	others
417	bin3	0.750415	0.668799	-0.44732	others
418	bip2	0.297158	2.96576	-0.496853	others
419	Bka	1.56431	0.228622	0.173949	others
420	blanks	1.56994	0.628303	0.376616	others
421	Blimp-1	1.22885	0.852848	0.116658	developmental paused
422	Blos1	0.964656	0.440653	-0.259416	housekeeping
423	Blos2	1.24751	0.133681	-0.155312	others
424	Blos3	0.894117	0.349284	-0.450782	others
425	Blos4	1.07689	0.271884	-0.28831	others
426	blot	1.74583	0.17638	0.379639	developmental paused
427	blow	0.574595	1.86403	-0.299088	others
428	blp	0.75021	0.56057	-0.448569	others
429	blw	0.164358	9.15888	-0.325284	others
430	bma	1.44431	0.579065	0.275628	others
431	Bmcp	0.547958	0.472583	-0.69017	others
432	bmm	1.94127	0.313465	0.605181	others
433	bnb	1.11972	2.97943	0.326911	others
434	bnk	1.91505	2.0343	1.05771	others
435	bnl	2.15427	0.649479	0.960945	developmental paused
436	BobA	1.57506	0.922132	0.515986	others
437	boca	0.859279	0.406309	-0.447049	others
438	bocks	1.12642	0.13946	-0.294688	others
439	BOD1	1.17642	0.123248	-0.178218	others
440	boi	0.817546	0.463928	-0.413154	developmental paused
441	boil	0.154977	0.170889	-1.24136	others
442	bol	0.47417	4.52727	-0.246395	developmental paused
443	bon	1.09955	0.204161	-0.300988	others
444	bond	2.54809	0.264773	1.18356	others
445	bonsai	0.642111	1.17606	-0.371725	housekeeping
446	bor	0.579221	0.990263	-0.436591	others
447	bora	1.61264	0.326952	0.267972	others
448	borr	1.6136	1.0273	0.609505	others
449	boss	1.05584	0.35057	-0.289084	others
450	bou	0.568314	3.16307	-0.211168	others
451	bowl	0.929757	0.762347	-0.226406	developmental paused
452	BoYb	0.757565	0.204446	-0.643017	others
453	br	0.68348	2.8411	-0.121091	others
454	brat	0.545121	4.32039	-0.192955	developmental paused
455	Brd	1.05057	2.60149	0.211977	others
456	Brd8	1.1699	0.105218	-0.257669	others
457	Bre1	1.73998	0.272446	0.374925	others
458	brk	1.94951	0.226401	0.546576	developmental paused
459	brm	0.946042	0.388934	-0.390282	others
460	Brms1	0.714905	0.496909	-0.561495	others
461	brp	0.595114	1.84613	-0.281888	5-6 tissues
462	bru1	1.22681	0.663081	0.0312407	others
463	bru2	0.80784	2.16617	-0.0513381	others
464	bru3	0.456683	6.88444	-0.130532	others
465	Bruce	0.958094	0.220101	-0.455692	others
466	BRWD3	1.02108	0.176481	-0.34496	others
467	bs	0.920898	0.314343	-0.416516	others
468	bsf	0.866477	0.354471	-0.478457	others
469	Bsg	0.522235	6.44123	-0.0834157	developmental paused
470	Bsg25A	1.52121	0.689951	0.322355	others
471	Bsg25D	2.36661	0.173096	0.985314	others
472	bsh	1.63423	0.41564	0.35119	others
473	bsk	0.446744	2.80815	-0.360904	others
474	BtbVII	1.02572	0.210612	-0.377929	others
475	BthD	1.57208	0.393673	0.241952	others
476	Btk29A	0.936475	2.19499	0.0753656	others
477	btn	0.903401	0.821496	-0.22873	others
478	btsz	1.93922	0.380482	0.593994	others
479	btv	1.12155	0.141791	-0.297769	others
480	btz	1.12901	0.157143	-0.280776	housekeeping
481	Bub3	1.56479	0.479488	0.313197	others
482	BubR1	1.986	0.203024	0.584889	others
483	Buffy	1.25961	0.324177	-0.0852173	others
484	Bug22	0.797527	3.31524	0.0191715	others
485	BuGZ	0.584096	0.868936	-0.517028	others
486	bun	2.34908	2.00305	1.4906	developmental paused
487	bur	2.51976	0.183807	1.13481	others
488	Burs	2.06262	1.38612	1.04932	others
489	bves	0.94646	0.485625	-0.318097	others
490	bw	1.12283	0.511469	-0.147774	others
491	bwa	0.636812	1.99135	-0.222197	developmental paused
492	Bx	0.899864	2.02892	0.0423516	others
493	Bx42	0.676757	0.731547	-0.482786	others
494	bxd	2.42992	0.109271	0.999947	others
495	by	1.14212	0.535368	-0.10038	developmental paused
496	byn	1.07474	0.581866	-0.0919166	others
497	bys	1.73771	0.168572	0.328693	others
498	c12.1	0.501589	1.18476	-0.512069	others
499	c12.2	0.767479	0.298887	-0.54967	others
500	C15	0.737414	2.12096	-0.119072	others
501	C1GalTA	3.10775	0.358476	1.76285	others
502	c(3)G	2.0635	0.108127	0.633405	others
503	C3G	0.87514	0.397546	-0.449451	others
504	C901	1.37487	0.862791	0.269515	others
505	Ca-alpha1D	0.848587	0.324807	-0.496243	5-6 tissues
506	Ca-alpha1T	1.37362	0.431227	0.132117	others
507	Ca-beta	0.745352	0.460319	-0.483259	others
508	CaBP1	0.832411	1.26088	-0.178811	others
509	cac	0.5976	2.45491	-0.25741	5-6 tissues
510	cact	0.662331	0.919663	-0.398949	others
511	cactin	1.59114	0.10616	0.162243	others
512	cad	0.578454	1.60991	-0.3882	housekeeping
513	Cad74A	1.69974	0.105217	0.272174	developmental paused
514	Cad86C	1.16453	0.361649	-0.181112	others
515	Cad87A	0.902889	0.545426	-0.319966	others
516	Cad88C	1.13494	0.112865	-0.291123	others
517	Cad89D	1.21688	0.283384	-0.125168	others
518	Cad96Ca	0.780201	0.969108	-0.246563	5-6 tissues
519	Cad96Cb	0.993732	0.844515	-0.124098	others
520	Cad99C	1.1042	0.149821	-0.28815	developmental paused
521	CadN	0.63289	3.01737	-0.156652	others
522	CadN2	1.09573	0.1791	-0.272713	others
523	Cadps	0.53975	1.39533	-0.475326	others
524	Caf1-105	1.45524	0.154221	0.0608326	others
525	Caf1-180	2.58194	0.739688	1.42428	others
526	Caf1-55	1.37474	0.686394	0.174361	others
527	cag	0.954574	0.19043	-0.447828	others
528	CAH1	1.71333	2.00476	0.854924	others
529	CAH2	2.09787	0.736656	0.939667	others
530	CAHbeta	1.03074	0.170217	-0.369901	others
531	cal1	1.70777	0.164928	0.28996	others
532	CalpA	1.26786	0.595917	0.0960961	others
533	CalpB	0.792665	0.815637	-0.342739	others
534	CalpC	1.15717	0.21354	-0.247273	housekeeping
535	Calr	0.438242	8.24986	-0.088468	housekeeping
536	Cals	0.430087	1.87598	-0.441467	others
537	Calx	1.16695	0.328106	-0.177554	developmental paused
538	calypso	1.70491	0.101736	0.28496	others
539	CaMKI	0.554795	1.04371	-0.447456	others
540	CaMKII	0.486407	4.76315	-0.215092	others
541	Camta	2.35009	0.432206	1.11118	others
542	cana	1.36476	0.272806	-0.000173597	others
543	CanA1	1.38071	0.650076	0.187391	others
544	CanA-14F	0.467294	2.93206	-0.329687	5-6 tissues
545	CanB	0.402664	5.00713	-0.282154	5-6 tissues
546	CanB2	0.570346	2.13694	-0.286942	others
547	Cand1	1.9373	0.139137	0.516267	others
548	CAP	0.852535	7.72297	0.302809	5-6 tissues
549	Capa	1.55655	2.54939	0.710575	others
550	CapaR	2.48563	0.133273	1.08678	others
551	Cap-D2	1.44093	0.146334	0.0438085	others
552	Caper	0.589312	0.840974	-0.53086	others
553	Cap-G	1.38956	0.129447	0.0216753	others
554	Capr	0.833596	0.520236	-0.431266	others
555	caps	0.726387	0.834039	-0.398244	developmental paused
556	capt	0.644361	1.0117	-0.363215	others
557	capu	1.01945	0.559228	-0.181804	others
558	car	0.981311	0.156735	-0.425922	others
559	cas	1.45118	1.01223	0.443753	others
560	CASK	0.607237	2.66036	-0.221927	developmental paused
561	casp	0.820727	0.323047	-0.52402	housekeeping
562	Cat	3.43043	0.372933	2.0808	others
563	cathD	0.893189	1.83046	0.0131248	others
564	cato	3.22514	0.535004	1.98192	others
565	Catsup	0.720808	2.47448	-0.132796	others
566	caup	1.50979	0.727165	0.348593	others
567	cav	1.8129	0.259295	0.451437	others
568	caz	1.2173	0.248283	-0.118222	others
569	cbc	0.96805	0.140477	-0.452922	others
570	Cbl	0.827415	0.571565	-0.351151	others
571	CBP	0.434603	4.68382	-0.27286	others
572	Cbp20	0.670567	0.647854	-0.522774	others
573	Cbp53E	0.952085	2.55817	0.107255	5-6 tissues
574	Cbp80	1.58086	0.132046	0.194608	others
575	cbs	0.884443	0.480749	-0.369889	others
576	Cbs	0.941085	2.18705	0.0804829	others
577	cbt	1.1564	0.598496	-0.01807	5-6 tissues
578	Cby	0.915093	0.372015	-0.434558	others
579	CCAP	2.02583	0.32229	0.681201	others
580	CCAP-R	2.3402	0.275301	0.976713	others
581	CCDC151	0.893158	0.44203	-0.330107	others
582	CCHa1	2.24402	0.692685	1.04703	others
583	CCHa1-R	1.88537	0.132776	0.491598	others
584	CCHa2	2.17985	0.750658	1.02316	others
585	CCHa2-R	2.0649	0.986598	1.04735	others
586	Cchl	0.406267	1.83375	-0.473141	others
587	CCKLR-17D3	1.29042	0.208565	-0.112061	others
588	Ccm3	0.955067	0.549479	-0.261204	housekeeping
589	Ccn	3.07913	0.265221	1.71449	others
590	Ccp84Aa	1.22016	4.32163	0.482182	0 tissues
591	Ccp84Ab	1.74413	2.33065	0.883539	0 tissues
592	Ccp84Ad	1.22005	6.60596	0.621293	0 tissues
593	Ccp84Ae	1.04222	6.38028	0.433979	others
594	Ccp84Af	1.4486	1.64078	0.495766	others
595	CCT1	1.03121	0.558957	-0.170533	housekeeping
596	CCT2	1.73694	0.217251	0.328459	others
597	CCT3	0.954927	1.81477	0.0716174	housekeeping
598	CCT4	0.989204	1.23438	-0.0230234	housekeeping
599	CCT5	0.994687	1.15801	-0.0193849	others
600	CCT6	1.00251	0.661337	-0.192464	others
601	CCT7	1.03909	0.650843	-0.154228	housekeeping
602	CCT8	1.01129	0.896834	-0.0701347	housekeeping
603	Ccz1	1.12638	0.112768	-0.299919	others
604	CD98hc	0.779638	0.938602	-0.265752	others
605	Cda4	0.699827	3.53269	-0.086953	others
606	Cda5	0.930232	1.5154	-0.0743414	others
607	CDase	1.6708	0.153111	0.278348	developmental paused
608	cdc14	0.584096	1.86869	-0.288749	developmental paused
609	Cdc27	1.00974	0.164627	-0.408687	others
610	Cdc2rk	1.23922	0.114026	-0.182839	others
611	Cdc37	0.670548	0.464795	-0.560584	others
612	Cdc42	0.980241	0.501824	-0.295307	others
613	Cdc5	1.20571	0.106221	-0.223259	others
614	Cdc6	2.01663	0.366911	0.668507	others
615	Cdep	0.678902	0.783462	-0.472213	others
616	CdGAPr	0.880978	0.429721	-0.364724	developmental paused
617	cdi	1.04734	1.83264	0.167711	developmental paused
618	cDIP	1.2098	1.08367	0.20882	others
619	Cdk1	1.4847	0.665831	0.288108	others
620	Cdk12	0.909546	0.478982	-0.340952	others
621	Cdk2	1.65296	0.217214	0.244546	others
622	CDK2AP1	0.861225	0.495477	-0.415108	others
623	Cdk4	1.98573	0.167888	0.574548	others
624	Cdk5	0.774234	0.357783	-0.570656	others
625	Cdk5alpha	0.492922	1.76783	-0.401438	others
626	Cdk9	1.13341	0.147283	-0.261762	others
627	CdsA	3.72966	0.373142	2.38005	others
628	CecA1	1.43027	0.166221	0.0153035	others
629	CecB	1.40436	0.493502	0.128831	others
630	Ced-12	1.12531	0.191087	-0.279433	others
631	ced-6	0.717739	2.728	-0.100569	others
632	Cen	1.38622	0.223044	-0.0282406	others
633	CenG1A	1.47917	0.234938	0.117457	developmental paused
634	Cenp-C	1.81903	0.138653	0.398228	others
635	Cep135	1.60768	0.130569	0.23429	others
636	Cep89	0.88447	0.680001	-0.316362	others
637	Cep97	0.850421	0.309316	-0.479871	others
638	cer	0.313857	6.38024	-0.294386	others
639	Cerk	1.17771	0.288819	-0.143276	developmental paused
640	cert	3.20852	0.10214	1.78759	developmental paused
641	cerv	1.13253	0.127663	-0.226731	others
642	Cf2	0.987172	0.158451	-0.430178	others
643	cg	0.475782	1.61461	-0.489146	others
644	CG10000	1.25393	0.124952	-0.0967834	0 tissues
645	CG10005	1.61997	0.451972	0.396227	developmental paused
646	CG10011	0.773803	0.435506	-0.4574	developmental paused
647	CG10013	1.38468	0.132919	-0.0105715	others
648	CG10019	1.0902	0.329719	-0.254028	others
649	CG10026	0.513561	4.0298	-0.244307	others
650	CG10031	0.869053	1.77684	-0.023007	others
651	CG10035	1.20821	3.61659	0.421829	others
652	CG10038	1.21051	0.168378	-0.199216	others
653	CG10051	0.85121	0.399382	-0.470367	others
654	CG10055	0.987251	0.145009	-0.415808	housekeeping
655	CG10062	0.911179	1.72675	0.00447846	others
656	CG10063	2.32413	0.352964	0.979192	others
657	CG10064	0.767424	0.646041	-0.425937	others
658	CG10068	0.987366	0.248395	-0.348277	housekeeping
659	CG10073	1.13035	0.27096	-0.235006	others
660	CG10075	0.780138	0.421948	-0.488144	others
661	CG10077	0.443007	2.94709	-0.352651	others
662	CG10082	1.54084	0.870252	0.440616	others
663	CG10086	0.419254	0.679596	-0.781535	others
664	CG10098	0.49524	2.0767	-0.360771	others
665	CG10103	0.847932	0.435039	-0.384243	others
666	CG10116	0.937029	2.11048	0.0809227	others
667	CG10126	1.04868	0.398953	-0.273652	others
668	CG10131	1.64692	1.58529	0.670931	others
669	CG10132	0.738148	0.433765	-0.496886	5-6 tissues
670	CG10133	1.14115	0.108062	-0.288939	others
671	CG10137	1.15378	0.125668	-0.19793	developmental paused
672	CG10139	0.684815	0.667693	-0.512494	others
673	CG10151	0.965943	0.258554	-0.394151	others
674	CG10165	1.25357	0.379626	-0.0923728	housekeeping
675	CG10166	0.964162	0.373473	-0.385393	housekeeping
676	CG10170	1.12137	0.134835	-0.290626	others
677	CG10171	1.54891	0.128008	0.187956	others
678	CG10175	1.79458	0.633529	0.601143	5-6 tissues
679	CG10177	1.05583	0.174213	-0.318629	others
680	CG10178	1.08328	4.07551	0.328561	others
681	CG10184	1.57293	0.324248	0.228104	developmental paused
682	CG10185	0.926954	0.252135	-0.416034	others
683	CG10189	0.979202	0.162705	-0.442469	others
684	CG10194	1.17624	0.14591	-0.222455	others
685	CG10205	1.96303	0.111284	0.534214	others
686	CG10208	1.74102	0.104368	0.315061	others
687	CG10211	1.00632	4.51045	0.2843	5-6 tissues
688	CG10217	0.488775	3.09271	-0.294883	others
689	CG10226	1.08049	0.310814	-0.25171	others
690	CG10232	0.908575	1.00306	-0.101874	others
691	CG10237	1.35373	1.15955	0.339646	others
692	CG10254	2.1418	0.122646	0.783656	others
693	CG10257	1.69832	0.555762	0.491038	others
694	CG10264	1.56673	1.84994	0.690453	others
695	CG10265	1.14351	0.129865	-0.226134	others
696	CG10268	1.60268	1.53356	0.605227	others
697	CG10274	1.29335	0.136211	-0.123776	others
698	CG10280	1.88649	0.614195	0.695782	others
699	CG10283	1.22536	0.571267	0.0462995	developmental paused
700	CG10286	1.4537	0.15569	0.0527681	others
701	CG10289	0.72723	0.547244	-0.492507	others
702	CG10300	1.14685	1.44374	0.125134	0 tissues
703	CG10301	1.58847	0.333827	0.244908	others
704	CG10311	1.71214	0.458305	0.484799	others
705	CG10317	2.58031	0.176282	1.21394	others
706	CG10333	1.0551	0.137516	-0.364557	others
707	CG10336	1.65402	0.186574	0.263496	others
708	CG10337	1.57926	0.442191	0.356068	others
709	CG10338	0.980726	0.386997	-0.357906	others
710	CG10339	0.978753	1.72859	0.0727707	others
711	CG10340	0.660778	0.860623	-0.446072	others
712	CG10341	1.10095	0.330575	-0.243119	others
713	CG10343	1.32198	0.19943	-0.0865601	others
714	CG10344	1.37392	0.104163	-0.0516079	others
715	CG10348	0.953155	1.12457	-0.0555168	others
716	CG10352	2.12362	0.198016	0.711843	others
717	CG10353	1.06528	0.325675	-0.279518	others
718	CG10359	0.854017	2.53238	0.00596184	5-6 tissues
719	CG10361	0.702989	1.06888	-0.298248	others
720	CG10362	1.09684	0.12744	-0.261363	others
721	CG10365	2.26063	0.92098	1.20053	others
722	CG10375	0.596656	0.691653	-0.601104	others
723	CG10376	1.2363	0.116506	-0.168225	others
724	CG10383	1.81758	0.110887	0.388377	others
725	CG10384	0.977943	0.733768	-0.180948	others
726	CG10395	0.943571	0.272088	-0.421583	others
727	CG10413	1.51253	0.122769	0.155171	housekeeping
728	CG10417	0.601218	1.23698	-0.410921	others
729	CG10418	1.03838	0.319778	-0.305382	others
730	CG10424	1.21126	1.20821	0.198202	others
731	CG10425	1.102	0.328383	-0.242458	housekeeping
732	CG10428	1.10237	0.308027	-0.226597	others
733	CG10433	1.48347	1.00608	0.474101	others
734	CG10444	1.73318	0.803048	0.591174	developmental paused
735	CG10445	2.0879	0.132492	0.697076	others
736	CG10462	1.0467	0.202799	-0.354676	others
737	CG10463	1.24064	0.106681	-0.188781	others
738	CG10465	0.56471	0.918167	-0.497914	others
739	CG10466	0.975823	0.148642	-0.417693	others
740	CG10467	0.892324	4.6665	0.183482	others
741	CG10469	1.13143	0.742136	-0.0258958	others
742	CG10470	0.645891	0.941374	-0.397472	others
743	CG10472	1.40158	1.68543	0.474164	others
744	CG10479	1.0544	1.18796	0.0408157	others
745	CG10483	1.04431	0.142127	-0.373915	others
746	CG10492	2.99795	0.111801	1.5698	others
747	CG10508	0.787553	0.411832	-0.504709	5-6 tissues
748	CG10512	4.0628	0.389149	2.72674	others
749	CG10514	0.825503	0.916408	-0.238708	others
750	CG10516	1.74545	0.621012	0.552597	others
751	CG10527	1.25287	0.809022	0.113924	5-6 tissues
752	CG10543	0.443799	1.81	-0.440536	others
753	CG10550	1.16619	1.73239	0.261613	developmental paused
754	CG10555	0.999852	0.290649	-0.316017	others
755	CG10560	1.37216	0.223821	-0.0408695	0 tissues
756	CG10562	1.38317	0.205347	-0.0176553	others
757	CG10565	1.58312	0.349765	0.238205	others
758	CG10576	0.505576	1.40539	-0.511476	others
759	CG10584	1.08053	0.116547	-0.323658	others
760	CG10585	0.658693	3.36782	-0.121645	others
761	CG10591	2.91429	0.716375	1.74462	others
762	CG10597	1.23331	0.952393	0.196909	0 tissues
763	CG10598	1.42396	2.47697	0.570551	others
764	CG10600	1.10209	0.172435	-0.283667	others
765	CG10616	1.14976	0.242155	-0.191301	housekeeping
766	CG10621	2.44451	1.41944	1.42497	others
767	CG10623	1.21697	2.47368	0.363301	others
768	CG10628	1.19811	0.101185	-0.220471	others
769	CG10631	0.953631	0.204778	-0.447021	5-6 tissues
770	CG10638	1.71102	0.652453	0.517702	others
771	CG10650	0.4969	2.43053	-0.359599	others
772	CG10654	0.932311	0.648974	-0.261019	housekeeping
773	CG10657	0.47207	9.09838	-0.0199478	5-6 tissues
774	CG10659	1.59067	0.110682	0.161297	others
775	CG10660	0.711284	1.08665	-0.289867	5-6 tissues
776	CG10663	1.27547	0.465244	0.0441245	developmental paused
777	CG10672	1.06374	1.12637	0.0546274	others
778	CG10674	0.67364	1.17657	-0.340186	others
779	CG10681	0.969418	0.138004	-0.450839	others
780	CG10702	1.69729	0.344947	0.352626	housekeeping
781	CG10710	0.881122	0.347503	-0.463709	others
782	CG10713	1.10347	0.104803	-0.323362	others
783	CG10737	1.71605	0.240987	0.372019	developmental paused
784	CG1074	0.792966	0.750673	-0.363726	others
785	CG10747	1.22342	0.118485	-0.167059	housekeeping
786	CG10750	0.916374	0.111832	-0.51173	others
787	CG10764	1.00132	0.323775	-0.343485	others
788	CG1077	1.67325	0.231085	0.297193	others
789	CG10793	0.943406	0.532236	-0.30515	others
790	CG10795	1.2059	0.114122	-0.215674	others
791	CG10799	1.55365	2.38573	0.695017	others
792	CG10802	1.07894	0.184892	-0.3089	others
793	CG10803	0.934388	0.290461	-0.381926	developmental paused
794	CG10804	0.962159	0.507097	-0.311064	others
795	CG10809	0.845203	0.240663	-0.499719	others
796	CG10814	2.27007	0.164016	0.850468	others
797	CG10827	1.4288	0.825419	0.298934	0 tissues
798	CG10863	0.69745	0.862823	-0.407881	others
799	CG10864	0.299656	0.131592	-1.08216	others
800	CG10874	1.78869	0.205467	0.387829	others
801	CG10877	0.385762	1.3607	-0.624032	housekeeping
802	CG10880	1.56654	0.238426	0.21505	others
803	CG10889	0.833329	0.157167	-0.576613	others
804	CG10898	2.1166	0.186582	0.726062	others
805	CG10899	0.500536	0.281456	-0.849034	others
806	CG1090	0.896938	0.509012	-0.375191	others
807	CG10903	1.0718	0.145347	-0.32949	others
808	CG10907	1.43146	0.114171	0.0101408	others
809	CG10911	1.78996	0.441372	0.566344	0 tissues
810	CG10912	1.31338	0.733227	0.154336	0 tissues
811	CG10914	1.32665	0.114292	-0.094011	others
812	CG10915	0.885068	0.167779	-0.526365	others
813	CG10916	1.19171	0.392887	-0.139495	others
814	CG10918	2.12277	0.201497	0.719151	others
815	CG10919	1.71265	0.109202	0.28266	others
816	CG1092	0.553554	4.91704	-0.1374	others
817	CG10936	0.837022	1.43953	-0.1846	others
818	CG10939	1.35565	1.01191	0.348132	others
819	CG10943	1.35223	0.31446	0.0146453	0 tissues
820	CG10947	2.18297	0.218785	0.771422	others
821	CG10953	1.47958	2.51576	0.629694	others
822	CG10958	0.925904	0.763436	-0.230175	others
823	CG10959	0.915568	0.101289	-0.503272	others
824	CG10960	1.11158	1.03376	0.108387	others
825	CG10970	1.46161	0.108169	0.0315134	others
826	CG10973	0.805852	0.433461	-0.429907	others
827	CG10984	0.907876	0.255529	-0.444673	others
828	CG11000	1.15012	0.812101	0.0128001	others
829	CG11007	0.547039	2.57775	-0.29508	housekeeping
830	CG1103	1.52903	0.260292	0.166151	others
831	CG11030	1.08573	0.781261	-0.0663242	others
832	CG11035	1.39622	0.106642	-0.0331635	housekeeping
833	CG11041	0.521854	4.8009	-0.177038	others
834	CG11044	0.701935	0.349683	-0.642973	others
835	CG1105	1.39903	0.398667	0.0762145	others
836	CG11050	0.60808	1.5691	-0.374558	others
837	CG11069	1.17197	0.52076	-0.0925351	developmental paused
838	CG11070	1.07985	0.13759	-0.339906	others
839	CG11073	1.53457	0.419701	0.260492	others
840	CG11076	0.751177	0.483196	-0.508427	housekeeping
841	CG11077	1.28763	0.24653	-0.0471761	others
842	CG11085	2.239	0.233462	0.873389	others
843	CG11089	0.866619	0.46195	-0.362981	housekeeping
844	CG11099	1.07706	0.10173	-0.342877	others
845	CG11103	1.89335	0.119024	0.506399	others
846	CG11110	0.815537	0.15774	-0.597897	housekeeping
847	CG11122	0.571771	0.81805	-0.562301	others
848	CG11127	1.43997	0.128942	0.0744171	others
849	CG1113	1.06001	0.204628	-0.340609	others
850	CG11131	2.76672	0.628379	1.5734	0 tissues
851	CG11134	0.404646	2.90039	-0.395086	others
852	CG11137	0.555679	1.0434	-0.446595	others
853	CG11138	0.377371	4.02894	-0.380559	developmental paused
854	CG11141	1.25765	0.143829	-0.15214	others
855	CG11147	1.2186	0.934346	0.169915	others
856	CG11151	0.615488	5.02197	-0.0683232	others
857	CG11155	0.618254	0.932834	-0.431654	others
858	CG11158	1.89232	0.248607	0.556433	others
859	CG11159	1.78973	0.432751	0.552224	others
860	CG11164	1.91036	0.426527	0.655294	others
861	CG11180	1.67897	0.395742	0.351749	others
862	CG11191	0.79682	1.54178	-0.197265	others
863	CG11200	0.427164	4.01014	-0.33211	others
864	CG11208	1.00136	0.528117	-0.254365	others
865	CG11210	1.11427	0.27784	-0.245985	others
866	CG11211	0.785912	0.137092	-0.633073	others
867	CG11221	1.53466	0.105907	0.106077	others
868	CG11236	0.821591	0.886761	-0.267548	0 tissues
869	CG1124	0.966944	4.11938	0.21504	0 tissues
870	CG11241	1.02178	0.52707	-0.235558	others
871	CG11247	1.00706	0.41668	-0.273662	housekeeping
872	CG11248	1.09943	0.10183	-0.320747	others
873	CG1126	0.73948	0.665097	-0.456832	others
874	CG11275	1.52265	1.16754	0.508671	others
875	CG11279	0.798214	0.47733	-0.448782	others
876	CG11289	1.51973	0.170284	0.119507	others
877	CG1129	1.1457	0.355437	-0.199226	housekeeping
878	CG11300	1.54145	2.61229	0.704535	0 tissues
879	CG11306	0.662451	0.731952	-0.496964	others
880	CG11307	1.83483	0.140109	0.413746	others
881	CG11309	0.998086	0.64183	-0.195327	others
882	CG11313	1.66067	0.151096	0.269012	others
883	CG11317	1.12352	0.496159	-0.152867	others
884	CG11318	1.19497	0.886869	0.105908	others
885	CG11319	1.22005	0.447328	-0.00231347	others
886	CG11327	0.4758	0.145288	-0.925794	others
887	CG11334	0.477141	1.92029	-0.387612	others
888	CG11345	1.87132	0.759544	0.714984	others
889	CG11353	0.817108	0.995686	-0.196287	others
890	CG11357	1.22263	0.231088	-0.153406	developmental paused
891	CG1136	1.47608	0.990678	0.460457	others
892	CG11360	0.638702	0.988969	-0.377715	others
893	CG11362	0.10114	0.145702	-1.29846	others
894	CG11367	1.49639	0.151749	0.104761	developmental paused
895	CG11368	1.09325	2.33743	0.232881	0 tissues
896	CG1137	0.80478	0.107321	-0.62508	others
897	CG11370	1.72321	8.91743	1.22401	0 tissues
898	CG11377	1.2541	0.149992	-0.138124	others
899	CG11378	1.37665	1.19545	0.363244	0 tissues
900	CG11379	0.460755	0.109785	-0.969085	others
901	CG11380	1.69141	1.14778	0.678101	others
902	CG11382	1.58334	1.34819	0.5742	developmental paused
903	CG11384	1.52618	0.148397	0.132377	0 tissues
904	CG11388	0.838503	0.331692	-0.505362	others
905	CG1139	1.06761	0.58582	-0.0981745	others
906	CG11406	1.72085	0.351891	0.375912	others
907	CG11407	1.20936	0.319751	-0.134378	others
908	CG11409	1.48024	0.429464	0.233805	others
909	CG11413	2.35687	0.491062	1.08359	0 tissues
910	CG11414	1.14041	0.120118	-0.237988	others
911	CG11417	1.67262	0.175739	0.304906	others
912	CG1142	0.988638	0.516729	-0.278478	others
913	CG11425	2.16315	0.121005	0.7923	others
914	CG11426	0.559645	2.00434	-0.298775	others
915	CG1143	1.87061	0.481446	0.614763	0 tissues
916	CG11437	1.19685	0.185851	-0.192516	others
917	CG11438	2.80786	0.290907	1.49257	others
918	CG11444	0.56784	1.22519	-0.444692	others
919	CG11447	0.970404	0.170927	-0.425691	others
920	CG11448	0.913661	0.166862	-0.499841	others
921	CG11449	0.914943	0.383509	-0.427461	others
922	CG11453	1.22799	0.59163	0.0598881	others
923	CG11454	0.997013	0.23387	-0.367414	others
924	CG11459	1.66811	0.17432	0.29424	others
925	CG1146	1.78208	0.553871	0.571833	developmental paused
926	CG11474	1.28785	0.60562	0.105189	others
927	CG11486	0.755278	2.9004	-0.0444525	others
928	CG11498	1.91748	0.817518	0.783113	developmental paused
929	CG11504	0.912889	0.357282	-0.432009	others
930	CG11505	0.552846	0.841191	-0.567184	housekeeping
931	CG11523	1.31977	0.143439	-0.0922322	others
932	CG11529	1.1253	0.229521	-0.259685	others
933	CG11534	0.819301	0.227451	-0.577932	housekeeping
934	CG11537	0.445423	1.64834	-0.503338	others
935	CG11539	0.940766	0.10428	-0.485008	others
936	CG11550	1.65365	0.415752	0.37086	0 tissues
937	CG11555	1.37372	0.194924	-0.04053	others
938	CG11562	0.633754	0.576902	-0.537189	others
939	CG11563	1.86328	0.253914	0.515357	others
940	CG11576	1.34548	0.630403	0.152098	others
941	CG11583	1.21476	0.288955	-0.105784	others
942	CG11584	1.55145	3.32884	0.772653	others
943	CG11586	0.790934	0.408646	-0.509474	others
944	CG11590	0.94046	0.239104	-0.408985	others
945	CG11593	0.890703	0.286388	-0.439106	others
946	CG11594	1.38689	0.350619	0.0419657	others
947	CG11596	1.54222	0.178942	0.17417	others
948	CG11597	0.957915	0.117615	-0.43809	others
949	CG11601	0.644674	0.254406	-0.704663	others
950	CG1161	0.565457	0.888141	-0.522701	others
951	CG11617	0.626259	0.576355	-0.545342	5-6 tissues
952	CG11635	0.840697	0.147863	-0.553748	others
953	CG11638	1.41625	0.165458	-0.000419124	developmental paused
954	CG11656	0.797242	0.466575	-0.434655	others
955	CG11658	1.02837	1.17767	0.0145622	others
956	CG11665	1.13857	0.820068	0.00562644	housekeeping
957	CG11670	0.701575	1.70589	-0.214675	others
958	CG11671	2.09931	0.139709	0.678186	others
959	CG11674	1.57738	0.417748	0.298914	others
960	CG11679	1.13411	0.138436	-0.28654	others
961	CG11686	0.548684	9.61067	0.0764478	5-6 tissues
962	CG11696	1.18023	0.12596	-0.172218	others
963	CG11699	0.545328	1.29813	-0.464191	housekeeping
964	CG11703	0.322576	0.102697	-1.09967	others
965	CG11710	1.01624	0.158451	-0.401105	others
966	CG1172	0.589926	0.590318	-0.577345	others
967	CG11723	1.06227	0.280592	-0.29036	others
968	CG11737	1.09063	0.196722	-0.323244	others
969	CG11741	1.21535	0.183276	-0.167837	others
970	CG11752	0.375407	2.95501	-0.419552	others
971	CG11753	1.24869	0.253123	-0.0969861	housekeeping
972	CG11768	1.48364	0.179184	0.114977	others
973	CG11777	1.392	0.174446	0.0188033	others
974	CG11779	0.634518	0.458512	-0.592956	others
975	CG11781	0.553484	1.95126	-0.308124	others
976	CG11790	1.28433	0.544869	0.0604724	housekeeping
977	CG11791	0.209425	9.44721	-0.269041	others
978	CG11796	1.71554	0.408486	0.414722	housekeeping
979	CG11802	1.01862	0.601926	-0.15976	housekeeping
980	CG11807	0.897813	0.24907	-0.438684	others
981	CG11808	1.40027	0.124494	0.0494843	others
982	CG11811	1.09145	0.560612	-0.107251	others
983	CG11825	2.00599	1.51865	1.00265	housekeeping
984	CG11835	1.43334	0.138598	0.0125701	others
985	CG11836	1.08294	0.482858	-0.175947	others
986	CG11837	1.19131	0.170066	-0.210233	others
987	CG11857	0.650237	0.709656	-0.527488	others
988	CG11858	0.715121	0.630445	-0.478266	others
989	CG11873	0.63204	0.914208	-0.434159	others
990	CG11876	0.500439	1.85723	-0.374484	others
991	CG11882	1.49301	0.216047	0.0867023	others
992	CG11883	1.06729	0.170319	-0.332722	developmental paused
993	CG11885	1.31481	0.134404	-0.0942117	others
994	CG11897	2.18897	0.214987	0.784016	developmental paused
995	CG11899	2.29914	0.162445	0.877158	others
996	CG11905	0.944581	4.58903	0.229319	others
997	CG11911	1.56546	1.28247	0.555256	0 tissues
998	CG11920	1.24931	0.203812	-0.151257	others
999	CG11927	1.28023	0.126252	-0.0731082	others
1000	CG11961	0.636068	1.84972	-0.240255	others
1001	CG11964	1.04783	0.21141	-0.356174	others
1002	CG11966	1.57877	0.849926	0.464582	others
1003	CG11975	1.02964	0.167863	-0.381602	others
1004	CG11980	0.888262	0.296637	-0.425421	others
1005	CG11982	1.05774	0.131534	-0.323524	others
1006	CG11997	3.5092	0.141469	2.0891	others
1007	CG11999	0.869486	0.634889	-0.323964	others
1008	CG12004	0.768553	1.34494	-0.240477	others
1009	CG12007	1.02704	0.135208	-0.386963	others
1010	CG12009	0.952532	4.12999	0.201275	others
1011	CG12012	1.77225	0.341439	0.427984	housekeeping
1012	CG12017	0.901101	4.96023	0.213094	others
1013	CG12018	1.32805	0.108308	-0.102055	others
1014	CG12024	0.913094	0.207574	-0.488802	others
1015	CG12025	0.445437	1.44369	-0.576283	others
1016	CG12034	1.02854	0.274625	-0.335452	others
1017	CG12038	0.575762	1.11296	-0.430034	others
1018	CG12054	0.530311	1.25838	-0.481022	housekeeping
1019	CG12065	1.01335	1.81068	0.129162	5-6 tissues
1020	CG12071	0.6373	0.75501	-0.519222	others
1021	CG12075	1.30266	0.304906	-0.0242851	developmental paused
1022	CG1208	1.27975	0.203121	-0.121268	others
1023	CG12081	0.989439	0.198644	-0.420978	others
1024	CG12084	1.52826	0.107479	0.0983266	housekeeping
1025	CG12091	0.53868	1.04812	-0.463293	others
1026	CG12093	0.849519	0.340461	-0.494599	housekeeping
1027	CG12096	1.06931	0.114379	-0.350851	others
1028	CG12099	1.29384	0.249946	-0.0441203	others
1029	CG12104	0.862417	1.21995	-0.150282	others
1030	CG12105	2.84706	0.155526	1.44703	others
1031	CG12107	0.440683	1.67316	-0.493843	others
1032	CG12112	2.78259	0.166441	1.36813	others
1033	CG12116	0.6575	3.21518	-0.120114	others
1034	CG12118	1.41124	0.160952	-0.0118008	others
1035	CG12121	0.959737	0.257249	-0.397408	others
1036	CG12123	1.49325	0.707322	0.312543	5-6 tissues
1037	CG12128	1.79969	0.156538	0.39368	others
1038	CG12129	2.21297	0.17439	0.839474	others
1039	CG1213	1.60635	0.398595	0.283413	0 tissues
1040	CG12155	1.17266	0.129644	-0.196075	others
1041	CG12163	1.43856	1.72385	0.530682	others
1042	CG12164	1.17111	6.05591	0.5484	others
1043	CG12170	0.763254	0.30938	-0.567113	others
1044	CG12171	2.42048	0.264922	1.05591	others
1045	CG12173	0.792785	0.364424	-0.554103	others
1046	CG12177	1.16737	3.11108	0.384951	others
1047	CG12179	2.77779	0.164247	1.35862	others
1048	CG1218	1.43225	0.130079	0.0616883	others
1049	CG12194	1.23495	0.113843	-0.187975	others
1050	CG12204	2.0582	0.159126	0.637849	others
1051	CG12206	1.08016	1.07077	0.0789766	others
1052	CG12213	0.856334	0.278568	-0.502289	others
1053	CG12224	0.797914	0.216125	-0.608521	others
1054	CG12236	1.01852	0.150738	-0.373258	housekeeping
1055	CG12237	1.19864	0.123435	-0.155106	others
1056	CG12239	1.28445	3.62968	0.498547	0 tissues
1057	CG12253	0.818689	0.282419	-0.527212	others
1058	CG12256	3.80038	1.52545	2.79968	0 tissues
1059	CG12259	1.2936	0.16214	-0.128717	others
1060	CG12262	0.553354	4.22298	-0.192013	others
1061	CG12264	0.804339	0.445922	-0.417962	others
1062	CG12268	1.42226	1.42636	0.401754	0 tissues
1063	CG1227	1.78917	0.101382	0.370097	others
1064	CG12279	0.570659	0.931138	-0.480645	others
1065	CG12288	1.58086	0.255403	0.228669	others
1066	CG12290	2.0942	0.659347	0.899832	developmental paused
1067	CG12299	1.30824	0.419176	0.0329149	others
1068	CG12301	1.98163	0.133199	0.583524	others
1069	CG12310	0.463679	4.61534	-0.249365	0 tissues
1070	CG12316	1.00263	0.124684	-0.348056	others
1071	CG12321	0.660204	1.02364	-0.344529	housekeeping
1072	CG12325	1.15146	0.164197	-0.267806	others
1073	CG12333	1.36339	0.168564	-0.045654	housekeeping
1074	CG12338	1.24691	0.38259	-0.0963937	others
1075	CG1234	1.04492	0.346256	-0.299838	others
1076	CG12341	1.03211	0.240208	-0.314096	housekeeping
1077	CG12343	0.773422	0.511363	-0.497246	others
1078	CG12344	1.38148	0.49878	0.105226	others
1079	CG12355	0.893601	0.825125	-0.23644	others
1080	CG1236	0.972454	0.365751	-0.375099	others
1081	CG12375	0.839673	0.435853	-0.390839	others
1082	CG12379	1.20498	0.118785	-0.183611	others
1083	CG12384	0.578724	3.19084	-0.199605	others
1084	CG12391	0.734362	0.611818	-0.454569	others
1085	CG12393	1.20418	0.199793	-0.20346	others
1086	CG12402	1.18914	0.306276	-0.138647	others
1087	CG12404	0.913322	0.267456	-0.451833	others
1088	CG12420	3.3874	0.12008	2.00869	others
1089	CG12428	2.20335	0.114478	0.783771	others
1090	CG1246	0.880449	1.5991	-0.0901532	others
1091	CG12470	0.261424	0.126176	-1.09167	others
1092	CG12477	1.26374	1.00746	0.254842	others
1093	CG12484	1.01081	0.369526	-0.338373	others
1094	CG12490	1.24009	0.289861	-0.077773	others
1095	CG12493	1.06543	0.736371	-0.0928388	others
1096	CG12496	2.52244	0.270828	1.15707	developmental paused
1097	CG12507	0.647937	6.65246	0.0511026	0 tissues
1098	CG12519	0.875972	7.88104	0.333283	others
1099	CG12523	1.51567	2.36642	0.656297	0 tissues
1100	CG12531	0.678964	0.614068	-0.511661	others
1101	CG12539	0.991659	0.711511	-0.183736	others
1102	CG12540	1.15236	2.8151	0.345435	others
1103	CG12541	1.25076	0.461824	0.0212307	developmental paused
1104	CG12546	0.79865	0.981158	-0.221622	0 tissues
1105	CG12547	0.968178	0.246079	-0.366796	others
1106	CG12560	0.29083	2.27894	-0.571442	developmental paused
1107	CG12567	1.16343	0.361942	-0.182323	others
1108	CG12576	1.19777	0.386494	-0.141433	others
1109	CG12581	1.02943	0.597517	-0.14398	others
1110	CG12594	1.23701	0.778005	0.083713	others
1111	CG12605	0.699094	0.710309	-0.477805	others
1112	CG12607	1.04655	3.81041	0.272364	others
1113	CG12608	1.6029	0.185395	0.214125	others
1114	CG12643	0.572062	3.71147	-0.209025	developmental paused
1115	CG1265	1.46324	0.751285	0.306574	housekeeping
1116	CG12655	1.38254	4.31166	0.643772	0 tissues
1117	CG12659	1.23402	0.106579	-0.195307	others
1118	CG12672	2.46366	0.134866	1.05147	others
1119	CG12680	0.325606	0.133444	-1.07494	others
1120	CG12689	1.73119	1.70949	0.816744	others
1121	CG12702	1.58226	0.141956	0.163442	others
1122	CG12708	2.1363	0.105323	0.708553	developmental paused
1123	CG1271	2.24102	0.289353	0.921699	housekeeping
1124	CG12721	0.978107	0.652729	-0.215212	others
1125	CG12723	0.881133	2.92941	0.0839203	others
1126	CG12728	1.90976	0.131383	0.529888	others
1127	CG1273	1.76673	0.237196	0.411506	developmental paused
1128	CG12730	0.710352	3.44107	-0.0733174	developmental paused
1129	CG12746	1.76861	0.137349	0.349204	others
1130	CG1275	1.64229	0.152267	0.250502	others
1131	CG12766	2.2213	0.449655	0.998442	others
1132	CG12768	0.814084	0.409424	-0.484327	others
1133	CG12769	1.04167	0.780407	-0.110734	5-6 tissues
1134	CG12772	1.40776	0.131759	0.024346	others
1135	CG12773	1.13852	0.112923	-0.2874	others
1136	CG12782	0.552045	0.25438	-0.797218	others
1137	CG12795	1.22168	0.147018	-0.173828	others
1138	CG12811	0.946991	1.32939	-0.0618234	others
1139	CG12814	1.34186	0.629023	0.148514	5-6 tissues
1140	CG12817	0.67806	0.705081	-0.505501	others
1141	CG12818	1.68854	0.13348	0.287644	others
1142	CG12822	0.815575	0.258769	-0.544942	housekeeping
1143	CG12825	1.16839	0.66212	-0.0268403	0 tissues
1144	CG12826	1.63595	0.179196	0.267251	others
1145	CG12836	1.55991	0.340566	0.215777	others
1146	CG12848	0.379623	2.64472	-0.4521	housekeeping
1147	CG12851	0.842033	0.310721	-0.490039	5-6 tissues
1148	CG12857	1.33527	0.13191	-0.049626	others
1149	CG12868	2.00736	0.414753	0.722266	others
1150	CG12869	0.939693	0.695002	-0.255315	others
1151	CG12877	2.32213	0.147925	0.927764	others
1152	CG12880	1.58484	0.530166	0.332537	others
1153	CG12883	1.05135	0.141995	-0.367334	others
1154	CG12885	0.854757	0.666785	-0.342202	others
1155	CG12895	0.835838	0.559338	-0.365213	others
1156	CG12896	1.2716	1.11337	0.265708	others
1157	CG12909	1.77551	0.221892	0.360329	others
1158	CG1291	1.56673	0.306845	0.238648	others
1159	CG12910	2.27	0.190886	0.865966	others
1160	CG12911	0.777832	5.1	0.0992918	0 tissues
1161	CG12920	0.81926	4.44804	0.0918355	others
1162	CG12926	1.00565	0.947504	-0.0336371	others
1163	CG12929	0.893309	0.26769	-0.471889	housekeeping
1164	CG12935	0.874688	0.33916	-0.469199	housekeeping
1165	CG12945	1.28691	0.111385	-0.141794	others
1166	CG12948	0.921215	0.551758	-0.292006	housekeeping
1167	CG12950	0.820734	0.331091	-0.523238	others
1168	CG12963	0.570573	1.29097	-0.439243	others
1169	CG12964	0.724287	3.21333	-0.053368	5-6 tissues
1170	CG12971	1.46404	0.150503	0.0721489	others
1171	CG12974	1.07146	0.870984	-0.0282579	others
1172	CG12975	1.15828	0.144461	-0.24785	others
1173	CG12986	1.15465	0.682521	-0.0462765	others
1174	CG12991	0.666619	1.20597	-0.3465	developmental paused
1175	CG12995	0.812145	0.445036	-0.410221	others
1176	CG12998	0.973254	0.345377	-0.371445	others
1177	CG13001	0.731733	0.565428	-0.457844	others
1178	CG13003	1.32661	1.79687	0.439349	others
1179	CG13012	1.84965	0.314152	0.512517	others
1180	CG13014	0.989601	0.157426	-0.421944	others
1181	CG13018	0.872073	0.350395	-0.47285	housekeeping
1182	CG13024	0.955797	1.21804	-0.0569616	others
1183	CG13026	1.48604	0.882519	0.394052	others
1184	CG13028	1.68919	0.847797	0.573562	others
1185	CG13029	1.50087	0.146104	0.102935	others
1186	CG13033	1.80935	3.93266	1.04434	others
1187	CG13038	1.05796	3.10823	0.275358	0 tissues
1188	CG13040	1.52362	0.241892	0.181921	others
1189	CG13042	1.78573	4.22483	1.04049	0 tissues
1190	CG13044	1.09717	9.9475	0.637555	others
1191	CG13045	0.917896	6.25507	0.304225	0 tissues
1192	CG13046	1.2451	1.7398	0.34294	others
1193	CG13048	0.699646	9.63235	0.228231	others
1194	CG13051	0.835991	8.81241	0.332575	others
1195	CG13054	2.2729	0.10658	0.843572	others
1196	CG13056	2.63905	1.32408	1.63021	0 tissues
1197	CG13058	1.54927	2.60754	0.711614	0 tissues
1198	CG13062	1.3087	0.154241	-0.0857762	others
1199	CG13064	1.20779	0.291076	-0.107146	others
1200	CG13066	1.03041	6.26926	0.417359	others
1201	CG13067	1.14168	5.0183	0.457621	others
1202	CG13068	1.01494	5.77272	0.378056	others
1203	CG13069	0.966148	6.37663	0.35775	others
1204	CG1307	0.247676	3.33026	-0.531174	others
1205	CG13075	0.817006	3.41082	0.0347176	others
1206	CG13077	1.24406	0.299775	-0.0747054	others
1207	CG13082	1.33084	1.19889	0.317524	others
1208	CG13083	1.64956	0.176479	0.283522	others
1209	CG13086	1.41344	0.19136	0.00775528	others
1210	CG1309	0.583403	0.677955	-0.617141	others
1211	CG13091	1.44384	0.133716	0.0407014	others
1212	CG13096	1.91252	0.543581	0.68629	others
1213	CG13097	2.58126	0.182712	1.2001	others
1214	CG13101	1.2255	0.376072	-0.122988	developmental paused
1215	CG13102	0.89204	6.40501	0.284853	others
1216	CG13108	0.527944	2.007	-0.330366	others
1217	CG13116	1.27517	0.37609	-0.0733029	others
1218	CG13117	1.83473	0.107523	0.404781	others
1219	CG13124	0.543027	1.61509	-0.421714	others
1220	CG13133	0.637044	5.92935	0.00825408	0 tissues
1221	CG13144	0.91571	0.726464	-0.245804	others
1222	CG13148	0.736736	0.512023	-0.533505	others
1223	CG1315	1.33978	0.168857	-0.0680641	others
1224	CG13151	1.11221	0.238079	-0.240333	others
1225	CG13154	1.69478	0.205849	0.293769	others
1226	CG13157	1.53362	1.03568	0.530651	others
1227	CG1316	0.671646	0.767816	-0.48397	others
1228	CG13168	0.917017	0.56284	-0.277481	others
1229	CG1317	0.951557	0.151295	-0.440069	housekeeping
1230	CG13170	1.39456	5.81483	0.759927	others
1231	CG13185	1.51863	0.103726	0.0940546	others
1232	CG13186	0.98932	0.596093	-0.182616	others
1233	CG13196	0.875484	6.23207	0.260798	0 tissues
1234	CG13202	0.998196	0.232429	-0.371309	others
1235	CG13203	2.41691	0.558596	1.21451	others
1236	CG13204	0.79849	0.401089	-0.519819	developmental paused
1237	CG13216	0.861512	0.123069	-0.49408	others
1238	CG13217	2.20161	3.36314	1.42147	others
1239	CG13218	1.41527	4.80923	0.716943	0 tissues
1240	CG13220	0.589273	1.65783	-0.354149	housekeeping
1241	CG13228	1.51863	0.552225	0.306035	0 tissues
1242	CG13229	0.876184	0.44573	-0.346125	others
1243	CG13231	1.90522	0.228083	0.511651	others
1244	CG13239	0.966162	7.31606	0.397765	others
1245	CG13244	0.555241	0.113545	-0.868872	others
1246	CG13247	0.959461	0.307214	-0.368855	0 tissues
1247	CG13248	1.14751	0.194962	-0.26677	others
1248	CG13251	0.828713	2.2998	-0.0328678	others
1249	CG13252	1.15056	0.189029	-0.246869	developmental paused
1250	CG13255	1.56752	0.526647	0.309558	others
1251	CG13258	1.58294	0.846048	0.466138	others
1252	CG13272	0.933312	6.997	0.350835	others
1253	CG13280	2.33922	0.433152	1.1027	others
1254	CG13282	1.18523	0.121571	-0.180897	others
1255	CG13284	1.2647	0.624249	0.0715875	5-6 tissues
1256	CG13285	3.03135	1.23747	2.01923	0 tissues
1257	CG13287	1.34906	0.168798	-0.0590385	others
1258	CG13288	1.32854	0.122271	-0.0321923	others
1259	CG13293	0.703437	0.740983	-0.454038	others
1260	CG13295	1.47677	0.117057	0.0766118	others
1261	CG13296	1.90482	0.153403	0.512	others
1262	CG13297	0.955419	3.95547	0.192124	others
1263	CG13299	1.31371	0.32415	-0.0311133	others
1264	CG13300	1.06055	0.696575	-0.132933	others
1265	CG13305	0.577846	3.88366	-0.190865	others
1266	CG13306	1.33983	0.141294	-0.0805826	0 tissues
1267	CG13310	1.36181	0.652773	0.168491	others
1268	CG13311	1.48277	0.103715	0.0582207	0 tissues
1269	CG13313	1.42632	0.374222	0.0769433	others
1270	CG13314	1.59167	2.09104	0.735862	others
1271	CG13315	0.840818	5.81137	0.206003	others
1272	CG13318	1.17525	3.93995	0.410786	0 tissues
1273	CG13319	0.954899	0.193433	-0.456929	others
1274	CG13321	0.365044	8.94029	-0.133241	others
1275	CG13323	1.4845	0.708807	0.305698	0 tissues
1276	CG13324	0.910794	0.142725	-0.504905	others
1277	CG13331	0.847471	3.28319	0.0698971	others
1278	CG13332	1.01023	1.49734	-0.000717415	others
1279	CG13337	1.44277	0.114684	0.0244834	others
1280	CG13339	1.02375	0.134631	-0.386921	housekeeping
1281	CG13344	0.705487	0.619937	-0.487257	others
1282	CG13362	3.36006	0.359027	2.01512	others
1283	CG13364	0.414555	2.35435	-0.44525	others
1284	CG13365	0.516596	1.60394	-0.452204	housekeeping
1285	CG13366	1.60589	0.128651	0.241756	others
1286	CG13367	0.971537	0.141486	-0.448534	others
1287	CG13369	1.39681	0.214307	-0.00768732	others
1288	CG13375	1.06514	0.216719	-0.342332	others
1289	CG13376	1.71559	0.184699	0.328184	others
1290	CG13377	0.729633	1.46409	-0.290226	others
1291	CG13386	1.14423	0.818658	0.0104991	others
1292	CG13390	1.07334	0.153738	-0.319981	others
1293	CG13392	1.14861	0.275108	-0.215028	others
1294	CG13398	1.37786	0.108456	-0.0522287	others
1295	CG13403	1.83386	1.73121	0.92886	0 tissues
1296	CG13408	1.83732	0.323415	0.492536	developmental paused
1297	CG13409	1.4403	0.142198	0.0223427	others
1298	CG13427	1.43657	5.01857	0.752525	others
1299	CG13428	1.93302	0.393905	0.603209	others
1300	CG13436	0.911251	0.381516	-0.433062	others
1301	CG13437	0.906944	0.123249	-0.447697	others
1302	CG1344	0.962676	0.256827	-0.393399	others
1303	CG13449	1.23995	0.123109	-0.115427	others
1304	CG13454	1.66314	0.381078	0.318435	others
1305	CG13465	1.09205	3.91984	0.326073	others
1306	CG13482	1.28261	0.553974	0.0725124	0 tissues
1307	CG13484	0.986613	0.178826	-0.381162	others
1308	CG13492	1.15542	1.43401	0.134124	others
1309	CG13502	0.847392	2.19593	-0.0137753	others
1310	CG13506	2.0426	0.196374	0.628385	developmental paused
1311	CG13516	0.648586	2.04411	-0.208446	5-6 tissues
1312	CG13532	1.96802	0.391387	0.634812	others
1313	CG1354	0.815836	0.491264	-0.457677	others
1314	CG13540	0.988529	0.188556	-0.407319	others
1315	CG13545	2.13762	0.593349	0.968205	0 tissues
1316	CG13551	0.212645	8.45256	-0.305529	housekeeping
1317	CG13559	1.12059	0.3773	-0.227104	others
1318	CG13560	0.424404	0.13174	-0.958825	others
1319	CG13562	1.20251	0.205296	-0.198296	others
1320	CG13566	0.885589	0.481382	-0.370117	others
1321	CG13578	1.08761	1.39241	0.0731104	others
1322	CG1358	1.7759	0.161198	0.352931	others
1323	CG13585	0.404046	2.31249	-0.457129	others
1324	CG13594	1.19932	0.456527	-0.0269151	others
1325	CG13599	1.66017	0.254465	0.310665	others
1326	CG13603	1.37139	0.251563	0.0298647	housekeeping
1327	CG13605	1.06045	0.105591	-0.3677	others
1328	CG13606	1.46003	1.11551	0.453606	others
1329	CG13614	0.971852	0.374448	-0.377449	others
1330	CG13616	1.95186	0.221445	0.536785	others
1331	CG13618	1.52478	0.993419	0.510402	others
1332	CG13622	1.95421	0.136708	0.535953	others
1333	CG13623	0.871939	0.281198	-0.478571	others
1334	CG13625	1.28576	0.105917	-0.142842	others
1335	CG13630	1.85796	0.149049	0.464889	housekeeping
1336	CG13631	1.36439	2.27967	0.502142	others
1337	CG13634	1.97505	1.6239	1.01398	others
1338	CG13640	1.84579	2.20179	0.984275	others
1339	CG13641	2.53788	0.209143	1.13505	others
1340	CG13643	1.38727	1.44075	0.365603	others
1341	CG13653	1.71844	1.90036	0.85097	others
1342	CG13654	0.924572	0.212587	-0.479785	others
1343	CG13663	1.30789	0.10733	-0.121974	others
1344	CG13670	1.37989	0.739503	0.222199	others
1345	CG13671	0.779209	0.132818	-0.614999	others
1346	CG13674	0.885775	7.66125	0.333268	others
1347	CG13675	1.80904	1.58972	0.834806	0 tissues
1348	CG13676	1.00332	1.24531	-0.00853633	5-6 tissues
1349	CG13679	0.786488	8.33816	0.263517	others
1350	CG1368	1.52074	3.00439	0.730099	others
1351	CG13689	0.89459	0.296779	-0.419271	others
1352	CG13690	1.49686	0.181168	0.12158	others
1353	CG13692	0.969526	0.514971	-0.298761	others
1354	CG13694	0.524832	3.04925	-0.26209	others
1355	CG13698	0.406225	3.33121	-0.372658	others
1356	CG13699	1.05314	0.198613	-0.35735	others
1357	CG13704	0.266386	5.99582	-0.359173	others
1358	CG13705	1.84152	0.101232	0.422828	others
1359	CG13707	0.918649	0.495411	-0.357673	others
1360	CG13708	0.916698	0.118538	-0.473461	others
1361	CG1371	1.1774	0.18543	-0.211429	housekeeping
1362	CG13711	2.73061	0.467671	1.49815	others
1363	CG13713	1.20547	0.352728	-0.139472	others
1364	CG13720	2.72304	0.823187	1.59188	others
1365	CG13721	1.02386	4.95622	0.33558	0 tissues
1366	CG13722	1.97151	0.366703	0.623485	others
1367	CG13727	0.921087	4.91569	0.230042	0 tissues
1368	CG13728	1.52705	0.134441	0.117749	others
1369	CG13731	1.48882	1.84288	0.611198	others
1370	CG13737	0.846734	3.34011	0.067525	others
1371	CG13738	0.630517	6.62786	0.0326639	others
1372	CG13739	1.5949	0.44045	0.370686	others
1373	CG13743	1.91637	0.133606	0.514253	others
1374	CG13748	2.16193	0.512208	0.891809	others
1375	CG13751	0.332151	1.96714	-0.528261	others
1376	CG13760	1.24677	0.100357	-0.169657	housekeeping
1377	CG13773	1.05251	0.285966	-0.278976	others
1378	CG13784	0.351306	3.05705	-0.435002	others
1379	CG13794	1.11523	0.186257	-0.274722	others
1380	CG13795	0.813036	0.728342	-0.347667	others
1381	CG13796	1.9729	0.647495	0.779556	others
1382	CG13806	3.00196	0.509321	1.73001	0 tissues
1383	CG13807	0.863631	0.434002	-0.370848	others
1384	CG13810	2.68887	0.59447	1.51848	0 tissues
1385	CG13813	1.28514	4.19422	0.537833	others
1386	CG13827	0.932849	0.448553	-0.289718	housekeeping
1387	CG13833	1.42302	0.591384	0.255087	others
1388	CG13837	0.0784961	0.141333	-1.34185	others
1389	CG13838	1.59754	0.257918	0.238807	others
1390	CG13841	1.10579	0.194955	-0.308479	others
1391	CG13842	0.803874	1.13082	-0.206292	others
1392	CG13847	1.26188	1.239	0.249813	others
1393	CG13850	0.896782	0.343664	-0.447763	others
1394	CG13855	0.616884	1.69878	-0.3031	others
1395	CG13856	1.78222	0.209161	0.37938	others
1396	CG13857	1.48289	0.233393	0.117053	others
1397	CG13865	0.765187	0.431205	-0.476376	others
1398	CG13868	2.43633	1.88455	1.56627	developmental paused
1399	CG13869	0.741033	0.418503	-0.535819	others
1400	CG13875	1.54189	0.171274	0.148133	5-6 tissues
1401	CG13887	1.06234	1.61995	0.0995596	others
1402	CG13890	0.810401	1.2378	-0.20171	others
1403	CG13894	1.583	0.461834	0.353465	developmental paused
1404	CG13896	1.24567	0.136031	-0.170998	others
1405	CG13901	0.900377	1.45772	-0.12053	others
1406	CG13905	2.51082	0.241087	1.16705	others
1407	CG13907	0.895719	2.1631	0.0367527	5-6 tissues
1408	CG13912	1.21412	1.27994	0.2038	developmental paused
1409	CG13917	0.496946	1.7754	-0.395474	others
1410	CG13919	1.11093	0.101975	-0.309605	others
1411	CG13920	0.351129	5.5066	-0.301144	others
1412	CG13921	0.963716	0.239711	-0.383928	developmental paused
1413	CG13924	0.819284	0.542007	-0.409965	others
1414	CG13926	0.95264	0.269674	-0.41277	others
1415	CG13928	0.385874	4.81396	-0.312125	others
1416	CG13930	0.944387	0.198474	-0.466414	others
1417	CG13937	1.41563	0.892796	0.330974	others
1418	CG13947	1.66397	0.967184	0.636122	0 tissues
1419	CG13949	0.740671	0.511215	-0.530091	others
1420	CG13950	0.57728	2.20683	-0.284517	others
1421	CG13954	1.72938	0.324854	0.384552	others
1422	CG13955	0.577421	1.66899	-0.359538	others
1423	CG13962	1.6961	0.21078	0.292368	others
1424	CG13994	0.947013	0.247256	-0.387827	others
1425	CG13995	1.01064	0.348335	-0.334228	developmental paused
1426	CG13996	1.09477	1.11387	0.0887565	others
1427	CG13999	1.16605	0.111036	-0.263026	others
1428	CG14005	1.52776	0.114407	0.107761	others
1429	CG14007	1.62595	0.220787	0.211345	others
1430	CG14014	1.63135	1.48676	0.617112	others
1431	CG14015	1.03147	0.187262	-0.3606	others
1432	CG1402	1.10197	1.12411	0.0934151	others
1433	CG14020	0.979213	0.536634	-0.260763	others
1434	CG14024	0.80385	0.748755	-0.352935	others
1435	CG14036	2.82096	0.38763	1.48307	others
1436	CG14044	2.43713	0.489897	1.16534	others
1437	CG14050	1.23579	0.133226	-0.162595	others
1438	CG14052	2.26833	0.155925	0.866049	others
1439	CG14057	0.46735	2.29666	-0.394333	others
1440	CG1407	1.15238	0.353789	-0.192561	others
1441	CG14072	1.86636	2.06024	1.00982	others
1442	CG14073	1.17034	0.202382	-0.231631	others
1443	CG14079	1.06118	0.445637	-0.161137	others
1444	CG14082	0.850119	0.632031	-0.343301	others
1445	CG14085	1.05224	0.23308	-0.314671	others
1446	CG14086	2.24814	0.165789	0.8322	others
1447	CG14096	0.806465	7.349	0.2396	0 tissues
1448	CG14100	1.13506	0.116027	-0.273301	others
1449	CG14105	1.44075	0.26777	0.0755406	others
1450	CG14107	0.954885	4.51042	0.23286	others
1451	CG14109	0.977733	1.23758	-0.034386	others
1452	CG14110	2.54555	1.03888	1.5429	others
1453	CG14111	1.01525	0.366468	-0.332659	others
1454	CG14118	1.00223	0.175833	-0.36521	others
1455	CG14120	1.51589	0.305493	0.188483	0 tissues
1456	CG14130	0.940044	0.115693	-0.470955	others
1457	CG14132	1.48985	1.75546	0.592174	5-6 tissues
1458	CG14135	0.966955	0.133402	-0.433177	others
1459	CG14141	1.92407	0.291474	0.609905	others
1460	CG14142	1.79046	0.626802	0.597201	others
1461	CG14143	1.29225	0.21359	-0.112191	others
1462	CG14153	1.56525	0.821505	0.433122	others
1463	CG1416	0.992518	0.809193	-0.146337	others
1464	CG1418	0.836774	0.49536	-0.439539	others
1465	CG14182	0.794026	0.282218	-0.552659	others
1466	CG14184	0.919436	0.313114	-0.416125	others
1467	CG14185	0.935079	0.23003	-0.446904	others
1468	CG14186	1.28072	0.172514	-0.10449	5-6 tissues
1469	CG14191	1.41181	4.71015	0.706398	others
1470	CG14195	1.01295	0.199463	-0.395513	others
1471	CG14196	1.96464	0.109494	0.534717	others
1472	CG14200	1.05969	0.105246	-0.367923	others
1473	CG14207	0.311487	6.40748	-0.295595	others
1474	CG14210	1.59153	0.360314	0.246327	others
1475	CG14218	0.738336	0.310429	-0.593344	others
1476	CG14220	0.962065	0.268466	-0.40325	others
1477	CG14221	0.858741	0.618057	-0.333726	others
1478	CG14229	1.55219	0.272632	0.187199	others
1479	CG14231	1.46355	0.165511	0.0469975	others
1480	CG14232	1.77568	0.452333	0.55177	others
1481	CG14237	3.11438	0.268618	1.74905	others
1482	CG14238	0.89755	0.34625	-0.447211	others
1483	CG14245	1.9724	0.204443	0.571822	others
1484	CG14247	1.62346	0.11523	0.208955	others
1485	CG14252	1.12304	0.106868	-0.306527	others
1486	CG14253	1.35471	0.290676	0.0389029	5-6 tissues
1487	CG14257	0.911726	3.88177	0.142872	5-6 tissues
1488	CG14265	0.753464	1.84457	-0.123835	others
1489	CG1427	0.883831	0.224062	-0.528576	others
1490	CG14270	1.9121	0.206427	0.510826	others
1491	CG14274	1.45641	0.691218	0.258352	others
1492	CG14275	0.959522	3.36107	0.179473	others
1493	CG14277	1.27352	4.89539	0.581092	0 tissues
1494	CG14285	0.686465	0.716903	-0.482633	others
1495	CG14286	1.95595	0.125287	0.604924	others
1496	CG14291	2.02345	0.326306	0.678711	others
1497	CG14292	1.14967	6.84505	0.560814	others
1498	CG14298	1.8921	1.5637	0.907202	others
1499	CG14301	1.4446	1.50446	0.436062	others
1500	CG14302	2.36831	0.952803	1.33215	others
1501	CG14304	1.73909	0.264551	0.374612	others
1502	CG14312	0.415642	4.24435	-0.328213	others
1503	CG14313	0.851923	0.73938	-0.305786	others
1504	CG14314	1.21556	0.113118	-0.209847	others
1505	CG14317	1.40041	0.454344	0.175462	others
1506	CG14321	0.541933	1.65937	-0.400604	housekeeping
1507	CG14322	1.24703	0.341538	-0.0972502	others
1508	CG14323	0.859158	2.07924	0.00321184	others
1509	CG14325	0.772545	0.482342	-0.485237	others
1510	CG14326	1.3881	0.567007	0.201483	others
1511	CG14327	1.21016	2.04116	0.353033	others
1512	CG14329	1.69974	0.722051	0.535479	others
1513	CG14331	1.3995	1.53498	0.402622	others
1514	CG14341	0.79568	0.214781	-0.609091	others
1515	CG14346	0.762561	0.786088	-0.387414	others
1516	CG14353	1.16587	0.180817	-0.208105	others
1517	CG14356	3.54769	0.516881	2.28067	others
1518	CG14367	0.553527	1.84571	-0.323555	others
1519	CG14369	0.737059	1.72977	-0.168474	others
1520	CG14372	1.64243	0.36049	0.297179	others
1521	CG14391	1.15867	0.106572	-0.27065	others
1522	CG14395	1.56205	0.135513	0.146877	others
1523	CG14397	0.597693	6.36892	-0.011035	others
1524	CG1440	1.10687	0.628621	-0.0864634	others
1525	CG14400	1.83931	0.10098	0.421252	others
1526	CG14401	2.65155	0.446422	1.42925	5-6 tissues
1527	CG14402	1.24221	0.278069	-0.117568	others
1528	CG14407	0.513692	1.35552	-0.495782	others
1529	CG14408	0.847626	0.41305	-0.441591	others
1530	CG1441	1.76178	1.31589	0.752807	5-6 tissues
1531	CG14411	1.0636	0.271637	-0.301654	others
1532	CG14414	0.672277	0.384362	-0.669254	others
1533	CG14419	1.59871	1.05286	0.596972	0 tissues
1534	CG14424	0.61628	0.103901	-0.808679	others
1535	CG14427	0.86895	0.133699	-0.534034	others
1536	CG14431	1.28306	1.86967	0.410388	others
1537	CG14434	1.68574	0.233683	0.320796	others
1538	CG14435	0.930251	0.229743	-0.453418	others
1539	CG14438	1.37111	0.306078	0.0434002	others
1540	CG14439	2.18393	0.561884	0.987621	0 tissues
1541	CG14440	1.11636	0.234228	-0.247181	5-6 tissues
1542	CG14441	0.889588	0.58324	-0.276505	others
1543	CG14442	0.626587	0.996342	-0.386529	housekeeping
1544	CG14445	1.52031	1.53773	0.524556	0 tissues
1545	CG14451	1.35866	0.124693	0.0079836	others
1546	CG14452	0.838795	1.37142	-0.172118	others
1547	CG14456	1.59081	5.34124	0.928166	0 tissues
1548	CG14457	1.60971	0.400704	0.290626	0 tissues
1549	CG14464	0.359072	2.92842	-0.438228	others
1550	CG14478	0.474752	2.28769	-0.387225	others
1551	CG14480	0.645795	0.595603	-0.525657	others
1552	CG14483	0.381076	2.09744	-0.474765	housekeeping
1553	CG14488	0.573088	1.77889	-0.318462	others
1554	CG14490	1.05217	1.59625	0.0804864	others
1555	CG14491	0.95263	0.228327	-0.439495	others
1556	CG14495	1.4671	0.152258	0.0753154	others
1557	CG14500	1.08483	0.128346	-0.277795	0 tissues
1558	CG14502	0.830875	0.138964	-0.59009	others
1559	CG14507	1.30358	0.50128	0.027869	others
1560	CG14509	0.504391	4.5224	-0.216596	others
1561	CG14512	0.799626	0.140923	-0.621131	others
1562	CG14515	1.02324	6.64565	0.426128	others
1563	CG14516	2.46627	0.365093	1.11905	others
1564	CG14523	0.722132	2.11339	-0.134066	0 tissues
1565	CG14526	1.44751	1.20904	0.434481	others
1566	CG14527	1.00656	0.191804	-0.400616	others
1567	CG14528	0.763857	0.732271	-0.395461	others
1568	CG14535	0.934927	0.710158	-0.242163	developmental paused
1569	CG14540	0.317661	0.102198	-1.10341	others
1570	CG14543	0.633895	0.573953	-0.540951	housekeeping
1571	CG14545	2.25044	0.561601	1.05359	others
1572	CG14551	0.565402	3.96923	-0.196868	others
1573	CG14561	2.2058	0.182362	0.825943	others
1574	CG14562	1.20899	0.201026	-0.195661	others
1575	CG14563	0.872484	2.04836	0.0155822	others
1576	CG14565	1.48998	2.5694	0.646677	0 tissues
1577	CG14567	2.02434	0.701703	0.836585	others
1578	CG14568	1.38871	3.61826	0.602377	others
1579	CG14569	1.73068	7.29237	1.16119	others
1580	CG14570	1.24365	3.88356	0.474928	others
1581	CG14572	1.39512	1.9272	0.531179	0 tissues
1582	CG14573	1.24167	3.05733	0.455382	0 tissues
1583	CG14591	2.71085	0.552887	1.49917	5-6 tissues
1584	CG14598	1.43921	0.511993	0.168951	others
1585	CG14606	1.33769	0.107048	-0.0920047	others
1586	CG14615	4.81308	0.146909	3.41739	others
1587	CG14621	0.87711	0.188721	-0.519282	housekeeping
1588	CG14626	1.87673	0.724747	0.714331	others
1589	CG1463	1.65824	0.192923	0.247689	others
1590	CG14634	2.78011	0.215212	1.37494	others
1591	CG14636	1.05501	1.75209	0.156401	housekeeping
1592	CG14641	0.79417	0.634701	-0.399279	others
1593	CG14642	1.69776	0.411183	0.403852	0 tissues
1594	CG14644	1.03934	0.107911	-0.390723	others
1595	CG14646	1.38491	0.11632	-0.0211101	others
1596	CG14647	1.14698	0.143623	-0.263983	others
1597	CG14650	1.39585	0.161191	-0.0271208	others
1598	CG14655	0.867596	2.06877	0.0113285	others
1599	CG14657	1.18852	0.11777	-0.206406	others
1600	CG14662	2.04814	0.126134	0.695176	others
1601	CG14667	0.902103	0.153622	-0.491032	others
1602	CG14669	1.14027	0.210022	-0.263063	others
1603	CG14671	0.571292	1.60911	-0.395645	housekeeping
1604	CG1468	1.42476	0.381095	0.0800695	others
1605	CG14683	1.62333	0.125973	0.270845	others
1606	CG14687	1.21158	1.7452	0.311011	others
1607	CG14688	0.715566	5.30022	0.050273	others
1608	CG14692	0.719771	1.64479	-0.230923	others
1609	CG14693	1.30271	0.457869	0.0756466	others
1610	CG14695	1.58778	0.114408	0.167789	others
1611	CG14696	1.64271	0.245296	0.307137	5-6 tissues
1612	CG14701	1.07684	0.304875	-0.250077	housekeeping
1613	CG14710	2.12942	0.102527	0.707569	others
1614	CG14711	1.08	0.104639	-0.346521	housekeeping
1615	CG14715	0.294566	3.57575	-0.492543	others
1616	CG14721	1.24698	0.140209	-0.174076	others
1617	CG14722	1.17984	0.209247	-0.223049	others
1618	CG14749	1.79646	0.127636	0.437327	others
1619	CG14757	1.52877	0.18406	0.143061	others
1620	CG14760	1.22932	0.490301	-0.0430159	others
1621	CG14762	0.834228	0.717013	-0.334753	5-6 tissues
1622	CG14763	1.04817	0.24018	-0.298111	others
1623	CG14764	1.38101	0.603335	0.200987	others
1624	CG14767	0.535616	1.43255	-0.485553	others
1625	CG14770	1.31261	6.42805	0.7064	0 tissues
1626	CG14777	1.2483	0.132687	-0.144553	others
1627	CG14778	1.27021	0.38489	-0.0707664	others
1628	CG14787	0.412563	5.0246	-0.27107	housekeeping
1629	CG14795	2.06133	0.434044	0.826944	others
1630	CG14797	1.31577	0.344804	-0.028887	others
1631	CG14805	1.32088	0.161353	-0.102019	others
1632	CG14806	0.612817	0.712759	-0.561044	housekeeping
1633	CG14810	0.720116	0.203116	-0.680905	others
1634	CG14812	0.841124	0.642957	-0.352276	others
1635	CG14814	3.3302	0.104046	1.90493	others
1636	CG14817	0.229185	3.67527	-0.55419	housekeeping
1637	CG14818	0.78978	1.62795	-0.16944	others
1638	CG14820	1.71751	0.907483	0.645265	0 tissues
1639	CG14823	1.44541	0.741475	0.288	others
1640	CG14826	0.438829	2.71561	-0.381399	others
1641	CG14830	1.22407	1.1738	0.21019	others
1642	CG14837	1.22773	0.141997	-0.190949	others
1643	CG14838	0.989876	0.133919	-0.415121	others
1644	CG14853	1.07079	0.220585	-0.343605	others
1645	CG14854	1.95939	0.306838	0.631316	others
1646	CG14856	1.7862	0.222859	0.371513	others
1647	CG1486	1.1427	0.172055	-0.245676	housekeeping
1648	CG14864	0.99834	0.228281	-0.394056	others
1649	CG14866	1.47544	0.335738	0.131982	others
1650	CG14868	0.737167	0.554573	-0.472012	others
1651	CG14879	0.991135	0.236143	-0.367208	developmental paused
1652	CG14880	1.71863	0.911455	0.649943	others
1653	CG14883	0.711249	0.813285	-0.425432	others
1654	CG14892	1.61177	0.670988	0.413218	others
1655	CG14894	1.55753	0.163962	0.13783	others
1656	CG14903	0.692536	0.615572	-0.498977	housekeeping
1657	CG14905	0.778325	0.950044	-0.25945	others
1658	CG14906	3.26406	0.129308	1.89679	others
1659	CG14907	2.43582	0.104199	1.01022	others
1660	CG14915	1.78595	0.615193	0.594639	others
1661	CG14921	0.853843	2.10485	-0.00211783	others
1662	CG14931	1.89317	0.273781	0.528676	others
1663	CG14932	0.630609	2.02455	-0.22705	others
1664	CG14945	1.28064	0.591398	0.112696	others
1665	CG14947	0.906047	0.537966	-0.33125	others
1666	CG14960	1.52832	1.19254	0.514842	others
1667	CG14961	2.10371	0.173631	0.725831	others
1668	CG14964	0.808985	0.249564	-0.528294	others
1669	CG14965	2.2244	0.114536	0.805181	others
1670	CG14966	1.89694	0.1627	0.475258	others
1671	CG14968	1.60844	1.13068	0.598309	others
1672	CG14969	0.961571	0.247647	-0.373447	others
1673	CG14977	0.455967	2.15384	-0.402372	others
1674	CG14982	0.882685	0.241248	-0.460654	others
1675	CG14984	1.41936	0.287186	0.0926301	others
1676	CG14985	0.827565	0.296517	-0.485973	others
1677	CG14990	0.909498	0.513108	-0.360031	others
1678	CG14995	0.905102	1.92483	0.0408866	others
1679	CG14997	1.61979	0.10493	0.192722	housekeeping
1680	CG15005	1.2486	0.687516	0.0485787	others
1681	CG15011	1.7069	0.10951	0.276981	others
1682	CG15012	0.370934	2.09257	-0.484876	others
1683	CG15014	1.7723	0.139764	0.351178	others
1684	CG15019	0.451586	4.26231	-0.290956	others
1685	CG15020	1.67604	0.543175	0.44904	0 tissues
1686	CG15021	2.31929	3.0035	1.52857	others
1687	CG15022	0.860877	8.24468	0.333947	others
1688	CG15023	1.71911	0.484131	0.457553	0 tissues
1689	CG15024	2.01236	1.2333	1.00009	0 tissues
1690	CG15027	1.45743	0.188928	0.0603428	others
1691	CG1503	1.3582	0.212654	-0.0461649	others
1692	CG15034	1.09265	0.485208	-0.17109	others
1693	CG1504	1.58035	0.425456	0.322115	others
1694	CG15043	4.42048	0.673904	3.22094	0 tissues
1695	CG15047	0.449947	0.955328	-0.584735	others
1696	CG15056	1.34732	0.187213	-0.0446293	others
1697	CG15065	1.49281	1.75943	0.596216	0 tissues
1698	CG15067	0.893793	7.01621	0.312133	others
1699	CG15071	0.669839	1.82882	-0.210556	others
1700	CG15080	0.875141	5.70387	0.234455	5-6 tissues
1701	CG15082	2.08786	0.521495	0.823922	others
1702	CG15083	0.950043	1.68658	0.0232846	housekeeping
1703	CG15093	1.08945	1.671	0.153664	others
1704	CG15096	1.21481	0.576724	0.0436537	others
1705	CG15097	0.890132	0.795919	-0.25535	5-6 tissues
1706	CG15098	1.90021	0.248738	0.564168	others
1707	CG15107	1.45582	0.157118	0.0461767	others
1708	CG15111	0.726192	0.488146	-0.542927	others
1709	CG15115	1.40873	0.12587	0.0565243	others
1710	CG15117	0.684212	1.56022	-0.302152	5-6 tissues
1711	CG15118	2.21628	0.112254	0.788888	housekeeping
1712	CG15120	0.695744	0.967376	-0.331995	others
1713	CG15125	1.14373	0.735825	-0.0146516	others
1714	CG15126	1.38498	0.294852	0.0728474	0 tissues
1715	CG15127	1.67276	2.37904	0.813863	others
1716	CG15128	0.608153	0.112898	-0.817832	others
1717	CG1513	1.14314	0.141178	-0.277424	others
1718	CG15130	1.10731	2.6361	0.274185	others
1719	CG15140	1.13312	0.42463	-0.127545	others
1720	CG15141	1.35166	0.238553	0.000557303	others
1721	CG15143	1.10191	0.124735	-0.24876	others
1722	CG15144	0.948443	0.219476	-0.464363	others
1723	CG15152	0.711142	3.01462	-0.0786318	others
1724	CG15160	1.12636	0.11693	-0.274794	others
1725	CG15161	0.986658	0.316327	-0.35358	others
1726	CG15168	0.740961	0.752703	-0.415647	others
1727	CG15169	1.2984	0.218704	-0.112985	others
1728	CG15172	0.795878	0.723512	-0.367311	others
1729	CG15186	1.17621	0.220818	-0.23843	others
1730	CG15199	0.908708	0.587541	-0.257372	others
1731	CG15201	0.120093	9.49266	-0.356633	others
1732	CG15202	1.1478	5.9029	0.517703	others
1733	CG15203	0.825068	8.54701	0.310815	others
1734	CG15209	0.874333	6.1073	0.254014	0 tissues
1735	CG15210	1.02002	3.78127	0.243729	others
1736	CG15211	0.920965	2.20582	0.0592231	5-6 tissues
1737	CG15212	1.70242	5.7629	1.065	others
1738	CG15213	1.62996	8.25285	1.10338	others
1739	CG1523	1.23658	0.128237	-0.1255	others
1740	CG15236	1.77722	0.191611	0.370686	developmental paused
1741	CG15237	0.689979	0.529703	-0.563124	others
1742	CG15239	0.922728	6.86325	0.334629	5-6 tissues
1743	CG15247	0.670427	0.79866	-0.473739	0 tissues
1744	CG15249	1.05645	0.428195	-0.193672	others
1745	CG15252	0.30909	4.04334	-0.447828	others
1746	CG15253	2.72664	0.100306	1.31034	others
1747	CG15254	2.48502	0.475289	1.24211	others
1748	CG15255	1.35015	0.118625	-0.0394722	0 tissues
1749	CG15262	1.03234	0.589474	-0.134486	others
1750	CG15269	0.530449	0.429071	-0.717121	others
1751	CG15270	0.997075	0.297157	-0.317292	others
1752	CG15279	1.28924	0.162334	-0.132868	5-6 tissues
1753	CG15309	1.23554	0.506372	-0.0380688	others
1754	CG15312	1.03159	0.293926	-0.28035	developmental paused
1755	CG1532	1.09597	1.82661	0.215127	others
1756	CG15322	1.78769	0.219617	0.374644	others
1757	CG15343	1.53216	1.91338	0.666534	others
1758	CG15347	0.350049	6.18723	-0.266636	others
1759	CG15353	1.0119	0.366543	-0.336044	others
1760	CG15358	1.22575	4.09902	0.472569	others
1761	CG15365	1.27523	1.3875	0.261665	others
1762	CG15369	1.21641	1.42051	0.196706	0 tissues
1763	CG1537	2.65537	0.199713	1.24753	others
1764	CG15370	1.38425	1.07856	0.383329	others
1765	CG15373	0.902239	0.308106	-0.426796	others
1766	CG15387	1.78351	0.281278	0.43329	others
1767	CG15398	0.779365	0.358274	-0.565525	others
1768	CG15408	1.40056	0.10232	-0.0208027	others
1769	CG15414	1.84212	0.335263	0.498655	others
1770	CG15418	0.507461	0.112506	-0.919426	others
1771	CG1542	1.78126	0.19656	0.36722	others
1772	CG15422	0.482315	5.46655	-0.172421	0 tissues
1773	CG15423	1.4137	2.27763	0.551387	0 tissues
1774	CG15431	1.04438	0.111894	-0.383624	others
1775	CG15432	1.30406	0.236102	-0.0544055	others
1776	CG15440	1.02565	0.149399	-0.367077	others
1777	CG15443	1.04322	0.138343	-0.377358	others
1778	CG15446	1.33305	0.154303	-0.0616106	others
1779	CG15449	1.25928	0.978354	0.23755	others
1780	CG1545	2.06619	0.222032	0.651019	others
1781	CG15456	2.12194	0.137325	0.702576	others
1782	CG15473	1.30198	0.509231	0.0299876	others
1783	CG15478	1.43692	0.236101	0.0784501	others
1784	CG15480	1.21742	0.770952	0.0623011	others
1785	CG15482	1.4055	2.13035	0.548575	developmental paused
1786	CG15484	1.24952	0.109381	-0.180434	others
1787	CG15485	1.18089	0.460387	-0.0477584	others
1788	CG15497	2.29869	0.295606	0.986068	others
1789	CG15498	1.85228	0.153407	0.459462	others
1790	CG1550	1.10407	0.105343	-0.323701	others
1791	CG15506	1.10293	1.69592	0.181396	others
1792	CG15514	1.05848	0.346411	-0.286292	others
1793	CG15515	3.15048	0.52807	1.89468	others
1794	CG1552	1.61386	0.121532	0.247407	others
1795	CG15522	0.394882	7.23354	-0.177278	others
1796	CG15525	0.940282	0.277876	-0.4199	others
1797	CG15528	1.37829	0.157412	-0.0331599	others
1798	CG15529	1.50255	0.474846	0.26049	others
1799	CG15530	1.0805	0.118263	-0.311271	others
1800	CG15531	2.63513	1.23592	1.62296	others
1801	CG15535	0.943859	0.199678	-0.464066	others
1802	CG15536	1.75533	0.183239	0.372268	others
1803	CG15537	1.51561	1.12929	0.505797	others
1804	CG15544	1.53186	0.331948	0.188037	others
1805	CG15545	2.31878	0.262778	0.954728	others
1806	CG15546	1.84404	0.285372	0.510142	0 tissues
1807	CG15550	0.938035	2.77098	0.125901	others
1808	CG15554	1.2655	0.538145	0.0285653	others
1809	CG15556	0.89991	0.456883	-0.326542	0 tissues
1810	CG15561	1.7755	0.100695	0.358179	others
1811	CG15564	0.859291	0.158994	-0.560541	others
1812	CG15599	0.628935	0.404061	-0.682839	others
1813	CG15601	0.957947	0.155839	-0.443837	others
1814	CG15602	1.29957	0.133284	-0.0993891	housekeeping
1815	CG1561	0.978718	0.24622	-0.356189	others
1816	CG15611	1.10237	1.62979	0.144017	others
1817	CG15614	1.97403	0.114578	0.555066	others
1818	CG15625	0.248316	0.117283	-1.15012	others
1819	CG15628	1.04466	0.998204	0.03232	developmental paused
1820	CG15629	0.547988	3.18645	-0.230503	others
1821	CG15630	0.639524	1.66584	-0.299268	others
1822	CG15642	1.00415	0.214253	-0.40033	others
1823	CG15646	2.00386	0.142465	0.586987	others
1824	CG15649	0.984639	3.11514	0.202483	5-6 tissues
1825	CG15650	0.50945	9.8583	0.0465225	others
1826	CG15651	0.789325	0.46158	-0.440055	others
1827	CG15653	1.20105	0.10318	-0.222306	others
1828	CG15661	1.91196	0.139741	0.49084	others
1829	CG15666	1.35223	0.556538	0.146246	others
1830	CG15673	1.60825	0.535897	0.366803	others
1831	CG15674	1.1371	0.179819	-0.233428	others
1832	CG15695	0.978504	0.407656	-0.324431	others
1833	CG15696	1.19432	0.483766	-0.0664798	others
1834	CG15706	0.855164	0.516087	-0.412378	others
1835	CG15712	2.16036	1.68975	1.23539	others
1836	CG15715	0.459046	1.75497	-0.438765	others
1837	CG15717	0.965773	0.769361	-0.189616	others
1838	CG1572	0.606508	6.04796	-0.0165731	5-6 tissues
1839	CG15731	1.09351	5.87973	0.462241	others
1840	CG15739	0.813569	3.17444	0.0345972	developmental paused
1841	CG15740	0.851651	4.75593	0.149636	others
1842	CG15743	0.293921	1.66634	-0.64458	others
1843	CG15747	1.06284	0.204896	-0.337838	others
1844	CG15760	0.714882	0.44762	-0.507518	developmental paused
1845	CG15765	1.13155	0.78455	-0.0190933	5-6 tissues
1846	CG15766	1.08711	0.154589	-0.308533	others
1847	CG15771	0.738581	0.660033	-0.455988	others
1848	CG1578	1.55252	0.141023	0.13182	others
1849	CG15784	4.51029	0.912137	3.44222	others
1850	CG15803	1.10027	0.193301	-0.311241	others
1851	CG15812	1.20587	0.142751	-0.209703	others
1852	CG15814	1.15289	0.219466	-0.259898	housekeeping
1853	CG15818	2.13969	2.66451	1.3112	0 tissues
1854	CG1582	0.851642	0.193479	-0.560292	housekeeping
1855	CG15822	1.45154	0.154976	0.0542724	developmental paused
1856	CG15861	3.8592	0.481169	2.60395	others
1857	CG15876	1.55863	1.34024	0.549712	others
1858	CG15877	1.58408	0.137973	0.163851	others
1859	CG15878	0.616626	1.49918	-0.393712	others
1860	CG15881	0.414107	2.14501	-0.443664	others
1861	CG15890	1.59478	0.192387	0.185761	others
1862	CG15891	0.854598	0.513386	-0.414746	housekeeping
1863	CG15894	1.12381	0.307681	-0.204861	others
1864	CG15905	1.3633	0.15717	-0.0466593	others
1865	CG15908	0.661021	0.650868	-0.532298	others
1866	CG15916	1.0264	0.106644	-0.402985	others
1867	CG15919	1.3769	0.14771	-0.0177369	others
1868	CG15922	1.70283	0.392591	0.371227	others
1869	CG15923	0.912133	0.55923	-0.289115	others
1870	CG15927	1.45765	0.635693	0.264196	others
1871	CG15930	0.628936	0.426951	-0.624868	others
1872	CG1598	0.814992	0.304772	-0.511829	others
1873	CG1607	1.36995	0.470035	0.135337	developmental paused
1874	CG1620	1.16737	0.132668	-0.225288	others
1875	CG1622	1.01884	0.508499	-0.253589	others
1876	CG1628	0.830997	1.41339	-0.187535	others
1877	CG1632	1.41818	0.422165	0.150496	others
1878	CG1636	1.11267	0.148076	-0.281513	others
1879	CG1637	1.3727	0.785965	0.222669	others
1880	CG1640	0.631931	1.57786	-0.34708	others
1881	CG1646	1.02411	0.368858	-0.324839	others
1882	CG1647	1.36623	0.139821	-0.0548909	others
1883	CG1648	0.354167	7.06618	-0.225352	5-6 tissues
1884	CG1662	1.01711	0.1173	-0.381203	housekeeping
1885	CG1665	1.23745	0.127456	-0.120823	others
1886	CG1667	2.23191	0.194537	0.818072	others
1887	CG16711	0.671804	0.636725	-0.521648	5-6 tissues
1888	CG16713	1.23475	1.2415	0.222763	others
1889	CG16717	1.24116	0.184531	-0.145836	others
1890	CG16721	0.888985	1.01685	-0.117212	others
1891	CG1673	0.920681	0.169089	-0.48612	developmental paused
1892	CG16739	2.02744	1.55306	1.03807	others
1893	CG1674	0.290961	5.80719	-0.344075	others
1894	CG16743	1.0986	1.94136	0.236115	others
1895	CG16749	1.53235	0.560249	0.332972	others
1896	CG16753	1.89069	0.136483	0.472922	others
1897	CG16756	0.997799	0.955265	-0.0369211	0 tissues
1898	CG16758	1.03973	1.29285	0.029997	housekeeping
1899	CG1677	0.555939	1.00287	-0.454581	others
1900	CG16771	0.926051	0.114405	-0.493956	others
1901	CG16779	0.527161	2.76421	-0.285885	others
1902	CG16786	0.809841	1.12087	-0.197912	others
1903	CG16787	0.979588	0.248047	-0.355719	others
1904	CG16789	0.866657	0.425657	-0.390987	others
1905	CG16791	0.598977	1.06816	-0.40228	developmental paused
1906	CG16798	1.83961	0.306619	0.511661	others
1907	CG16799	2.65706	1.12354	1.64864	others
1908	CG16812	1.09916	0.215924	-0.306962	others
1909	CG16813	1.18578	0.123992	-0.165921	others
1910	CG16815	2.73803	0.816717	1.60322	others
1911	CG16817	0.438195	3.0043	-0.352458	others
1912	CG16820	0.929967	4.29952	0.190249	others
1913	CG16833	0.971149	0.230092	-0.410475	others
1914	CG16836	1.78116	0.150438	0.389229	others
1915	CG16865	1.10767	0.105449	-0.320267	others
1916	CG16868	1.96795	0.103844	0.543117	others
1917	CG1688	1.22286	0.497648	-0.0535104	others
1918	CG16884	0.520774	6.18378	-0.096066	others
1919	CG16885	0.437851	8.17759	-0.0919429	others
1920	CG16886	1.44483	4.02928	0.686928	others
1921	CG16892	2.04672	0.198265	0.635466	others
1922	CG16898	1.2439	0.168764	-0.164349	0 tissues
1923	CG16903	0.907169	0.272013	-0.458004	others
1924	CG16904	1.02983	1.10384	0.0261143	others
1925	CG16926	0.992412	1.03929	-0.0101962	others
1926	CG16935	0.982909	0.244381	-0.353789	others
1927	CG1695	0.861069	0.293107	-0.451125	others
1928	CG16952	0.781818	0.198815	-0.628204	others
1929	CG16953	1.18681	0.250679	-0.152651	housekeeping
1930	CG16959	1.09177	0.707146	-0.0891569	others
1931	CG16974	0.778497	0.476875	-0.467559	others
1932	CG16979	1.13188	0.106871	-0.29769	others
1933	CG1698	1.27918	0.608888	0.0929853	5-6 tissues
1934	CG16984	0.555453	2.15934	-0.303256	others
1935	CG16985	2.11298	0.111851	0.684903	housekeeping
1936	CG16986	0.823927	0.398988	-0.498343	housekeeping
1937	CG16989	1.25283	0.123567	-0.100339	others
1938	CG17002	1.03583	0.144225	-0.371667	others
1939	CG17018	2.05582	0.315895	0.716165	others
1940	CG17019	1.26684	0.101912	-0.153545	others
1941	CG17026	1.07323	0.249475	-0.263898	others
1942	CG17027	0.56563	1.97504	-0.294274	others
1943	CG17028	1.4922	0.443924	0.269632	others
1944	CG17029	0.464683	5.81175	-0.170111	others
1945	CG1703	0.884439	0.412353	-0.406513	others
1946	CG17032	1.55442	0.728803	0.393899	others
1947	CG17059	0.648329	0.626382	-0.544908	others
1948	CG17075	0.993264	0.684801	-0.207448	5-6 tissues
1949	CG17078	0.908252	0.216683	-0.499149	others
1950	CG17104	1.06847	0.66402	-0.127443	5-6 tissues
1951	CG17107	1.9867	0.793999	0.840313	0 tissues
1952	CG17110	0.889545	0.85457	-0.221472	others
1953	CG17111	0.859414	1.04071	-0.14307	others
1954	CG17118	0.690755	0.24286	-0.648708	others
1955	CG17121	0.771345	1.83796	-0.107234	5-6 tissues
1956	CG17122	0.99267	0.376217	-0.355729	others
1957	CG17124	1.03197	2.13963	0.174527	developmental paused
1958	CG17127	0.981327	9.99959	0.523645	others
1959	CG17129	1.65457	0.123192	0.299644	others
1960	CG17134	2.06169	0.127228	0.704469	0 tissues
1961	CG17145	3.07003	0.166215	1.65505	others
1962	CG17147	1.69079	0.266409	0.32586	others
1963	CG17168	1.10837	0.327378	-0.236249	developmental paused
1964	CG17177	1.58579	0.13275	0.192286	others
1965	CG17180	0.913668	0.201456	-0.490039	housekeeping
1966	CG17193	1.4077	0.148781	0.0143438	others
1967	CG17202	0.605114	0.860493	-0.501825	others
1968	CG17211	2.73922	0.3383	1.3955	others
1969	CG17219	1.17611	0.103628	-0.248249	others
1970	CG17224	0.815344	2.46727	-0.0388013	developmental paused
1971	CG17233	0.881259	0.246378	-0.453588	others
1972	CG17249	1.14058	0.114094	-0.281143	others
1973	CG17264	1.51384	0.438065	0.287079	others
1974	CG17265	0.837622	1.2432	-0.174304	others
1975	CG17266	1.53214	0.171265	0.13832	others
1976	CG17270	0.834804	0.424445	-0.426406	developmental paused
1977	CG17271	0.447856	3.37098	-0.332619	others
1978	CG17272	0.841379	2.30984	-0.0198802	housekeeping
1979	CG17278	0.965173	3.28773	0.187514	others
1980	CG17290	1.54242	6.89783	0.955761	others
1981	CG17292	0.350902	4.59819	-0.363584	developmental paused
1982	CG17294	0.941959	0.155161	-0.456184	others
1983	CG17298	1.90737	0.408801	0.607362	others
1984	CG17321	1.03673	0.58645	-0.129125	others
1985	CG17323	1.22708	0.537953	-0.0102406	others
1986	CG17333	1.12351	0.954716	0.0884703	housekeeping
1987	CG17343	0.872998	0.642878	-0.320403	others
1988	CG17350	1.17036	1.583	0.193448	others
1989	CG17360	0.942302	0.153135	-0.450179	others
1990	CG17361	3.00596	0.167056	1.5929	others
1991	CG1737	0.898673	0.356984	-0.44623	others
1992	CG17378	0.811911	0.116415	-0.593339	others
1993	CG1738	1.51151	0.138943	0.0905572	others
1994	CG17385	0.649828	0.545621	-0.572682	others
1995	CG17387	1.3795	0.10838	-0.0505954	others
1996	CG17440	0.880271	0.384766	-0.460834	others
1997	CG17450	0.753588	0.888508	-0.334305	others
1998	CG17454	0.435695	1.86875	-0.43714	others
1999	CG17475	1.41528	0.137265	-0.00398934	0 tissues
[truncated: 7,022 more rows]

## Sheet: Readme
Dataset EV4. Residual coefficient of variation in the single cell data after loess correction. Columns:
gene: common gene name
variability.in.highest_tissue: coefficient of variation (sd/mean) in the highest expressing tissue.
mean_exp_highest_tissue: mean gene expression in the highest expressing tissue
residual.variability.in.highest_tissue: coefficient of variation (sd/mean) in the highest expressing tissue after loess correction
group: name of the effector gene group or the control group the gene belongs to
