# Supplementary material for: TATA and paused promoters active in differentiated tissues have distinct expression characteristics
Source: Mol Syst Biol. 2021 Feb 5;17(2):e9866. doi: 10.15252/msb.20209866 (PMC7863008; doi:10.15252/msb.20209866)
Supplement: Supplementary file 7 — Dataset EV5 [file MSB-17-e9866-s007.xlsx]

## Sheet: Dataset_EV5_single_cell_variati
	group_name	gene	median.expression.in.highest_tissue	expression.frequency.in.highest_tissue	variability.in.highest_tissue	mean_exp_highest_tissue	expression.frequency.in.other_tissues	total_expression	mean_exp_other_tissues
1	0 tissues	825-Oak	1.34861	0.339056	1.03987	3.37778	0.0185761	121.904	0.0100012
2	0 tissues	AANATL2	0.722983	0.568966	1.19028	1.06907	0.0379702	169.256	0.00755332
3	0 tissues	Ag5r	0.536527	0.00574713	1.24129	0.389221	0.00934579	1.07305	0.00309801
4	0 tissues	Ag5r2	0.531457	0.100575	1.41646	1.48111	0.00408634	31.9369	0.0189496
5	0 tissues	Alp4	0.132689	0.344828	1.99662	0.11947	0.00209709	4.74471	0.0060198
6	0 tissues	alpha-Est4	0.887995	0.646552	0.842507	0.904329	0.197563	192.192	0.00631515
7	0 tissues	alphaTry	0.215952	0.0862069	1.38103	0.0807602	0.0014747	7.22576	0.0278424
8	0 tissues	alrm	0.520309	0.504685	1.72898	3.08188	0.20622	450.709	0.041184
9	0 tissues	Bace	0.501908	0.433908	1.49049	0.670391	0.00162447	98.8592	0.000738999
10	0 tissues	betaTry	0.245631	0.0545977	2.01301	0.261195	0.000213688	7.25679	0.000340781
11	0 tissues	Ccp84Aa	1.82981	0.140411	1.22016	4.32163	0.00469256	67.94	0.000502442
12	0 tissues	Ccp84Ab	0.653344	0.178082	1.74413	2.33065	0.00627581	57.4111	0.0326678
13	0 tissues	Ccp84Ad	1.44241	0.30137	1.22005	6.60596	0.0941684	174.442	0.0176409
14	0 tissues	CG10000	0.216737	0.109195	1.25393	0.124952	0.00301843	11.4206	0.0794956
15	0 tissues	CG10300	0.8638	0.632184	1.14685	1.44374	0.0161833	216.469	0.0184646
16	0 tissues	CG10560	0.299855	0.724138	1.37216	0.223821	0.0016384	15.682	0.00861702
17	0 tissues	CG10597	0.842157	0.0111732	1.23331	0.952393	0.00092834	1.68431	0.00666054
18	0 tissues	CG10827	0.465471	0.137931	1.4288	0.825419	0.00593066	33.8233	0.013024
19	0 tissues	CG10912	0.585991	0.353448	1.31338	0.733227	0.00145158	86.072	0.0080851
20	0 tissues	CG10943	0.384098	0.433908	1.35223	0.31446	0.00186477	69.2218	0.001067
21	0 tissues	CG11131	0.26033	0.186813	2.76672	0.628379	0.00455922	8.76476	0.0175097
22	0 tissues	CG11236	0.842503	0.132184	0.821591	0.886761	0.00595156	38.9572	0.0104899
23	0 tissues	CG1124	1.74674	0.839357	0.966944	4.11938	0.316174	1109.33	0.0257579
24	0 tissues	CG11300	0.703791	0.115108	1.54145	2.61229	0.00131935	19.0259	0.00816737
25	0 tissues	CG11368	1.13231	0.0893855	1.09325	2.33743	0.0018581	20.3055	0.040428
26	0 tissues	CG11370	0.287067	0.010274	1.72321	8.91743	0.00433152	5.54354	0.00942991
27	0 tissues	CG11378	0.700903	0.642857	1.37665	1.19545	0.0427837	40.549	0.132576
28	0 tissues	CG11384	0.264425	0.270115	1.52618	0.148397	0.00128388	30.4082	0.00732713
29	0 tissues	CG11413	0.0864242	0.0205479	2.35687	0.491062	0.00419844	2.24607	0.0124914
30	0 tissues	CG1143	0.151908	0.0410959	1.87061	0.481446	0.00775341	5.26819	0.0271898
31	0 tissues	CG11550	0.377522	0.561644	1.65365	0.415752	0.020509	82.8982	0.0136557
32	0 tissues	CG11892	0.097109	0.362069	1.97408	0.0353854	0.00160285	2.96483	0.00579004
33	0 tissues	CG11911	0.595809	0.0545977	1.56546	1.28247	0.00135018	16.3407	0.0150677
34	0 tissues	CG1213	0.399053	0.402299	1.60635	0.398595	0.00773863	71.3108	0.0417167
35	0 tissues	CG12239	1.42204	0.127175	1.28445	3.62968	0.0165234	144.388	0.0016304
36	0 tissues	CG12256	0.168232	0.0305998	3.80038	1.52545	0.00927986	12.0858	0.022544
37	0 tissues	CG12268	0.357021	0.0858369	1.42226	1.42636	0.0024959	17.2621	0.0149784
38	0 tissues	CG12310	2.13178	0.857143	0.463679	4.61534	0.00234486	12.6145	0.00545127
39	0 tissues	CG12507	2.75746	0.77095	0.647937	6.65246	0.02	329.547	0.0123745
40	0 tissues	CG12523	0.58891	0.0890411	1.51567	2.36642	0.0115161	28.6933	0.0038329
41	0 tissues	CG12546	1.14606	1	0.79865	0.981158	0.00409707	6.22735	0.00327665
42	0 tissues	CG12655	1.61541	0.021978	1.38254	4.31166	0.000638312	3.23082	0.000550464
43	0 tissues	CG12825	0.628705	0.683908	1.16839	0.66212	0.0286452	165.151	0.056407
44	0 tissues	CG12911	1.95245	0.910615	0.777832	5.1	0.0578193	338.22	0.00740176
45	0 tissues	CG13038	1.4173	0.571918	1.05796	3.10823	0.0231275	249.61	0.109673
46	0 tissues	CG13042	0.947531	0.0782123	1.78573	4.22483	0.00512849	21.1704	0.00970103
47	0 tissues	CG13045	2.3659	0.317597	0.917896	6.25507	0.0164864	158.991	0.0194864
48	0 tissues	CG13056	0.249103	0.133869	2.63905	1.32408	0.0135462	65.7228	0.00461025
49	0 tissues	CG13058	0.727408	0.359589	1.54927	2.60754	0.0162684	124.554	0.00600094
50	0 tissues	CG13133	2.49343	0.597765	0.637044	5.92935	0.00499818	238.139	0.0122498
51	0 tissues	CG13196	2.30568	0.270386	0.875484	6.23207	0.0111367	136.203	0.00146379
52	0 tissues	CG13218	0.556975	0.0376712	1.41527	4.80923	0.00803186	16.4454	0.029728
53	0 tissues	CG13247	0.462471	0.724551	0.959461	0.307214	0.0241203	59.383	0.0031416
54	0 tissues	CG13285	0.263327	0.0342466	3.03135	1.23747	0.00557994	5.32031	0.0369566
55	0 tissues	CG13306	0.243576	0.625	1.33983	0.141294	0.0011602	10.9346	0.0144842
56	0 tissues	CG13318	1.297	0.212291	1.17525	3.93995	0.00522886	57.7956	0.0186977
57	0 tissues	CG13323	0.66845	0.672414	1.4845	0.708807	0.00291453	26.3468	0.00495804
58	0 tissues	CG13403	0.585155	0.0787671	1.83386	1.73121	0.0033417	22.0348	0.0202231
59	0 tissues	CG13482	0.55603	0.632184	1.28261	0.553974	0.0314995	138.685	0.00661504
60	0 tissues	CG13545	0.0966069	0.0205479	2.13762	0.593349	0.00577793	2.73092	0.0187765
61	0 tissues	CG13675	0.442358	0.178082	1.80904	1.58972	0.00372143	44.3279	0.0103277
62	0 tissues	CG13721	1.95363	0.134078	1.02386	4.95622	0.00153866	43.662	0.00110727
63	0 tissues	CG13727	1.87225	0.312849	0.921087	4.91569	0.00787946	109.05	0.00113439
64	0 tissues	CG13806	0.175214	0.038822	3.00196	0.509321	0.00616539	11.9684	0.00734299
65	0 tissues	CG13810	0.337372	0.0658683	2.68887	0.59447	0.0064394	5.51717	0.0124316
66	0 tissues	CG13947	0.58146	0.714286	1.66397	0.967184	0.00130191	3.81631	0.00287107
67	0 tissues	CG14075	4.58695	0.863636	0.389817	22.0783	0.0467211	87.5111	0.00196508
68	0 tissues	CG14096	2.37036	0.399142	0.806465	7.349	0.0999727	224.488	0.0108163
69	0 tissues	CG14120	0.263836	0.00401606	1.51589	0.305493	0.00764437	1.26832	0.0105669
70	0 tissues	CG14277	0.757617	0.212291	1.27352	4.89539	0.00822698	60.0721	0.00324486
71	0 tissues	CG14300	0.107535	0.0120482	2.26362	0.0888784	0.0012458	1.80267	0.035508
72	0 tissues	CG14342	3.55574	0.614525	0.53751	10.5056	0.0196876	332.825	0.0109146
73	0 tissues	CG14419	0.514273	0.253425	1.59871	1.05286	0.00414187	58.3123	0.0128682
74	0 tissues	CG14439	0.325061	0.212329	2.18393	0.561884	0.00344412	32.7994	0.0115204
75	0 tissues	CG14445	0.646454	0.407821	1.52031	1.53773	0.00701391	68.5308	0.0306017
76	0 tissues	CG14454	3.8208	1	0.368188	13.4147	0.0804345	25.1643	0.0115129
77	0 tissues	CG14456	0.482596	0.0726257	1.59081	5.34124	0.0066584	19.5823	0.0013391
78	0 tissues	CG14457	0.399173	0.643678	1.60971	0.400704	0.0193776	113.65	0.0250468
79	0 tissues	CG14500	0.292642	0.0258621	1.08483	0.128346	0.000536691	2.83339	0.00126721
80	0 tissues	CG14523	1.31881	0.928571	0.722132	2.11339	0.109399	88.0559	0.0173339
81	0 tissues	CG14565	0.562074	0.0686695	1.48998	2.5694	0.00371532	18.1122	0.0073865
82	0 tissues	CG14572	0.877375	0.010274	1.39512	1.9272	0.000359669	3.21873	0.00463834
83	0 tissues	CG14573	1.27308	0.141631	1.24167	3.05733	0.00465068	45.4259	0.0093268
84	0 tissues	CG14642	0.386916	0.516484	1.69776	0.411183	0.0736766	22.9852	0.0638527
85	0 tissues	CG14770	1.15344	0.506849	1.31261	6.42805	0.108576	277.994	0.00235499
86	0 tissues	CG14780	0.149032	0.0575275	1.05823	0.0395583	0.00101743	8.10472	0.00030503
87	0 tissues	CG14820	0.557229	0.0944206	1.71751	0.907483	0.0074547	15.6352	0.0185545
88	0 tissues	CG15020	0.349506	0.229452	1.67604	0.543175	0.0151651	35.7077	0.0344529
89	0 tissues	CG15023	0.303726	0.0821918	1.71911	0.484131	0.00157777	11.9243	0.00765577
90	0 tissues	CG15024	0.307111	0.222603	2.01236	1.2333	0.00970495	46.7052	0.0126669
91	0 tissues	CG15043	0.210626	0.0890805	4.42048	0.673904	0.00666875	12.1761	0.00674348
92	0 tissues	CG15065	0.257262	0.00611995	1.49281	1.75943	0.00115488	4.60584	0.0112644
93	0 tissues	CG15068	0.257814	0.00244798	1.28168	0.0934417	0.00349107	0.515628	0.0142797
94	0 tissues	CG15126	0.34306	0.456897	1.38498	0.294852	0.00534267	69.941	0.00808406
95	0 tissues	CG15209	2.16824	0.593407	0.874333	6.1073	0.214829	116.439	0.0324534
96	0 tissues	CG15247	0.83639	0.964072	0.670427	0.79866	0.148468	135.776	0.0569987
97	0 tissues	CG15369	0.878202	0.790698	1.21641	1.42051	0.0599698	646.438	0.0242655
98	0 tissues	CG15422	2.28544	0.994253	0.482315	5.46655	0.150346	779.881	0.0395746
99	0 tissues	CG15423	0.976752	0.574713	1.4137	2.27763	0.00836865	235.293	0.00543768
100	0 tissues	CG15546	0.321298	0.188356	1.84404	0.285372	0.000352531	22.8896	0.000963983
101	0 tissues	CG15556	0.598283	1	0.89991	0.456883	0.00422115	35.8481	0.00672378
102	0 tissues	CG15597	0.204803	0.133047	1.20437	0.0845485	0.000803595	7.68345	0.000780272
103	0 tissues	CG15818	0.287011	0.137931	2.13969	2.66451	0.0122651	44.775	0.015372
104	0 tissues	CG15829	3.6946	1	0.309533	13.0119	0.0697375	199.016	0.025247
105	0 tissues	CG16732	0.183584	0.152299	1.15316	0.0613864	0.0014864	11.4531	0.0202419
106	0 tissues	CG16756	0.79964	0.70869	0.997799	0.955265	0.0132416	490.6	0.0120636
107	0 tissues	CG16898	0.313468	0.341954	1.2439	0.168764	0.0134443	42.3028	0.0106525
108	0 tissues	CG17107	0.307841	0.123288	1.9867	0.793999	0.00598238	22.027	0.0112428
109	0 tissues	CG17109	5.57442	1	0.274784	28.7844	0.433934	360.077	0.0164467
110	0 tissues	CG17134	0.186702	0.409091	2.06169	0.127228	0.00164432	2.36733	0.00722826
111	0 tissues	CG17571	0.562109	0.00574713	0.308337	0.319813	0.00127396	1.12422	0.0174435
112	0 tissues	CG17633	1.15676	0.0718391	1.0816	2.4946	0.00232903	32.0724	0.00769391
113	0 tissues	CG17636	1.29268	0.910714	0.717821	1.67385	0.00428693	60.1606	0.00559933
114	0 tissues	CG17738	0.351468	0.00803213	1.39531	0.516842	0.00557133	3.29826	0.0099987
115	0 tissues	CG17930	0.273332	0.152299	1.79501	0.168353	0.00157606	17.3676	0.0138104
116	0 tissues	CG1809	0.506923	0.301724	1.66227	1.23133	0.0628163	83.4949	0.00731617
117	0 tissues	CG18095	0.165472	0.310345	1.9459	0.408828	0.0045326	7.28727	0.00803964
118	0 tissues	CG18294	2.40737	0.364807	0.825648	6.36328	0.0393255	188.501	0.0145808
119	0 tissues	CG18417	0.449177	0.0575636	1.91197	1.17189	0.0102464	33.0636	0.0315006
120	0 tissues	CG18493	0.540235	0.192529	1.51042	1.37411	0.00314735	57.3907	0.00864422
121	0 tissues	CG18577	1.45674	1	0.43336	2.00586	0.00879196	76.8772	0.0200998
122	0 tissues	CG18585	1.36169	0.137931	1.21349	2.88746	0.00603377	64.1194	0.0168136
123	0 tissues	CG18609	0.26901	0.0220318	2.81665	2.42002	0.00187959	13.2065	0.0129555
124	0 tissues	CG18635	0.507807	0.982759	0.841249	0.355321	0.00125696	31.4154	0.00426259
125	0 tissues	CG18748	0.300877	0.58046	1.02407	0.137914	0.00398893	66.4539	0.00516437
126	0 tissues	CG18765	0.343945	0.583333	1.73215	0.454166	0.00977301	104.032	0.0156833
127	0 tissues	CG18814	1.8687	1	0.404901	3.29157	0.00625278	102.273	0.012599
128	0 tissues	CG2120	0.235582	0.373563	1.18216	0.0965128	0.00117049	35.3764	0.00398346
129	0 tissues	CG2681	0.224469	0.235632	1.00652	0.064259	0.0047305	18.7832	0.00521621
130	0 tissues	CG2772	0.338913	0.0215827	0.669375	0.101923	0.00190501	0.910134	0.00145632
131	0 tissues	CG30026	0.834027	0.128755	1.16467	1.82456	0.00786463	33.5432	0.0073632
132	0 tissues	CG30196	1.50497	0.91018	0.673963	2.24845	0.0734484	210.735	0.0738367
133	0 tissues	CG30371	0.505408	0.285714	0.949855	0.293459	0.000671622	1.01082	0.00185351
134	0 tissues	CG30411	4.01239	1	0.319267	14.9277	0.0566804	26.6917	0.0494961
135	0 tissues	CG30458	2.0051	0.311644	1.2472	8.87747	0.13363	202.82	0.0193278
136	0 tissues	CG30479	0.476888	0.192529	1.08521	0.413817	0.00533729	36.9202	0.00311644
137	0 tissues	CG30480	0.138501	0.0468541	1.18233	0.0341946	0.0026894	5.63482	0.0228854
138	0 tissues	CG31036	1.13052	0.893855	0.803904	1.51071	0.0107282	176.814	0.00243738
139	0 tissues	CG3106	1.80192	0.12931	0.768821	3.05921	0.00418938	68.8351	0.00189218
140	0 tissues	CG31087	0.478901	0.178161	1.65431	1.00187	0.00396833	44.8608	0.00553885
141	0 tissues	CG31267	0.611238	0.0287356	0.866275	0.366143	0.00134814	5.38158	0.00470922
142	0 tissues	CG31337	1.80699	0.593407	0.938369	3.86056	0.297742	89.4269	0.0932956
143	0 tissues	CG31343	1.34799	0.16092	0.919932	2.60191	0.00316478	77.6203	0.00693451
144	0 tissues	CG31446	0.888887	0.373563	1.29719	2.59997	0.0101089	158.491	0.00310033
145	0 tissues	CG31463	0.971886	0.16092	1.02372	1.61344	0.0042871	59.0885	0.00364064
146	0 tissues	CG31648	0.489801	0.887931	0.863412	0.303709	0.323861	156.868	0.0627002
147	0 tissues	CG31821	0.158373	0.0120482	2.06517	0.308634	0.0105547	3.42046	0.00347665
148	0 tissues	CG31954	2.51145	0.137339	0.756153	7.93585	0.0278708	81.1505	0.0131808
149	0 tissues	CG32074	1.51594	0.00574713	1.41062	4.29058	0.0014692	3.03188	0.000197119
150	0 tissues	CG32189	0.130833	0.00267738	1.14089	0.0215189	0.00114236	0.261667	0.000857922
151	0 tissues	CG32213	1.21914	0.313305	1.02929	3.10057	0.0115043	109.152	0.000644704
152	0 tissues	CG32237	0.662975	0.010274	1.02139	0.505551	0.00491301	1.8478	0.0142527
153	0 tissues	CG32284	0.176351	0.0502793	1.02346	0.0415574	0.0057662	1.64145	0.00192623
154	0 tissues	CG32354	1.37916	0.913669	0.781158	2.28239	0.029227	174.885	0.00971964
155	0 tissues	CG32444	0.154325	0.0488506	3.0816	0.155324	0.00551323	4.28833	0.0747323
156	0 tissues	CG32483	0.95517	0.12069	1.14915	1.32319	0.00539981	39.2482	0.00250986
157	0 tissues	CG32633	0.666148	0.551724	1.34033	3.36647	0.175856	256.17	0.0157138
158	0 tissues	CG33124	0.489605	0.672414	1.12647	0.514486	0.0013706	22.7358	0.0629686
159	0 tissues	CG33127	0.879066	0.324713	1.16479	1.79608	0.00560357	121.848	0.0152605
160	0 tissues	CG33128	1.00421	0.163793	1.27401	2.28753	0.00252224	69.4865	0.0109717
161	0 tissues	CG33272	0.253409	0.0172414	2.19416	0.510583	0.0103474	2.73956	0.00447666
162	0 tissues	CG3332	0.750508	0.0171233	0.905538	0.61569	0.00224412	3.58289	0.00745132
163	0 tissues	CG3344	1.25018	0.135057	1.0829	2.18234	0.0222478	56.0533	0.0265728
164	0 tissues	CG33985	0.210626	0.0603448	1.02489	0.069906	0.00146903	4.9772	0.00283266
165	0 tissues	CG34176	0.991907	0.816092	1.16633	1.84124	0.00408555	318.328	0.000409926
166	0 tissues	CG34198	0.806841	0.887931	1.37846	1.36877	0.0185058	297.731	0.046557
167	0 tissues	CG34215	0.456345	0.386781	1.76925	1.68283	0.0196451	285.729	0.0596596
168	0 tissues	CG34265	0.47452	0.0335196	1.65721	0.833666	0.00177597	4.08248	0.0766945
169	0 tissues	CG34267	0.270691	0.123288	2.35705	1.62227	0.00297041	26.3876	0.00569329
170	0 tissues	CG34268	0.232301	0.0429185	2.98181	1.08797	0.00684316	5.26475	0.0108445
171	0 tissues	CG34282	0.144158	0.0342466	1.45861	0.0569167	0.000876649	1.91479	0.0390827
172	0 tissues	CG34284	4.1885	1	0.343016	18.0929	0.0953671	242.587	0.0483277
173	0 tissues	CG34290	0.614919	0.571429	0.853596	0.528401	0.000442788	2.72631	0.000376085
174	0 tissues	CG34305	0.723293	0.339041	1.1596	1.0581	0.0066968	84.769	0.00175711
175	0 tissues	CG34327	0.143579	0.0205479	1.75341	1.26993	0.00129463	4.22764	0.0351972
176	0 tissues	CG34445	1.93385	0.994012	0.51718	3.9898	0.0980332	318.121	0.138868
177	0 tissues	CG34446	0.758433	0.646552	1.27717	0.962233	0.224387	188.402	0.183002
178	0 tissues	CG34461	2.43736	0.407534	1.10404	11.5313	0.0745344	310.544	0.0746745
179	0 tissues	CG3588	0.713577	0.417808	1.29244	0.999247	0.00512722	99.4522	0.00160084
180	0 tissues	CG3604	1.06037	0.0171233	1.27957	2.13386	0.00293888	5.5586	0.0602063
181	0 tissues	CG3734	0.626165	0.278736	1.27885	1.10575	0.00171901	80.385	0.00345739
182	0 tissues	CG3746	1.11413	0.958084	0.827045	1.42922	0.163858	171.799	0.104061
183	0 tissues	CG3819	0.152375	0.0401606	1.68149	0.0560534	0.000680025	5.5881	0.00497029
184	0 tissues	CG3841	0.275386	0.0977011	1.34698	0.215357	0.00322701	12.7452	0.0125689
185	0 tissues	CG3868	0.290778	0.0804598	1.7887	0.233398	0.00175191	10.5567	0.00116918
186	0 tissues	CG4000	0.242382	0.109589	1.57159	3.25772	0.0118693	37.8778	0.0443605
187	0 tissues	CG40198	0.165163	0.0133869	1.94066	0.368968	0.00305757	3.91558	0.0104535
188	0 tissues	CG4229	0.195541	0.0171233	2.07038	0.488612	0.001424	2.18552	0.0164349
189	0 tissues	CG42390	0.588062	0.796407	1.1439	0.675671	0.0841451	93.1126	0.0575849
190	0 tissues	CG42815	0.129319	0.0107095	1.12512	0.0458515	0.00077942	1.43381	0.00176639
191	0 tissues	CG42833	2.9774	1	0.199029	8.63606	0.0172068	169.224	0.0146698
192	0 tissues	CG4301	0.642157	0.201439	1.11408	0.613926	0.029667	18.5696	0.0341198
193	0 tissues	CG43109	0.230531	0.380661	1.25548	0.0958896	0.0248934	82.9779	0.0100079
194	0 tissues	CG43133	0.284859	0.51497	1.49437	0.178897	0.00348504	30.7488	0.0112433
195	0 tissues	CG43134	1.26926	0.0729614	1.099	2.13546	0.00852813	20.3992	0.00526604
196	0 tissues	CG43149	0.722106	0.502793	1.1239	0.846141	0.00981397	70.6427	0.0120893
197	0 tissues	CG43220	0.19093	0.100559	1.3204	0.062512	0.002196	3.86599	0.0131788
198	0 tissues	CG43291	0.213989	0.140759	1.8755	0.104562	0.00308304	29.5141	0.00763788
199	0 tissues	CG43348	0.459448	0.431034	1.88521	0.959388	0.00219402	107.912	0.00195509
200	0 tissues	CG43349	1.01848	0.724138	1.15874	1.91508	0.0129791	291.449	0.0110968
201	0 tissues	CG43400	1.99406	0.106322	0.945926	5.65386	0.0191702	71.9671	0.0232381
202	0 tissues	CG4377	0.488343	0.264368	1.22814	0.44769	0.00251324	51.6452	0.023134
203	0 tissues	CG4386	2.15733	0.948498	0.657224	4.87137	0.0190832	452.238	0.0240227
204	0 tissues	CG4409	0.79175	0.649264	1.53877	1.42779	0.0432734	459.952	0.00324956
205	0 tissues	CG45105	1.3654	0.932961	0.829377	2.64162	0.00682823	242.84	0.00183327
206	0 tissues	CG4563	1.62333	0.946429	0.742674	2.88201	0.0034854	82.7815	0.00401307
207	0 tissues	CG4653	1.07528	0.206897	0.897972	1.2723	0.00274508	71.4458	0.00374533
208	0 tissues	CG4734	1.07462	0.281609	1.15772	2.55586	0.00640402	122.879	0.00239331
209	0 tissues	CG4835	0.297827	0.155172	1.67977	0.201689	0.00169564	19.3261	0.00612987
210	0 tissues	CG4839	0.661554	0.715517	0.865992	0.537936	0.00429484	164.502	0.000286157
211	0 tissues	CG4962	0.651777	0.128492	2.24736	3.24942	0.00790378	26.0854	0.0335625
212	0 tissues	CG4982	0.548231	0.123288	2.07509	1.73659	0.00400465	31.6889	0.00819115
213	0 tissues	CG5070	0.498456	0.0479452	1.65947	2.18606	0.00301901	14.6813	0.0149235
214	0 tissues	CG5162	0.180802	0.0171359	1.46208	0.0605603	0.0015574	2.89336	0.0462487
215	0 tissues	CG5255	1.73968	0.124464	0.927371	5.60473	0.00243655	60.187	0.00467361
216	0 tissues	CG5397	0.62799	0.686695	1.31929	0.814627	0.00842173	119.987	0.00563268
217	0 tissues	CG5404	1.63277	0.010274	0.716694	2.40123	0.00199344	4.37689	0.0252498
218	0 tissues	CG5418	4.96062	1	0.308052	22.8085	0.0808485	316.905	0.00473131
219	0 tissues	CG5697	0.540813	0.965517	1.02551	0.463311	0.00375777	33.3365	0.00216622
220	0 tissues	CG5770	0.797442	0.12069	1.38496	1.43424	0.00393126	39.3791	0.0057667
221	0 tissues	CG5804	0.819024	0.313218	1.48224	3.49596	0.0194805	147.394	0.00283755
222	0 tissues	CG5849	0.302008	0.681763	1.05154	0.136346	0.0417956	183.705	0.0800565
223	0 tissues	CG5892	0.192927	0.0632184	1.30984	0.074072	0.00351158	5.05605	0.0465631
224	0 tissues	CG6012	0.299881	0.41954	1.21264	0.154216	0.00125933	48.9751	0.00639065
225	0 tissues	CG6048	0.257525	0.137931	1.29771	0.120813	0.000868365	14.2317	0.0218953
226	0 tissues	CG6184	0.704803	0.843373	0.757956	0.582838	0.051477	446.364	0.0166083
227	0 tissues	CG6409	1.23783	0.0342466	1.14777	3.89073	0.00345246	14.9006	0.0170483
228	0 tissues	CG6484	0.557737	0.359195	1.03044	0.461962	0.00232709	74.1944	0.00218321
229	0 tissues	CG6696	1.04195	0.944206	0.763821	1.27841	0.0260862	229.111	0.00626015
230	0 tissues	CG6723	0.334667	0.493976	1.94561	0.430774	0.0246107	182.905	0.0105635
231	0 tissues	CG6733	4.87912	1	0.273759	22.1924	0.0879232	316.259	0.0276581
232	0 tissues	CG6738	1.3388	0.689655	0.761316	1.99458	0.00495465	50.9273	0.0110262
233	0 tissues	CG7179	1.94236	0.0171674	0.524786	3.16583	0.000629919	6.82833	0.033024
234	0 tissues	CG7203	1.28771	0.267123	1.3214	7.59743	0.257764	155.256	0.00416016
235	0 tissues	CG7214	0.397835	0.143836	1.86283	1.36414	0.00524761	34.7677	0.00386259
236	0 tissues	CG7248	0.26556	0.045977	1.31088	0.144855	0.00150126	5.10101	0.0420081
237	0 tissues	CG7277	0.367229	0.836207	0.987762	0.195134	0.232407	116.399	0.0586834
238	0 tissues	CG7298	0.355258	0.0316092	1.26673	0.22292	0.00266109	4.33281	0.0307092
239	0 tissues	CG7322	1.52387	0.97552	0.471926	2.41545	0.113933	1198.62	0.0986353
240	0 tissues	CG7409	1.67232	0.307263	1.19533	4.99151	0.00470818	97.5647	0.00309275
241	0 tissues	CG7548	1.386	0.284247	1.36005	7.67779	0.135929	168.925	0.00730939
242	0 tissues	CG7567	0.316731	0.0348059	1.85671	0.993262	0.0093102	17.2844	0.166233
243	0 tissues	CG7742	1.61174	0.592179	0.586551	2.54864	0.00556927	157.407	0.0200026
244	0 tissues	CG7910	3.57357	0.00367197	0.865584	8.58885	0.0111032	7.25078	0.0313007
245	0 tissues	CG7916	0.257996	0.0201149	1.20307	0.160586	0.00296195	2.35226	0.00515533
246	0 tissues	CG7953	0.153763	0.0803213	2.99165	0.288586	0.00210221	19.8825	0.019745
247	0 tissues	CG8160	0.282756	0.313341	2.28237	0.269726	0.00408804	99.3886	0.0218699
248	0 tissues	CG8501	2.43448	0.914286	0.534918	6.41472	0.197351	155.524	0.0667203
249	0 tissues	CG8562	1.04312	0.155172	1.17033	5.73847	0.136438	95.271	0.0147179
250	0 tissues	CG8630	0.33193	0.0686695	1.82088	2.86808	0.00265684	16.6671	0.00776018
251	0 tissues	CG8661	0.15157	0.25	2.25666	0.0998651	0.00218975	3.28491	0.0644469
252	0 tissues	CG8736	0.789955	0.160959	1.52184	3.8068	0.0125903	66.4829	0.015491
253	0 tissues	CG8773	0.596889	0.135057	1.08688	0.60659	0.00851703	31.6724	0.0193742
254	0 tissues	CG8774	0.901013	0.158046	1.05253	1.66466	0.00272538	61.1427	0.0019464
255	0 tissues	CG8852	0.244153	0.45509	1.24588	0.102534	0.00547458	21.2716	0.0020653
256	0 tissues	CG8997	0.25377	0.0603448	1.65931	0.25694	0.00305521	8.26118	0.0516198
257	0 tissues	CG9192	0.263989	0.109589	2.15953	2.22234	0.0664477	27.9044	0.00716569
258	0 tissues	CG9269	0.335647	0.0479452	1.71851	2.36137	0.00134521	14.5746	0.0095499
259	0 tissues	CG9360	0.245749	0.327586	1.49264	0.141589	0.00300911	35.1972	0.00437551
260	0 tissues	CG9394	0.181686	0.064257	2.29993	0.137262	0.00758975	12.6683	0.0362325
261	0 tissues	CG9555	0.377282	0.324713	1.34505	0.274431	0.00333107	49.8793	0.0457542
262	0 tissues	CG9657	0.480582	0.420348	1.80365	1.17522	0.0443112	246.156	0.012449
263	0 tissues	CG9673	0.800247	0.399425	1.19839	2.17621	0.110607	159.741	0.00435493
264	0 tissues	CG9686	0.5197	0.413655	1.86317	1.39225	0.109389	261.713	0.00768044
265	0 tissues	CG9702	1.56337	0.010274	0.426691	2.13129	0.00301843	4.30152	0.0188985
266	0 tissues	CG9757	1.30653	0.219178	1.27751	3.96258	0.019734	98.0689	0.0267797
267	0 tissues	CG9903	0.395989	0.41092	1.52096	0.441521	0.00171963	75.5792	0.000208642
268	0 tissues	CG9981	0.343012	0.591954	0.948865	0.179251	0.00243489	78.0457	0.00534759
269	0 tissues	Cht9	0.152365	0.0258621	2.29034	0.165778	0.00101596	2.55453	0.00240828
270	0 tissues	Cpr11A	0.490911	0.116438	1.43585	1.15705	0.0012618	27.5823	0.00865577
271	0 tissues	Cpr23B	1.21423	0.0856164	1.46648	4.02326	0.00179601	36.695	0.000861329
272	0 tissues	Cpr35B	0.158547	0.0273973	2.75169	0.911382	0.00222264	3.66608	0.0782883
273	0 tissues	Cpr49Ad	0.560487	0.010274	1.16838	0.513602	0.00223328	1.84703	0.00528458
274	0 tissues	Cpr49Ae	0.37463	0.229452	1.44458	0.488474	0.00846852	35.9339	0.0026334
275	0 tissues	Cpr49Af	0.21234	0.0445205	1.63962	0.326557	0.00107468	5.41618	0.0129618
276	0 tissues	Cpr49Ag	0.925908	0.15411	1.45837	2.49056	0.00894549	53.7203	0.00370261
277	0 tissues	Cpr50Cb	1.13103	0.0787671	1.23178	4.3774	0.0100413	37.6466	0.025806
278	0 tissues	Cpr56F	1.81716	0.202055	1.28088	5.56176	0.0507765	104.13	0.0129734
279	0 tissues	Cpr62Bb	2.39287	0.335196	1.06566	7.53528	0.146392	134.71	0.0269139
280	0 tissues	Cpr65Av	1.2684	0.407534	1.38507	8.78567	0.221115	247.025	0.0795342
281	0 tissues	Cpr65Ax2	0.494538	0.130137	1.66182	0.931805	0.00893085	26.868	0.00971186
282	0 tissues	Cpr65Eb	1.24506	0.273973	1.56995	3.98637	0.0364297	118.537	0.00163985
283	0 tissues	Cpr65Ec	0.486761	0.0719178	1.41794	1.64936	0.00559162	19.396	0.0274458
284	0 tissues	Cpr67B	0.148541	0.113014	2.6354	0.199333	0.0968119	9.14796	0.0147865
285	0 tissues	Cpr67Fb	0.596541	0.0308219	0.882634	0.454049	0.00527043	5.41759	0.00863478
286	0 tissues	Cpr92F	1.13036	0.232877	1.50273	4.72762	0.0394713	109.23	0.0092698
287	0 tissues	Cpr97Ea	1.49722	0.383562	1.08886	3.48164	0.0069107	171.696	0.00643127
288	0 tissues	Cpr97Eb	1.17462	0.280822	1.14956	2.592	0.00297971	110.082	0.00324054
289	0 tissues	Csas	0.252501	0.341365	1.88614	0.156626	0.0142835	80.9832	0.00975789
290	0 tissues	Cyp12c1	0.232914	0.247126	1.65715	0.0979704	0.0026146	22.6294	0.00172567
291	0 tissues	Cyp304a1	1.94258	0.157143	1.12487	10.5108	0.0210766	26.6579	0.0124378
292	0 tissues	Cyp309a2	2.55219	0.1	0.757147	8.72045	0.0075454	18.7516	0.000636671
293	0 tissues	Cyp4aa1	1.02839	0.0616438	1.13096	2.15171	0.00128593	21.258	0.00922991
294	0 tissues	Cyp4g1	0.109311	0.0134639	2.21554	5.17521	0.00469072	11.9721	0.0104192
295	0 tissues	Cyp4g15	0.555779	0.639893	1.37529	0.638583	0.103298	316.675	0.00883618
296	0 tissues	Cyp4s3	0.63072	0.793103	0.925747	0.506845	0.00859455	28.1387	0.00842034
297	0 tissues	Desi	2.95099	0.22905	0.756147	7.67641	0.00555793	99.9728	0.00274705
298	0 tissues	Edg78E	0.517331	0.106164	1.97851	4.6842	0.0578327	41.1897	0.0069837
299	0 tissues	Edg91	0.182867	0.0513699	3.14649	0.345923	0.00307494	4.91924	0.0343194
300	0 tissues	etaTry	0.851675	0.123563	0.892116	0.921115	0.0007854	37.3319	0.000395815
301	0 tissues	Gagr	0.286487	0.396648	1.91479	0.215249	0.0146178	25.4277	0.00683189
302	0 tissues	Gbp3	0.70193	0.866585	0.875077	0.650534	0.0235052	517.134	0.00436567
303	0 tissues	Gnmt	0.219649	0.228886	3.76286	0.496369	0.00660715	74.1192	0.0621763
304	0 tissues	GstD7	0.443158	0.181818	1.17162	0.390438	0.00557338	1.90157	0.00461793
305	0 tissues	GstD8	2.66261	0.268156	0.629921	6.10992	0.00621489	106.125	0.00554407
306	0 tissues	GstE4	4.24565	0.134078	0.610555	14.481	0.201147	79.8806	0.00581935
307	0 tissues	Hex-C	0.409589	0.523868	1.45684	0.40605	0.0140886	224.297	0.0511915
308	0 tissues	Hsp70Bc	1.02618	0.388489	0.91655	1.47775	0.0745326	57.7727	0.0418775
309	0 tissues	IM1	0.155513	0.0771114	4.33313	0.503403	0.00332715	19.9046	0.00826504
310	0 tissues	IM2	0.186265	0.108935	4.3412	0.648609	0.00400606	31.858	0.00571937
311	0 tissues	IM3	0.131959	0.0746634	4.09452	0.808495	0.00238027	22.9594	0.00803729
312	0 tissues	IM4	0.143304	0.0673195	4.24631	0.356077	0.00411128	15.3817	0.0198552
313	0 tissues	iotaTry	0.645402	0.0862069	0.920969	0.52802	0.00333628	19.2642	0.00170812
314	0 tissues	Jon25Bi	0.250532	0.0344828	2.10854	0.81975	0.00402436	7.15529	0.00409738
315	0 tissues	Jon25Bii	0.310084	0.0229885	2.13607	1.30215	0.000327918	5.94795	0.000126808
316	0 tissues	Jon65Aiii	0.938779	0.198276	1.39487	6.28119	0.00705398	122.793	0.000661797
317	0 tissues	Jon65Aiv	0.727099	0.109195	1.59991	1.36587	0.00627862	34.6261	0.00242647
318	0 tissues	Jon99Ci	0.635201	0.0172414	0.958801	0.513733	0.000673126	3.72839	0.00552629
319	0 tissues	Jon99Fii	0.143544	0.0114943	1.8229	0.186532	0.00161219	1.20948	0.0212395
320	0 tissues	kappaTry	0.57588	0.204023	1.38573	1.42536	0.00233052	64.6481	0.000780789
321	0 tissues	Lcp65Ad	0.807614	0.270548	1.55118	4.04696	0.0156351	112.286	0.00607589
322	0 tissues	Lcp65Af	0.839598	0.0753425	1.49187	1.77863	0.0111656	21.9851	0.0312677
323	0 tissues	lectin-28C	2.62302	0.970588	0.546213	7.41103	0.130009	170.078	0.0201146
324	0 tissues	Lsp1gamma	0.614764	0.444308	1.71624	1.02648	0.0122806	285.456	0.0144257
325	0 tissues	LysB	0.598287	0.0735294	1.1884	2.02028	0.00555714	5.84904	0.00437342
326	0 tissues	LysD	1.07678	0.0882353	1.09581	2.39277	0.00517715	7.38574	0.0124654
327	0 tissues	LysE	0.347475	0.0735294	0.374661	0.144963	0.00167531	1.88072	0.00329301
328	0 tissues	LysS	0.619929	0.428571	1.25344	0.910742	0.000497534	18.3964	0.000161263
329	0 tissues	mag	0.348233	0.0373563	1.61174	0.375031	0.00109674	6.15546	0.00622811
330	0 tissues	Mal-A2	0.633842	0.221264	1.21483	0.64964	0.00134626	49.9531	0.00698484
331	0 tissues	Mal-A4	0.257996	0.0488506	2.18675	0.232628	0.00522584	5.85908	0.0165306
332	0 tissues	MFS9	0.366988	0.0977242	1.83155	0.705114	0.00487009	43.691	0.000894292
333	0 tissues	mRRF1	0.417854	0.813218	1.00754	0.2667	0.479169	130.987	0.109481
334	0 tissues	Ms	0.757564	0.0522088	1.61735	2.24287	0.00613975	41.8173	0.000485795
335	0 tissues	MtnD	0.175581	0.0545977	1.19896	0.0528028	0.00121568	3.76981	0.0469781
336	0 tissues	Muc11A	0.0649071	0.37931	3.55375	0.262219	0.00164911	5.43604	0.00264604
337	0 tissues	Muc18B	0.765948	0.16092	1.10277	1.01614	0.00356021	46.8354	0.00951715
338	0 tissues	Muc55B	0.438921	0.160714	0.957908	0.2134	0.000888723	3.61571	0.00272373
339	0 tissues	Muc91C	1.46299	0.136986	1.11432	3.60709	0.00470818	61.46	0.001188
340	0 tissues	Mur18B	0.702678	0.913793	1.3908	2.25426	0.00190193	58.4375	0.00019492
341	0 tissues	Mur29B	0.35675	0.275862	1.5203	0.300023	0.00502978	42.6253	0.0147122
342	0 tissues	NAAT1	0.484668	0.672414	1.24335	0.85642	0.00248337	27.8714	0.00324161
343	0 tissues	Nep4	0.52963	0.559572	1.48808	0.779742	0.0370985	293.816	0.0299573
344	0 tissues	NimB3	3.20319	0.988984	0.222061	10.1933	0.293207	2561.49	0.142867
345	0 tissues	NimB4	2.47962	0.942857	0.488972	6.55	0.311734	162.529	0.0816327
346	0 tissues	NimC1	0.366577	0.457143	1.43166	0.325754	0.0155305	15.5798	0.0116788
347	0 tissues	NKCC	0.525387	0.47482	1.07081	0.421682	0.035191	38.4082	0.0233474
348	0 tissues	nompA	2.2344	0.888268	0.582208	5.40062	0.0243141	350.842	0.0271886
349	0 tissues	Npc1b	0.315301	0.224138	1.24531	0.181234	0.00435203	28.1889	0.0106598
350	0 tissues	Npc2d	0.369369	0.183908	1.49942	0.280997	0.00361849	27.8896	0.0174922
351	0 tissues	Npc2e	0.731465	0.359195	1.44756	1.40025	0.0170792	117.21	0.00697932
352	0 tissues	Npc2h	1.6178	0.970624	0.695574	2.95228	0.107759	1268.84	0.0578711
353	0 tissues	Obp28a	1.42724	0.273743	1.26896	12.6982	0.146192	126.584	0.0207517
354	0 tissues	Obp47b	1.63495	0.284916	0.872084	3.47456	0.0178095	83.8346	0.00370783
355	0 tissues	Obp49a	1.02266	0.134078	0.974464	1.56109	0.0173097	25.5224	0.0171326
356	0 tissues	Obp56b	3.43723	0.0335196	0.75253	11.4534	0.00213335	18.0628	0.00074151
357	0 tissues	Obp56d	0.40239	0.111732	1.6369	0.993504	0.00131267	14.9199	0.0144459
358	0 tissues	Obp56h	1.25577	0.162011	1.20026	5.23315	0.00394127	52.0556	0.00130072
359	0 tissues	obst-H	0.245104	0.00684931	0.398058	0.0613156	0.00101767	0.490208	0.00503308
360	0 tissues	Odc1	0.645899	0.798042	0.965856	0.595819	0.034963	444.918	0.0302733
361	0 tissues	Osi18	4.80399	0.969957	0.484721	19.8087	0.2951	948.325	0.0796135
362	0 tissues	Pdf	0.183477	0.0200803	2.65085	1.94392	0.00223057	10.5914	0.0203646
363	0 tissues	Peritrophin-15a	0.124154	0.0167598	0.673888	0.0139418	0.000677578	0.336629	0.00174658
364	0 tissues	Pgcl	0.631538	0.387931	1.27768	0.637199	0.00371403	90.3468	0.0867899
365	0 tissues	PH4alphaPV	0.247784	0.267241	1.123	0.102974	0.00342505	26.2411	0.0130454
366	0 tissues	Phae2	0.39563	0.192529	1.74558	1.04847	0.00397952	48.4063	0.0429892
367	0 tissues	PIG-Wb	0.427633	0.689655	1.1803	0.379392	0.00362894	126.364	0.00549614
368	0 tissues	Pkg21D	0.272919	0.032967	1.70743	2.82594	0.00667532	3.24822	0.0252636
369	0 tissues	ppk	1.99022	0.273743	0.778172	4.14452	0.0216538	88.1484	0.0101048
370	0 tissues	ppk26	2.11537	0.296089	0.8685	3.99678	0.00376455	90.2496	0.00178732
371	0 tissues	retinin	2.28862	0.536481	0.82692	5.83935	0.242615	268.2	0.0099329
372	0 tissues	Rh6	0.192258	0.0958904	1.85011	3.76763	0.00274779	30.7605	0.000550016
373	0 tissues	Root	1.91006	0.888268	0.903655	4.5068	0.0395471	285.504	0.00549002
374	0 tissues	salt	0.113057	0.37931	1.79155	0.146045	0.000564538	5.7391	0.00483466
375	0 tissues	Ser6	0.510929	0.0977011	1.32166	0.703379	0.000507	23.117	0.000887693
376	0 tissues	SIFa	0.240831	0.0133869	2.06805	4.04988	0.00439787	10.8417	0.00684126
377	0 tissues	sosie	1.60746	0.949721	0.825652	3.00348	0.0272073	266.011	0.00983398
378	0 tissues	spheroide	0.681987	0.284483	1.08724	0.922996	0.00497258	77.534	0.0162045
379	0 tissues	Spn43Ad	0.314412	0.581395	1.34286	0.18234	0.0174954	171.81	0.00166483
380	0 tissues	sug	0.573587	0.657143	1.46659	0.66656	0.0898288	31.6573	0.0411663
381	0 tissues	Takl1	0.446202	0.0890805	1.28801	0.404096	0.00322325	16.3475	0.0120163
382	0 tissues	Task7	0.412253	0.728246	0.864828	0.241428	0.00815959	244.829	0.0320029
383	0 tissues	Tektin-C	2.7517	0.715084	0.705947	6.15065	0.0210606	280.359	0.0235514
384	0 tissues	Traf-like	1.38258	1	0.463682	2.02916	0.044974	80.1241	0.0330617
385	0 tissues	Tsp42Ec	0.842903	0.62931	1.34588	1.58043	0.0292779	218.459	0.0320563
386	0 tissues	Tsp42Eh	0.391591	0.634731	1.06782	0.281151	0.0368615	48.7369	0.0159806
387	0 tissues	Tsp42Eq	0.81464	0.882184	1.0003	0.989538	0.014281	269.579	0.0337982
388	0 tissues	TwdlC	0.35211	0.119863	2.15482	2.45464	0.00598104	32.4672	0.00146823
389	0 tissues	TwdlE	1.80651	0.318436	1.16288	5.16312	0.114595	102.925	0.0342062
390	0 tissues	TwdlH	0.72379	0.0479452	1.00245	0.914874	0.000392187	11.7489	0.00127917
391	0 tissues	TwdlP	0.552164	0.0821918	1.27606	0.672791	0.0013923	15.9544	0.00493398
392	0 tissues	TwdlQ	1.30025	0.291096	1.28658	5.31947	0.0255395	146.823	0.0113631
393	0 tissues	TwdlV	0.307654	0.332192	1.73706	6.23504	0.375223	147.058	0.0171212
394	0 tissues	TwdlX	0.970959	0.0294118	1.31213	1.37325	0.00152175	1.94192	0.0172414
395	0 tissues	Ugt86De	0.270057	0.103448	1.46809	0.144521	0.0109695	11.2076	0.0491447
396	0 tissues	Vago	0.282238	0.198276	1.94728	0.31887	0.00980732	29.0104	0.00749184
397	0 tissues	Whamy	0.37594	0.724138	1.19718	0.231414	0.00352651	106.201	0.00234353
398	0 tissues	wrapper	0.574236	0.626506	1.67343	0.723284	0.0716584	318.817	0.0112385
399	0 tissues	yip7	0.376105	0.0316092	1.33655	0.725433	0.00163185	7.52728	0.0136918
400	0 tissues	zetaTry	0.758983	0.12069	0.891489	0.716835	0.00236177	31.4652	0.0144311
401	5-6 tissues	Actbeta	0.472172	0.882682	1.21349	0.3616	0.0479672	82.4713	0.0193119
402	5-6 tissues	AdamTS-A	0.925019	0.741007	1.03182	1.16235	0.237852	96.8997	0.0765503
403	5-6 tissues	alpha-Est9	0.389961	0.738066	0.961714	0.217614	0.0411526	253.956	0.0607596
404	5-6 tissues	AMPdeam	0.291434	0.547486	2.27796	0.265868	0.312975	37.6188	0.0953784
405	5-6 tissues	Amph	0.823652	0.80137	1.07746	1.23297	0.519784	215.529	0.164542
406	5-6 tissues	Ank2	0.365418	0.414384	2.20364	0.788373	0.432583	73.3175	0.0385298
407	5-6 tissues	aralar1	1.34799	0.897059	0.725227	2.3447	0.121534	86.628	0.042152
408	5-6 tissues	Arc2	0.195723	0.250918	2.58099	0.155518	0.225449	57.3685	0.0532005
409	5-6 tissues	atilla	2.35457	1	0.513239	5.91305	0.173224	681.59	0.0611167
410	5-6 tissues	bark	1.50349	0.978417	0.511074	2.29471	0.0365406	197.994	0.106768
411	5-6 tissues	betaTub97EF	1.04937	0.982759	0.828674	1.39963	0.565499	372.09	0.162929
412	5-6 tissues	brp	1.31965	0.880857	0.595114	1.84613	0.119986	846.997	0.373475
413	5-6 tissues	by	0.614979	0.88024	1.14212	0.535368	0.121847	95.1301	0.0582912
414	5-6 tissues	Ca-alpha1D	0.489709	0.773762	0.848587	0.324807	0.287625	301.257	0.0147417
415	5-6 tissues	cac	1.4481	0.994413	0.5976	2.45491	0.1537	267.008	0.0546186
416	5-6 tissues	Cad96Ca	0.926138	0.974249	0.780201	0.969108	0.0535244	203.552	0.0124216
417	5-6 tissues	Calx	0.44978	0.677376	1.16695	0.328106	0.206462	253.1	0.0602458
418	5-6 tissues	CanA-14F	1.73947	0.92905	0.467294	2.93206	0.56692	1137.11	0.136605
419	5-6 tissues	CanB	2.32098	0.894244	0.402664	5.00713	0.271863	1448.74	0.0666974
420	5-6 tissues	CAP	2.39688	0.977654	0.852535	7.72297	0.716449	424.222	0.764729
421	5-6 tissues	Cbp53E	1.39373	0.706827	0.952085	2.55817	0.152384	738.652	0.0127386
422	5-6 tissues	cbt	0.623648	0.901099	1.1564	0.598496	0.963688	55.8702	0.161844
423	5-6 tissues	Cerk	0.380729	0.371429	1.17771	0.288819	0.331104	12.3456	0.0145616
424	5-6 tissues	CG10132	0.613247	0.813922	0.738148	0.433765	0.0697177	371.788	0.0590878
425	5-6 tissues	CG10175	0.250479	0.167382	1.79458	0.633529	0.0348574	20.5446	0.0336798
426	5-6 tissues	CG10184	0.420812	0.828641	1.57293	0.324248	0.103585	335.023	0.0301977
427	5-6 tissues	CG10211	1.55826	0.928082	1.00632	4.51045	0.14937	480.215	0.0332313
428	5-6 tissues	CG10359	1.49163	0.733813	0.854017	2.53238	0.0319418	144.646	0.0669903
429	5-6 tissues	CG10508	0.568291	0.788487	0.787553	0.411832	0.0489909	349.422	0.0209766
430	5-6 tissues	CG10527	0.663137	0.717537	1.25287	0.809022	0.284268	408.624	0.0826573
431	5-6 tissues	CG10631	0.385452	0.678715	0.953631	0.204778	0.189923	208.026	0.0812964
432	5-6 tissues	CG10657	3.18088	0.987124	0.47207	9.09838	0.381933	665.163	0.0753407
433	5-6 tissues	CG10660	0.953155	0.988506	0.711284	1.08665	0.0603635	334.468	0.0644372
434	5-6 tissues	CG10737	0.326226	0.593407	1.71605	0.240987	0.206822	22.0455	0.0692273
435	5-6 tissues	CG11617	0.745072	0.976048	0.626259	0.576355	0.183708	117.118	0.00655639
436	5-6 tissues	CG11686	3.0936	0.987124	0.548684	9.61067	0.427389	672.713	0.159464
437	5-6 tissues	CG12065	0.98206	0.846154	1.01335	1.81068	0.857102	88.1238	0.134041
438	5-6 tissues	CG12123	0.317076	0.0441176	1.49325	0.707322	0.758116	2.01264	0.0472958
439	5-6 tissues	CG12769	0.724783	0.866438	1.04167	0.780407	0.328786	194.762	0.0630154
440	5-6 tissues	CG12814	0.612631	0.866438	1.34186	0.629023	0.0207573	172.312	0.0482229
441	5-6 tissues	CG12851	0.487968	0.781794	0.842033	0.310721	0.025625	298.562	0.0493662
442	5-6 tissues	CG12964	1.71413	0.722603	0.724287	3.21333	0.0510383	342.779	0.0233244
443	5-6 tissues	CG12991	1.01253	1	0.666619	1.20597	0.503583	185.393	0.0554449
444	5-6 tissues	CG13101	0.43895	0.657534	1.2255	0.376072	0.0307055	101.319	0.0319079
445	5-6 tissues	CG13284	0.609488	0.858369	1.2647	0.624249	0.23841	135.736	0.0675162
446	5-6 tissues	CG13506	0.295033	0.640411	2.0426	0.196374	0.205872	66.1153	0.0877817
447	5-6 tissues	CG13516	1.37218	1	0.648586	2.04411	0.0462939	77.3915	0.0552166
448	5-6 tissues	CG13676	0.923582	0.866438	1.00332	1.24531	0.0396315	247.807	0.00463301
449	5-6 tissues	CG13875	0.303523	0.616438	1.54189	0.171274	0.00339341	62.8641	0.0201314
450	5-6 tissues	CG13893	0.223194	0.464525	1.15557	0.0729825	0.0971699	83.0086	0.00628604
451	5-6 tissues	CG13907	1.28974	0.928571	0.895719	2.1631	0.645485	85.489	0.0460465
452	5-6 tissues	CG14132	0.796462	0.702055	1.48985	1.75546	0.056422	210.228	0.0250929
453	5-6 tissues	CG14186	0.323992	0.641232	1.28072	0.172514	0.017979	174.618	0.00699559
454	5-6 tissues	CG14253	0.325351	0.472527	1.35471	0.290676	0.0482376	19.1045	0.0424183
455	5-6 tissues	CG14257	1.79315	0.945205	0.911726	3.88177	0.123105	472.338	0.0587569
456	5-6 tissues	CG14401	0.152474	0.171233	2.65155	0.446422	0.0301844	19.7267	0.0590864
457	5-6 tissues	CG1441	0.581365	0.708904	1.76178	1.31589	0.0158418	177.723	0.00574917
458	5-6 tissues	CG14440	0.37008	0.714859	1.11636	0.234228	0.203231	227.138	0.043853
459	5-6 tissues	CG14535	0.714215	0.781794	0.934927	0.710158	0.0735786	444.416	0.00876513
460	5-6 tissues	CG14591	0.212508	0.143836	2.71085	0.552887	0.0915472	18.2471	0.00868953
461	5-6 tissues	CG14696	0.338236	0.664804	1.64271	0.245296	0.036325	48.9474	0.0396894
462	5-6 tissues	CG14762	0.768783	0.944134	0.834228	0.717013	0.0804329	130.996	0.0128986
463	5-6 tissues	CG15080	2.09107	0.914163	0.875141	5.70387	0.107049	436.598	0.0107168
464	5-6 tissues	CG15097	0.781149	0.825971	0.890132	0.795919	0.0838943	500.943	0.0403531
465	5-6 tissues	CG15117	1.19611	0.978417	0.684212	1.56022	0.269573	158.328	0.111642
466	5-6 tissues	CG15211	1.21702	0.893855	0.920965	2.20582	0.571463	206.693	0.259963
467	5-6 tissues	CG15239	2.63423	0.589041	0.922728	6.86325	0.147558	363.405	0.0139905
468	5-6 tissues	CG15279	0.296343	0.465753	1.28924	0.162334	0.0116987	46.6323	0.0239662
469	5-6 tissues	CG15649	1.52917	0.773973	0.984639	3.11514	0.0732311	338.569	0.0704356
470	5-6 tissues	CG1572	2.47124	1	0.606508	6.04796	0.719609	323.85	1.40401
471	5-6 tissues	CG15760	0.624554	0.819277	0.714882	0.44762	0.0454811	382.37	0.0137971
472	5-6 tissues	CG15765	0.709069	0.705489	1.13155	0.78455	0.0611852	405.543	0.0124495
473	5-6 tissues	CG15822	0.265265	0.558219	1.45154	0.154976	0.207633	52.6056	0.0931445
474	5-6 tissues	CG1607	0.518768	0.666667	1.36995	0.470035	0.0494638	289.61	0.0445889
475	5-6 tissues	CG1648	2.70671	1	0.354167	7.06618	0.678243	362.3	0.574803
476	5-6 tissues	CG16711	0.766872	0.851406	0.671804	0.636725	0.347291	475.158	0.0736185
477	5-6 tissues	CG1698	0.581418	0.729452	1.27918	0.608888	0.015399	139.787	0.0143955
478	5-6 tissues	CG17075	0.679965	0.860335	0.993264	0.684801	0.0941629	109.559	0.0415208
479	5-6 tissues	CG17104	0.653401	0.537671	1.06847	0.66402	0.00290868	108.996	0.0225029
480	5-6 tissues	CG17121	1.31894	0.892704	0.771345	1.83796	0.0614967	255.604	0.0588991
481	5-6 tissues	CG17124	1.37092	0.813187	1.03197	2.13963	0.490632	93.3818	0.62432
482	5-6 tissues	CG17778	0.593067	0.258993	1.38827	0.744327	0.0492714	25.6412	0.0291947
483	5-6 tissues	CG17816	1.2648	0.98324	0.684027	1.75757	0.137467	218.675	0.02229
484	5-6 tissues	CG17928	0.319982	0.740514	1.05691	0.149864	0.0660829	209.255	0.0281466
485	5-6 tissues	CG18265	0.982558	0.855422	0.874391	1.23601	0.0741052	643.608	0.0622387
486	5-6 tissues	CG18507	0.621943	0.893836	0.99475	0.5294	0.0415784	171.908	0.0669926
487	5-6 tissues	CG18641	0.791568	0.845494	0.769947	0.742314	0.0095797	155.972	0.00246781
488	5-6 tissues	CG2059	0.367807	0.79437	0.99298	0.202875	0.126006	263.023	0.0422197
489	5-6 tissues	CG2065	0.170754	0.160343	6.23609	0.231916	0.0558456	33.5502	0.00261927
490	5-6 tissues	CG2781	2.12929	0.866438	0.887028	5.99027	0.618012	534.39	0.0256015
491	5-6 tissues	CG2841	0.660587	0.823529	0.891489	0.615746	0.0236611	39.6809	0.0309939
492	5-6 tissues	CG30069	1.08692	0.941781	0.797038	1.38911	0.2476	298.442	0.0605756
493	5-6 tissues	CG30427	1.40261	0.907534	0.953697	2.94745	0.105294	388.019	0.0116872
494	5-6 tissues	CG30460	0.678609	0.825342	1.24319	0.797233	0.183621	184.794	0.181827
495	5-6 tissues	CG30463	0.678269	0.753425	1.3633	0.847279	0.102277	169.27	0.169216
496	5-6 tissues	CG31100	0.412508	0.780822	1.26067	0.317191	0.0121367	111.177	0.0136878
497	5-6 tissues	CG31140	2.10316	0.888889	0.364382	4.15309	0.75797	1318.78	0.298954
498	5-6 tissues	CG31626	0.53476	0.366438	1.71137	1.77714	0.0396074	101.639	0.00588765
499	5-6 tissues	CG3164	1.44742	1	0.595898	2.55327	0.998976	106.561	0.549601
500	5-6 tissues	CG31675	0.362633	0.503597	2.28323	0.512812	0.028526	38.0958	0.0494711
501	5-6 tissues	CG31676	1.27815	0.558219	1.26999	3.39964	0.256607	239.493	0.0975551
502	5-6 tissues	CG3168	2.10555	0.971223	0.575614	4.78366	0.18953	280.564	0.0782741
503	5-6 tissues	CG31689	0.478509	0.692308	1.17754	0.400416	0.382176	33.8412	0.107493
504	5-6 tissues	CG32687	0.393564	0.527473	1.24279	0.396763	0.0461721	24.8652	0.0438134
505	5-6 tissues	CG32694	1.20448	0.819742	1.03919	1.68112	0.101199	220.066	0.0144209
506	5-6 tissues	CG3328	0.973119	0.636872	0.833425	1.01473	0.054143	100.276	0.0048844
507	5-6 tissues	CG33978	2.40978	1	0.461915	6.02829	0.156771	696.16	0.00987569
508	5-6 tissues	CG34136	3.31882	1	0.343513	11.2105	0.204607	223.711	0.0198007
509	5-6 tissues	CG34301	0.738443	0.853448	1.72922	1.14002	0.0150124	260.669	0.0285097
510	5-6 tissues	CG34355	0.958719	0.924658	0.933499	1.17962	0.0841746	259.947	0.0121035
511	5-6 tissues	CG34375	0.405859	0.664384	1.47369	0.336245	0.066655	94.3811	0.00599719
512	5-6 tissues	CG34417	1.93069	1	0.331336	3.63728	0.377749	312.994	0.156578
513	5-6 tissues	CG3603	0.462257	0.850575	0.912211	0.297047	0.138139	147.289	0.0527373
514	5-6 tissues	CG3714	0.987285	0.982759	0.950992	1.33378	0.426527	54.3802	0.101545
515	5-6 tissues	CG3777	1.6953	0.969178	0.683349	2.9344	0.0674235	444.475	0.0522181
516	5-6 tissues	CG3902	0.889325	0.867647	1.13386	1.47027	0.819859	61.5687	0.194248
517	5-6 tissues	CG4115	4.90825	1	0.231148	24.6994	0.5966	1148.76	0.201646
518	5-6 tissues	CG42237	0.451518	0.407821	1.87739	0.476509	0.0339648	39.9524	0.0206424
519	5-6 tissues	CG42268	0.627247	0.932961	1.04779	0.581448	0.287186	114.285	0.0900132
520	5-6 tissues	CG42327	0.505593	0.873288	1.14056	0.401677	0.0936034	140.933	0.0960989
521	5-6 tissues	CG42359	0.536086	0.890805	1.04825	0.410385	0.436507	177.068	0.102405
522	5-6 tissues	CG4239	1.13913	1	0.533124	1.28619	0.0870364	181.49	0.0855957
523	5-6 tissues	CG42492	0.684682	0.860335	1.3068	1.37715	0.357382	145.334	0.045869
524	5-6 tissues	CG42817	0.603041	0.944134	1.33569	0.952522	0.213439	136.075	0.136048
525	5-6 tissues	CG42846	0.330767	0.0857143	1.31913	0.19819	0.0120216	2.30749	0.00962379
526	5-6 tissues	CG4297	1.05213	0.960894	0.585989	1.12613	0.319262	172.66	0.0848301
527	5-6 tissues	CG43102	0.403055	0.760479	1.10568	0.246991	0.0458325	56.3329	0.10349
528	5-6 tissues	CG43143	1.78173	0.994012	0.314256	3.03204	0.279655	284.735	0.173541
529	5-6 tissues	CG43333	1.99675	0.537671	0.775901	3.69828	0.0282703	262.787	0.00979181
530	5-6 tissues	CG43347	0.774192	0.854083	0.605574	0.663791	0.0620786	492.302	0.0761327
531	5-6 tissues	CG4393	1.28934	0.659341	1.11251	3.85356	0.190907	94.2697	0.0843758
532	5-6 tissues	CG44085	1.36214	0.97006	0.547724	1.9494	0.0620639	216.114	0.110118
533	5-6 tissues	CG44325	2.62467	0.996575	0.694878	7.39135	0.567618	735.383	0.871804
534	5-6 tissues	CG4467	1.44884	0.88755	0.545899	2.18066	0.0618214	935.126	0.134236
535	5-6 tissues	CG4562	2.79187	1	0.2318	7.41679	0.092625	151.327	0.0808348
536	5-6 tissues	CG46339	0.661459	0.805755	1.07648	0.698389	0.353714	83.0314	0.122691
537	5-6 tissues	CG4666	1.245	0.900685	1.03286	3.20454	0.151068	388.037	0.0184336
538	5-6 tissues	CG4998	0.117034	0.14726	1.99812	0.0561009	0.0127331	7.63566	0.000875272
539	5-6 tissues	CG5001	0.150739	0.0615797	2.80474	0.137068	0.309882	11.3043	0.0448605
540	5-6 tissues	CG5065	0.882333	0.845494	1.36045	1.63267	0.754181	206.863	0.182217
541	5-6 tissues	CG5381	0.724057	0.982759	0.706637	0.556629	0.050359	39.3669	0.0478597
542	5-6 tissues	CG5577	0.2499	0.571429	1.55666	0.142162	0.0257707	9.88511	0.0452168
543	5-6 tissues	CG5835	0.77051	0.270115	1.18977	1.4869	0.0211506	88.5459	0.0293443
544	5-6 tissues	CG5853	0.946379	0.657143	0.875813	0.997228	0.10544	40.9065	0.0154849
545	5-6 tissues	CG5973	0.862674	0.871429	1.61986	2.11639	0.16155	71.2602	0.0811656
546	5-6 tissues	CG6055	2.78672	0.832402	0.723401	8.05092	0.156909	382.32	0.0964285
547	5-6 tissues	CG6225	0.668292	0.769784	1.09799	0.785299	0.0726441	82.0062	0.0635911
548	5-6 tissues	CG6231	1.43173	0.935252	0.789577	2.42393	0.101359	185.285	0.0887201
549	5-6 tissues	CG6426	0.239964	0.0659341	2.38125	1.58112	0.0262483	4.00992	0.0324474
550	5-6 tissues	CG6739	0.660274	0.462329	1.19419	0.969529	0.0164376	108.023	0.0481646
551	5-6 tissues	CG6765	0.69035	0.821954	0.726526	0.547709	0.158385	423.137	0.00814513
552	5-6 tissues	CG6836	0.196908	0.0257038	2.78157	0.359664	0.0191645	7.90113	0.0240828
553	5-6 tissues	CG6847	0.791472	0.93133	0.773502	0.759632	0.0445821	174.216	0.00575522
554	5-6 tissues	CG6867	0.378324	0.754491	0.945904	0.211122	0.0542441	52.422	0.0119972
555	5-6 tissues	CG6878	2.32782	1	0.278655	5.25379	0.359772	126.963	0.141215
556	5-6 tissues	CG7083	0.496118	0.628571	1.83913	0.814308	0.599602	31.002	0.0386505
557	5-6 tissues	CG7149	1.34803	0.985312	0.506631	1.88078	0.192254	1063.44	0.168064
558	5-6 tissues	CG7675	2.4255	0.989726	0.723575	6.73817	0.203631	685.094	0.158809
559	5-6 tissues	CG7724	1.14804	0.924658	1.02867	2.01584	0.169844	335.132	0.0618776
560	5-6 tissues	CG7781	2.30235	0.892905	0.494354	5.31164	0.335771	1469.55	0.04357
561	5-6 tissues	CG7990	0.751822	0.863636	1.23602	1.13223	0.368238	18.1637	0.074072
562	5-6 tissues	CG8086	0.95818	0.726257	1.04225	1.45953	0.0274821	129.926	0.0112321
563	5-6 tissues	CG8170	1.17063	0.84589	1.03498	2.35123	0.103917	314.796	0.0521866
564	5-6 tissues	CG8192	1.15622	0.351955	1.31868	2.12961	0.0643411	75.5692	0.00499429
565	5-6 tissues	CG8303	0.907384	0.825342	1.03861	1.46185	0.0374917	249.627	0.00571461
566	5-6 tissues	CG8399	0.626671	0.866438	1.23663	0.707678	0.0745642	182.047	0.0450994
567	5-6 tissues	CG8547	0.678591	0.846154	1.18852	0.829825	0.193052	60.0009	0.105827
568	5-6 tissues	CG8620	0.259347	0.0684932	2.26113	2.4699	0.0173332	18.044	0.0358068
569	5-6 tissues	CG8740	1.28051	0.76824	0.712302	1.72432	0.0266321	214.654	0.029438
570	5-6 tissues	CG8854	1.22673	0.592466	0.844339	1.67171	0.0183772	196.412	0.041844
571	5-6 tissues	CG8927	1.92348	0.496575	0.898958	4.74604	0.0268655	273.639	0.0135073
572	5-6 tissues	CG9084	0.601689	0.931034	0.804933	0.453957	0.00606321	201.429	0.016869
573	5-6 tissues	CG9098	0.587609	0.793842	0.78994	0.411005	0.0619164	353.162	0.0542485
574	5-6 tissues	CG9336	5.57398	1	0.217195	28.9491	0.587398	741.882	0.20824
575	5-6 tissues	CG9338	0.753974	0.945205	1.96104	0.989987	0.23521	231.236	0.0720505
576	5-6 tissues	CG9380	1.80176	1	0.466885	3.42939	0.124464	625.192	0.0622863
577	5-6 tissues	CG9413	0.774812	0.755396	1.20469	0.984594	0.092001	89.0087	0.0672506
578	5-6 tissues	CG9518	0.942375	0.684932	1.13981	1.51419	0.0435848	201.287	0.0479746
579	5-6 tissues	CG9547	1.11163	0.986536	0.554671	1.32012	0.303395	888.079	0.079847
580	5-6 tissues	CG9691	1.1136	0.52518	1.42008	2.27654	0.241296	89.2851	0.0615963
581	5-6 tissues	CG9737	0.409863	0.656652	1.53128	0.594052	0.0124095	92.4621	0.0258384
582	5-6 tissues	CG9743	1.64614	0.985612	0.559128	2.85988	0.234484	220.921	0.173477
583	5-6 tissues	CG9782	1.45155	0.921233	0.97841	2.94347	0.114519	406.98	0.0105089
584	5-6 tissues	CG9801	0.513008	0.714286	1.38766	0.552754	0.180031	39.7554	0.110369
585	5-6 tissues	CG9896	1.11687	0.0143885	1.39173	2.11854	0.0257228	2.23373	0.0437034
586	5-6 tissues	CG9932	0.807234	0.623288	1.45525	2.17024	0.525105	203.41	0.357048
587	5-6 tissues	CG9990	1.35631	0.965665	0.977762	3.10354	0.0898659	347.896	0.081936
588	5-6 tissues	chas	0.690186	0.900685	0.831833	0.616262	0.0442331	189.084	0.0436718
589	5-6 tissues	chinmo	2.91379	0.958904	0.700014	8.56392	1	743.89	4.44279
590	5-6 tissues	CHKov1	0.339834	0.374101	1.14134	0.158715	0.290519	18.884	0.0796435
591	5-6 tissues	ChLD3	0.403269	0.469178	1.67786	0.40358	0.00808126	69.6159	0.0180627
592	5-6 tissues	Cht2	0.853779	0.776978	1.02711	0.959787	0.0527837	93.6808	0.0419435
593	5-6 tissues	Cht6	1.78984	0.941781	0.785063	3.84871	0.176681	485.375	0.0170134
594	5-6 tissues	Clect27	3.15257	0.969178	0.611608	9.85063	0.402173	830.37	0.0668647
595	5-6 tissues	Cpr51A	3.32141	0.938356	0.782362	12.9993	0.372908	879.239	0.0986052
596	5-6 tissues	CR17025	0.39008	0.52518	0.733044	0.220966	0.00487009	32.0531	0.000270265
597	5-6 tissues	Cralbp	2.15649	0.982877	0.690904	5.24701	0.42666	608.215	0.0218274
598	5-6 tissues	cu	0.240786	0.483516	5.2507	0.506215	0.134851	16.0989	0.0798266
599	5-6 tissues	Cyp301a1	0.60062	0.858369	1.0654	0.650539	0.0128952	137.585	0.00697611
600	5-6 tissues	Cyp6a20	0.244308	0.212329	1.49069	0.133962	0.017595	18.2776	0.0252142
601	5-6 tissues	Cyp9f3	0.367768	0.241758	1.15104	0.486337	0.0687482	12.0872	0.0391673
602	5-6 tissues	daw	0.880882	0.71223	1.2104	2.3981	0.186312	125.035	0.031928
603	5-6 tissues	Dbi	2.0969	0.893678	1.01038	6.85396	0.250042	686.661	0.139444
604	5-6 tissues	Ddc	0.484738	0.506849	1.85621	1.81154	0.071977	134.177	0.00390516
605	5-6 tissues	Dif	0.375013	0.566092	1.28358	0.266841	0.308552	86.7492	0.0221718
606	5-6 tissues	dl	0.176723	0.252142	3.55687	0.0817391	0.426593	44.8059	0.137639
607	5-6 tissues	dmGlut	0.556725	0.402878	1.63855	0.684401	0.0464312	37.5665	0.10148
608	5-6 tissues	DopEcR	0.827326	0.977654	0.785247	0.855142	0.0977057	150.217	0.0732683
609	5-6 tissues	dpy	1.08312	0.907534	0.917935	1.57759	0.167469	295.942	0.0229521
610	5-6 tissues	drd	0.678406	0.657534	1.45236	1.3447	0.0650922	173.102	0.0217594
611	5-6 tissues	dysc	2.26922	1	0.372264	5.55423	0.260603	413.92	0.0386005
612	5-6 tissues	ect	3.92304	0.957082	0.619224	13.3522	0.229453	744.275	0.0215104
613	5-6 tissues	eIF6	0.51767	0.900857	1.05482	0.369752	0.373614	402.885	0.1056
614	5-6 tissues	elB	0.964901	0.976027	0.768083	1.11253	0.487339	277.532	0.158553
615	5-6 tissues	Esyt2	0.961977	0.982143	0.773319	1.30578	0.305781	58.828	0.0443045
616	5-6 tissues	Evi5	0.619198	0.742857	1.32288	0.623771	0.933588	35.6537	0.14619
617	5-6 tissues	Exn	0.436746	0.787671	1.09384	0.288938	0.151657	110.196	0.070077
618	5-6 tissues	exp	1.82086	0.976027	0.737588	3.74475	0.0871967	509.601	0.0567851
619	5-6 tissues	Faa	0.253757	0.318493	2.53889	0.182352	0.0527428	29.6379	0.0243274
620	5-6 tissues	Fas3	1.80606	0.868132	1.00807	4.40068	0.558131	142.881	0.731587
621	5-6 tissues	FASN1	0.669641	0.772727	1.24179	0.697856	0.0680211	12.2262	0.0670959
622	5-6 tissues	Fim	1.29706	0.962329	0.864845	2.31841	0.606939	385.535	0.701821
623	5-6 tissues	fok	5.34815	1	0.160549	28.2587	0.858679	360.259	1.30243
624	5-6 tissues	foxo	0.580503	0.785714	1.23406	0.622616	0.664665	37.6916	0.32798
625	5-6 tissues	Gadd45	0.407795	0.385714	2.41692	0.652797	0.408982	16.4888	0.0183908
626	5-6 tissues	Galt	0.726029	0.933905	0.79584	0.670817	0.12298	572.944	0.057247
627	5-6 tissues	Gasp	3.67201	1	0.566401	13.4571	0.487989	1012.2	0.0993006
628	5-6 tissues	Gclc	0.286785	0.339056	2.24195	0.307503	0.348101	31.2988	0.0856736
629	5-6 tissues	Gfat1	1.84888	0.976027	0.587031	3.32273	0.0803938	487.753	0.073051
630	5-6 tissues	GLS	0.614792	0.795181	0.763426	0.444034	0.0285424	366.173	0.050435
631	5-6 tissues	Glut4EF	2.5139	1	0.479772	6.91819	1	179.571	3.88982
632	5-6 tissues	gprs	0.863988	0.823293	0.756226	0.841769	0.0687335	520.554	0.0245565
633	5-6 tissues	GstE10	2.02015	1	0.299661	4.24984	0.00778331	118.195	0.0107297
634	5-6 tissues	GstO3	0.904485	0.926471	1.28179	1.47223	0.159381	65.669	0.173372
635	5-6 tissues	Gycalpha99B	0.840499	0.809906	0.805566	0.844594	0.0694648	507.325	0.0185627
636	5-6 tissues	Hayan	1.00987	0.962056	0.641227	1.11034	0.0670366	779.891	0.00869867
637	5-6 tissues	hebe	0.599119	0.592179	1.40479	1.33996	0.045808	94.3414	0.0710575
638	5-6 tissues	Hers	0.893868	0.91834	0.618093	0.84957	0.825973	596.73	0.0852321
639	5-6 tissues	Hmgcr	0.409086	0.613014	1.26688	0.292126	0.465926	81.6863	0.0262211
640	5-6 tissues	igl	1.60453	0.812584	0.880548	3.20891	0.259871	967.496	0.0232688
641	5-6 tissues	ine	0.217979	0.24498	2.40629	0.146291	0.0214176	52.8015	0.0328469
642	5-6 tissues	IRSp53	0.714683	0.832192	1.18355	0.93482	0.0378064	196.406	0.0389615
643	5-6 tissues	jdp	0.559771	0.665328	1.77917	0.660996	0.155601	335.569	0.0353056
644	5-6 tissues	jp	0.880098	0.43956	1.01071	1.118	0.102134	37.548	0.0739652
645	5-6 tissues	kay	0.694374	0.661765	0.963935	0.750881	0.628101	34.7145	0.103655
646	5-6 tissues	kkv	1.24783	0.965753	0.594565	1.59565	0.0426922	337.293	0.0608115
647	5-6 tissues	knk	0.987831	0.924658	0.67749	1.04544	0.0551331	258.254	0.0182587
648	5-6 tissues	l(2)34Fc	0.9019	0.702055	1.36488	2.25634	0.0577654	245.446	0.0121732
649	5-6 tissues	LamC	2.05795	1	0.351368	4.44004	0.244216	371.361	0.211119
650	5-6 tissues	lbm	1.11684	0.90411	1.23502	1.96409	0.697426	309.577	0.333732
651	5-6 tissues	Lmpt	1.77581	0.960894	0.879785	4.59352	0.457963	326.587	0.234862
652	5-6 tissues	Men-b	0.356439	0.657296	1.2995	0.227452	0.0626687	203.826	0.0695761
653	5-6 tissues	metro	0.183545	0.0660955	2.67395	0.105528	0.105387	13.3291	0.0683147
654	5-6 tissues	Mmp1	0.245091	0.241758	2.64362	0.363169	0.111863	8.55045	0.173629
655	5-6 tissues	Mob2	1.28236	0.994413	0.527531	1.65831	0.56819	220.306	0.384956
656	5-6 tissues	moody	1.46582	0.985612	0.552535	2.2596	0.357094	197.468	0.0210226
657	5-6 tissues	MP1	0.877103	0.970624	0.855812	1.00363	0.139644	735.209	0.0743144
658	5-6 tissues	Msr-110	2.80521	1	0.382608	8.14298	0.396168	816.681	0.0212536
659	5-6 tissues	mtg	0.700221	0.797945	1.11873	0.817084	0.0272516	179.129	0.0309214
660	5-6 tissues	mthl9	0.414666	0.59589	1.14702	0.236454	0.0120021	73.0375	0.0390302
661	5-6 tissues	Myo61F	0.391076	0.54023	1.39892	0.578587	0.0498535	112.237	0.0464648
662	5-6 tissues	na	0.328992	0.647925	1.01024	0.151662	0.0422016	169.047	0.00420359
663	5-6 tissues	nAChRalpha2	0.720715	0.804552	0.814145	0.647594	0.0398894	442.829	0.046391
664	5-6 tissues	Ncc69	0.375263	0.683453	0.988807	0.238423	0.0472548	42.1041	0.0154133
665	5-6 tissues	nemy	2.22669	0.957143	0.624827	5.02789	0.837544	141.045	0.193717
666	5-6 tissues	Nep2	1.57956	0.914163	0.71788	2.75409	0.116202	326.241	0.112006
667	5-6 tissues	Npc2b	3.62815	0.985612	0.440663	12.2637	0.206054	461.371	0.0155386
668	5-6 tissues	Nrx-1	1.07476	0.859438	0.578677	1.18032	0.427903	660.994	0.036993
669	5-6 tissues	obst-A	2.84179	0.989726	0.6387	7.84151	0.246386	751.106	0.0518378
670	5-6 tissues	obst-B	2.10181	0.986301	0.511953	4.32956	0.112276	576.09	0.0319933
671	5-6 tissues	obst-E	1.57339	0.842466	1.08967	3.74716	0.157648	398.743	0.00993894
672	5-6 tissues	olf186-M	0.41702	0.681319	1.25986	0.434777	0.0985637	34.8173	0.0826602
673	5-6 tissues	Osi2	1.27698	0.938356	1.14139	2.71425	0.162924	392.036	0.00905951
674	5-6 tissues	pain	0.840977	0.483516	1.20286	1.60744	0.107521	44.7173	0.0895539
675	5-6 tissues	PCB	0.43374	0.910714	2.01237	0.380921	0.324353	25.7661	0.109277
676	5-6 tissues	Pde8	0.341933	0.615797	1.24676	0.184032	0.268087	173.767	0.133238
677	5-6 tissues	Pdp1	2.74593	0.997552	0.203754	7.54657	0.981128	2224.64	3.77325
678	5-6 tissues	Peritrophin-A	2.17906	0.996575	0.678943	5.27692	0.142445	623.299	0.134563
679	5-6 tissues	PGRP-LF	0.319029	0.674658	1.24905	0.183391	0.0725114	73.4814	0.00898497
680	5-6 tissues	Phk-3	3.58291	0.996575	0.666288	14.3075	0.466731	1036.2	0.0962093
681	5-6 tissues	Pif1A	0.083735	0.0171674	1.7615	0.0444937	0.00377547	0.613544	0.0140291
682	5-6 tissues	Pka-R2	0.903621	0.864793	1.04854	1.03184	0.325606	596.536	0.198068
683	5-6 tissues	Pkc98E	1.47734	0.91834	0.496975	2.11479	0.977783	952.398	0.212187
684	5-6 tissues	PKD	0.608972	0.505495	1.24206	0.748468	0.0798469	33.1523	0.0365944
685	5-6 tissues	Pld	0.661309	0.588235	0.965022	0.508006	0.251389	25.9981	0.0709029
686	5-6 tissues	ple	0.549954	0.335616	1.55439	1.23972	0.0412854	81.333	0.0210678
687	5-6 tissues	pot	0.678479	0.89726	0.999081	0.701956	0.0316046	194.069	0.0120004
688	5-6 tissues	Prestin	0.162566	0.250335	1.70105	0.0572262	0.219693	36.9964	0.00770348
689	5-6 tissues	Ptp36E	0.193128	0.186813	2.30177	0.108581	0.0362799	4.26335	0.01364
690	5-6 tissues	Pu	1.73305	0.352941	1.14624	4.90398	0.0685944	43.8695	0.0367669
691	5-6 tissues	Pvf1	0.652064	0.271429	1.34276	1.09757	0.046477	16.2186	0.0448132
692	5-6 tissues	qless	1.57455	0.890411	0.930209	3.90007	0.38005	435.923	0.100604
693	5-6 tissues	qtc	0.379622	0.271429	1.7437	0.577656	0.531968	11.3176	0.0394674
694	5-6 tissues	Rchy1	0.727095	0.72067	1.30752	1.27113	0.0522351	116.913	0.0150152
695	5-6 tissues	rdgB	0.29244	0.59589	2.42719	0.251182	0.346505	64.7665	0.160682
696	5-6 tissues	reb	1.02385	0.630901	0.873756	1.3935	0.0214294	154.856	0.00446533
697	5-6 tissues	Reg-5	0.991996	0.0882353	1.27531	2.0991	0.119772	6.98094	0.0363823
698	5-6 tissues	RhoGAP100F	0.962748	0.977654	0.780403	1.19573	0.18909	176.685	0.0574346
699	5-6 tissues	ringer	1.43063	0.955307	0.98299	3.20301	0.911378	268.775	0.642591
700	5-6 tissues	RluA-1	0.876523	0.564246	1.07004	1.64344	0.185619	109.672	0.0147881
701	5-6 tissues	rush	0.341642	0.0571429	1.09985	0.227863	0.386049	1.73384	0.00894731
702	5-6 tissues	scaf	1.13781	0.715753	1.22354	2.98378	0.061374	289.497	0.0689902
703	5-6 tissues	Scgdelta	0.559771	0.0359712	1.01194	0.319589	0.0102292	2.5149	0.00924677
704	5-6 tissues	2020-09-04	1.12209	0.912985	0.552767	1.2841	0.429762	736.806	0.116626
705	5-6 tissues	serp	2.53778	0.958904	0.573593	6.19868	0.169469	651.955	0.0998179
706	5-6 tissues	Shab	0.655445	0.949721	0.828385	0.544716	0.169852	114.665	0.00720374
707	5-6 tissues	Shal	0.655529	0.80589	0.778662	0.53122	0.310798	403.923	0.0176034
708	5-6 tissues	Shaw	0.523687	0.865922	1.15974	0.475983	0.217391	92.0896	0.01998
709	5-6 tissues	SK	1.18968	0.854083	0.72643	1.57899	0.655747	745.075	0.0721449
710	5-6 tissues	Skeletor	0.724399	0.695205	1.35079	1.24251	0.0503893	180.559	0.0607675
711	5-6 tissues	slbo	1.07923	0.880137	0.982402	2.12284	0.47024	316.245	0.401329
712	5-6 tissues	slow	1.42024	0.935252	0.723548	2.02116	0.0718788	168.063	0.0520101
713	5-6 tissues	Snmp2	1.86051	0.841202	0.756754	3.50608	0.0345489	328.111	0.0221878
714	5-6 tissues	sona	1.07585	0.859589	0.876716	1.48459	0.0456362	270.669	0.0322625
715	5-6 tissues	SP1173	0.796712	0.863014	1.31912	1.23194	0.203803	231.412	0.105093
716	5-6 tissues	SP2353	1.37522	1	0.541692	2.14096	0.16603	252.293	0.0149989
717	5-6 tissues	spg	0.211058	0.384615	2.33305	0.168487	0.398949	10.1421	0.0155271
718	5-6 tissues	Spn77Ba	0.613849	0.925337	0.817574	0.469043	0.0242936	475.933	0.0055838
719	5-6 tissues	spz5	0.750812	0.695205	1.27513	1.07587	0.0245158	173.319	0.00497364
720	5-6 tissues	St3	3.59175	1	0.444463	12.7274	0.452496	235.751	0.128402
721	5-6 tissues	stv	1.25334	0.988024	0.532159	1.63994	0.182983	202.912	0.0722129
722	5-6 tissues	Sur	0.581188	0.461538	1.20215	0.563966	0.0376715	27.7034	0.0167232
723	5-6 tissues	Su(z)2	0.509178	0.801874	0.873437	0.344904	0.623029	323.259	0.0292142
724	5-6 tissues	Swim	0.203425	0.0416157	3.46105	0.665863	0.0211793	15.1462	0.0400136
725	5-6 tissues	Syn2	0.199694	0.155689	1.89227	0.09173	0.0380735	6.43983	0.0251278
726	5-6 tissues	Syngr	0.609424	0.783133	0.850947	0.450493	0.0938871	358.857	0.0233611
727	5-6 tissues	tau	1.42196	0.988827	0.760308	2.59053	0.222428	261.795	0.0649254
728	5-6 tissues	Tep3	0.29126	0.558219	1.1972	0.147132	0.0113846	53.133	0.00301682
729	5-6 tissues	tfc	1.35353	0.900685	1.00976	2.62626	0.0440315	376.239	0.00630772
730	5-6 tissues	Tie	0.799287	0.927039	0.880208	0.805627	0.021642	176.666	0.0103723
731	5-6 tissues	Tig	2.66163	0.985714	0.430515	6.73294	0.312092	172.485	0.102091
732	5-6 tissues	Tomosyn	0.658336	0.812584	0.818133	0.533947	0.868968	404.596	0.0786935
733	5-6 tissues	trol	2.93051	0.956044	0.597608	9.47268	0.703908	253.23	0.962121
734	5-6 tissues	trv	2.73799	0.890228	0.49168	7.40319	0.275519	1730.73	0.110101
735	5-6 tissues	tsl	0.220506	0.136546	2.67037	0.186641	0.0393807	31.9576	0.0650439
736	5-6 tissues	Tsp	0.570221	0.691781	1.62575	0.883547	0.167154	150.242	0.0158279
737	5-6 tissues	Tsp42Ea	2.95324	0.992806	0.378354	8.52886	0.551301	394.342	0.191596
738	5-6 tissues	Tsp42Ef	0.294613	0.362784	2.12754	0.282663	0.449898	107.449	0.117895
739	5-6 tissues	Tsp42Eg	0.311901	0.469178	2.32615	0.713743	0.164977	76.1784	0.0866374
740	5-6 tissues	Tsp42Ej	1.56844	0.864793	0.643372	2.52211	0.39807	956.693	0.0406482
741	5-6 tissues	Tsp42El	2.14	0.901099	0.497569	4.45351	0.487515	166.042	0.173845
742	5-6 tissues	Tsp74F	1.15962	0.650685	1.06303	2.09053	0.0476785	232.31	0.0428102
743	5-6 tissues	vkg	3.26679	0.942857	0.349034	10.5156	0.52072	208.97	0.145848
744	5-6 tissues	wdp	1.50586	0.736264	0.688862	2.67164	0.106014	100.828	0.130656
745	5-6 tissues	wkd	0.478847	0.888268	0.908475	0.303262	0.14653	80.1214	0.184644
746	5-6 tissues	wry	0.766602	0.767068	0.976602	0.825146	0.0801404	462.432	0.0129729
747	5-6 tissues	Xrp1	0.809717	0.946144	1.1705	0.802898	0.572981	637.933	0.356028
748	5-6 tissues	yellow-b	0.921913	0.839041	1.11936	1.46035	0.0483541	253.726	0.00172552
749	5-6 tissues	yellow-c	0.840646	0.921233	1.81472	2.42295	0.0612752	317.768	0.00854887
750	5-6 tissues	Zip89B	0.335812	0.582192	1.66463	0.323397	0.0326339	76.3315	0.0167213
751	5-6 tissues	zormin	1.09117	0.964072	0.949885	1.91708	0.107483	198.724	0.185695
752	housekeeping	128up	0.585653	0.91954	0.889928	0.463634	0.254323	198.275	0.0785129
753	housekeeping	Ack-like	0.322166	0.725569	1.01817	0.147692	0.176776	187.265	0.0672878
754	housekeeping	Adar	0.487846	0.850067	0.815495	0.293271	0.668772	318.529	0.0533272
755	housekeeping	adp	0.325027	0.402878	1.19305	0.134272	0.26863	18.792	0.0694084
756	housekeeping	AGO1	2.03111	0.998661	0.376447	3.98904	1	1455.39	1.04829
757	housekeeping	AIF	0.202307	0.456493	1.53126	0.079531	0.0989974	81.98	0.0309735
758	housekeeping	AIMP1	0.731909	0.960832	0.659737	0.613267	0.439471	581.525	0.078726
759	housekeeping	AlaRS	0.395878	0.609442	1.23835	0.265024	0.358102	63.101	0.082292
760	housekeeping	ALiX	0.316734	0.657534	1.36958	0.190865	0.187661	71.0645	0.102918
761	housekeeping	angel	0.182683	0.364749	1.40862	0.06117	0.395087	63.6702	0.067513
762	housekeeping	Ank	0.610005	0.901099	1.0468	0.517827	0.649572	53.0797	0.190539
763	housekeeping	AP-1-2beta	0.599843	0.894244	0.740353	0.416943	0.268608	401.567	0.0621909
764	housekeeping	AP-2sigma	1.37385	0.974565	0.464311	1.94704	0.663477	983.005	0.180982
765	housekeeping	Archease	0.553954	0.904529	1.12141	0.401603	0.520619	424.291	0.108483
766	housekeeping	ArfGAP1	0.627684	0.885714	0.920379	0.573847	0.457408	42.7812	0.0870205
767	housekeeping	Arfip	0.456572	0.825971	0.831603	0.274338	0.575968	297.464	0.0154312
768	housekeeping	ArgRS	0.328524	0.781609	1.09329	0.181029	0.200219	102.796	0.0372876
769	housekeeping	AsnRS	0.533129	0.91954	0.853814	0.35442	0.430192	174.391	0.0743053
770	housekeeping	Atg1	0.841832	0.935743	0.594666	0.74386	0.615209	572.246	0.147412
771	housekeeping	Atg8a	2.01118	1	0.528288	4.42974	0.991712	590.433	1.53954
772	housekeeping	Atg9	0.328488	0.684932	1.52256	0.297288	0.312678	87.7583	0.0635949
773	housekeeping	Atox1	3.89104	1	0.209102	15.4464	0.944136	265.711	0.306153
774	housekeeping	Atx2	0.920487	0.971888	0.573166	0.882347	0.923767	650.387	0.410105
775	housekeeping	bap	1.4652	0.615385	0.883621	3.0218	0.0101633	86.8814	0.0289826
776	housekeeping	bel	1.68372	1	0.412097	3.0456	0.728157	29.1081	0.337123
777	housekeeping	Bet5	0.48208	0.89726	0.972961	0.343635	0.490084	138.593	0.17805
778	housekeeping	beta'COP	0.547034	0.728571	1.2235	0.430678	0.285706	29.7892	0.0931542
779	housekeeping	betaggt-II	0.731058	0.870504	0.845318	0.69532	0.402243	92.4041	0.0587057
780	housekeeping	beta-PheRS	0.184685	0.333333	1.85302	0.0788779	0.1019	57.4323	0.0223471
781	housekeeping	betaTub60D	0.991352	0.692308	1.45869	2.4096	0.372672	76.6599	0.0506334
782	housekeeping	BI-1	1.43196	1	0.877435	2.76708	0.816727	104.356	0.267533
783	housekeeping	bic	2.02938	0.990629	0.301335	4.23537	0.998119	1502.23	2.46554
784	housekeeping	Blos1	0.548634	0.846154	0.964656	0.440653	0.925778	45.9677	0.150191
785	housekeeping	bonsai	1.00865	0.994253	0.642111	1.17606	0.243498	355.224	0.0684408
786	housekeeping	btz	0.33765	0.714859	1.12901	0.157143	0.100073	190.696	0.208697
787	housekeeping	cad	1.23458	0.965517	0.578454	1.60991	0.0116531	67.0889	0.0301752
788	housekeeping	CalpC	0.353608	0.716738	1.15717	0.21354	0.058665	67.9374	0.0359829
789	housekeeping	Calr	2.81388	0.985714	0.438242	8.24986	0.7061	192.817	2.67108
790	housekeeping	casp	0.499686	0.866131	0.820727	0.323047	0.755777	339.056	0.0818621
791	housekeeping	Ccm3	0.625458	0.941781	0.955067	0.549479	0.378436	183.507	0.122049
792	housekeeping	CCT1	0.59822	0.776536	1.03121	0.558957	0.190391	90.3586	0.0936456
793	housekeeping	CCT3	1.01613	0.882682	0.954927	1.81477	0.43076	181.398	0.168654
794	housekeeping	CCT4	0.822119	0.944134	0.989204	1.23438	0.459532	161.165	0.157255
795	housekeeping	CCT7	0.626666	0.826816	1.03909	0.650843	0.259868	102.393	0.0885056
796	housekeeping	CCT8	0.800511	0.804469	1.01129	0.896834	0.241658	114.557	0.0785132
797	housekeeping	CG10055	0.336061	0.381295	0.987251	0.145009	0.742953	18.5988	0.0261378
798	housekeeping	CG10068	0.400793	0.815642	0.987366	0.248395	0.652237	65.5474	0.0280116
799	housekeeping	CG10165	0.455548	0.764368	1.25357	0.379626	0.100164	139.502	0.0546777
800	housekeeping	CG10166	0.518442	0.903305	0.964162	0.373473	0.390142	403.706	0.0965604
801	housekeeping	CG10366	0.245658	0.554217	1.03566	0.0857737	0.233465	108.504	0.0478566
802	housekeeping	CG10413	0.256711	0.399425	1.51253	0.122769	0.254744	40.8334	0.0441188
803	housekeeping	CG10420	0.204152	0.399021	1.70699	0.085413	0.234279	79.6884	0.0130183
804	housekeeping	CG10425	0.466258	0.864943	1.102	0.328383	0.367128	151.941	0.101255
805	housekeeping	CG10602	4.20024	1	0.219511	17.0173	0.156054	278.692	0.0491198
806	housekeeping	CG10616	0.36918	0.821229	1.14976	0.242155	0.689822	63.2632	0.0544784
807	housekeeping	CG10654	0.649051	0.938547	0.932311	0.648974	0.0451708	119.352	0.0835259
808	housekeeping	CG10702	0.336953	0.218206	1.69729	0.344947	0.0264472	74.2051	0.00148775
809	housekeeping	CG10731	0.223212	0.468541	1.28235	0.078666	0.149436	85.8182	0.0359706
810	housekeeping	CG10747	0.289367	0.597765	1.22342	0.118485	0.273964	32.4211	0.0500311
811	housekeeping	CG10877	1.12999	1	0.385762	1.3607	0.0571972	66.3522	0.0468156
812	housekeeping	CG11007	1.62678	0.992806	0.547039	2.57775	0.471415	211.503	0.141704
813	housekeeping	CG11035	0.223573	0.395604	1.39622	0.106642	0.247319	9.80148	0.0431649
814	housekeeping	CG11076	0.634861	0.933066	0.751177	0.483196	0.735535	452.214	0.311184
815	housekeeping	CG11089	0.609705	0.919217	0.866619	0.46195	0.161699	470.539	0.0489742
816	housekeeping	CG11110	0.353355	0.779682	0.815537	0.15774	0.195312	234.334	0.0479384
817	housekeeping	CG11247	0.548095	0.832402	1.00706	0.41668	0.144841	84.1282	0.0561894
818	housekeeping	CG1129	0.495059	0.784483	1.1457	0.355437	0.10644	143.086	0.0478131
819	housekeeping	CG11396	0.222118	0.480589	1.05412	0.0790028	0.434381	90.1655	0.0182416
820	housekeeping	CG11505	0.89991	0.94913	0.552846	0.841191	0.689251	622.171	0.236933
821	housekeeping	CG11534	0.391829	0.367647	0.819301	0.227451	0.504778	11.1977	0.0139962
822	housekeeping	CG11665	0.682201	0.989011	1.13857	0.820068	0.753718	71.4533	0.211259
823	housekeeping	CG11699	1.07983	0.994253	0.545328	1.29813	0.887716	379.385	0.4573
824	housekeeping	CG11700	0.101565	0.0160643	1.24322	0.0312725	0.00113367	1.77032	0.0062753
825	housekeeping	CG11753	0.367793	0.80137	1.24869	0.253123	0.391667	102.647	0.145746
826	housekeeping	CG11790	0.575783	0.89726	1.28433	0.544869	0.338477	169.134	0.119284
827	housekeeping	CG11796	0.24049	0.0308219	1.71554	0.408486	0.00189177	4.09683	0.0143818
828	housekeeping	CG11802	0.635311	0.676471	1.01862	0.601926	0.409571	31.6307	0.0656281
829	housekeeping	CG11825	0.49129	0.257143	2.00599	1.51865	0.178192	15.9635	0.101243
830	housekeeping	CG12012	0.368269	0.660944	1.77225	0.341439	0.390109	72.4726	0.0928863
831	housekeeping	CG12054	1.10706	0.990629	0.530311	1.25838	0.671326	795.354	0.209079
832	housekeeping	CG12084	0.254336	0.580991	1.52826	0.107479	0.621527	121.781	0.0284629
833	housekeeping	CG12093	0.529569	0.863309	0.849519	0.340461	0.381971	64.987	0.0805905
834	housekeeping	CG12236	0.322442	0.690763	1.01852	0.150738	0.20281	179.408	0.0568938
835	housekeeping	CG12241	0.237764	0.586592	1.19548	0.0981947	0.202179	28.8097	0.048582
836	housekeeping	CG12321	0.951195	1	0.660204	1.02364	0.181383	20.9933	0.0414062
837	housekeeping	CG1233	0.192026	0.401469	1.05109	0.0570948	0.129341	70.0165	0.0356452
838	housekeeping	CG12333	0.313706	0.194245	1.36339	0.168564	0.238856	9.65408	0.0420518
839	housekeeping	CG12341	0.38413	0.618705	1.03211	0.240208	0.145355	38.1105	0.0495451
840	housekeeping	CG1265	0.480677	0.619863	1.46324	0.751285	0.130736	121.165	0.0788786
841	housekeeping	CG1271	0.310466	0.357143	2.24102	0.289353	0.0826215	10.2762	0.0278622
842	housekeeping	CG12788	0.202551	0.00267738	1.33288	0.061499	0.00174911	0.405102	0.00436257
843	housekeeping	CG12822	0.459773	0.850067	0.815575	0.258769	0.285251	299.11	0.0684856
844	housekeeping	CG12848	1.59791	0.997126	0.379623	2.64472	0.604952	553.571	0.186622
845	housekeeping	CG12929	0.397206	0.784173	0.893309	0.26769	0.281977	51.8732	0.0740897
846	housekeeping	CG12935	0.502952	0.904529	0.874688	0.33916	0.132758	395.214	0.103829
847	housekeeping	CG12948	0.650555	0.863014	0.921215	0.551758	0.122528	167.162	0.0565682
848	housekeeping	CG13018	0.527184	0.905172	0.872073	0.350395	0.315308	169.814	0.0651431
849	housekeeping	CG1317	0.329623	0.688086	0.951557	0.151295	0.423082	182.176	0.0696652
850	housekeeping	CG13220	1.20287	0.958084	0.589273	1.65783	0.341419	195.958	0.126662
851	housekeeping	CG13339	0.300613	0.678715	1.02375	0.134631	0.263554	167.909	0.0675617
852	housekeeping	CG13365	1.21443	1	0.516596	1.60394	0.385745	425.23	0.0955421
853	housekeeping	CG13531	0.122791	0.145923	1.71988	0.0540748	0.375548	6.20515	0.0213503
854	housekeeping	CG13551	2.89769	1	0.212645	8.45256	0.869617	1006	0.975045
855	housekeeping	CG13603	0.358563	0.688356	1.37139	0.251563	0.181902	84.8079	0.0592639
856	housekeeping	CG13630	0.293307	0.505495	1.85796	0.149049	0.369205	15.0396	0.07997
857	housekeeping	CG1371	0.347249	0.720214	1.1774	0.18543	0.253447	205.037	0.0743119
858	housekeeping	CG13760	0.249296	0.49162	1.24677	0.100357	0.490933	24.7877	0.0142038
859	housekeeping	CG13827	0.563642	0.773973	0.932849	0.448553	0.132951	133.772	0.0937357
860	housekeeping	CG13933	0.246813	0.544846	1.06717	0.08883	0.444721	107.631	0.0198297
861	housekeeping	CG14321	1.28224	0.947791	0.541933	1.65937	0.126938	868.868	0.0345491
862	housekeeping	CG1434	0.254016	0.578947	1.10255	0.0909877	0.431686	128.619	0.0781342
863	housekeeping	CG14442	0.959313	0.963855	0.626587	0.996342	0.621972	684.432	0.124279
864	housekeeping	CG14483	1.45312	1	0.381076	2.09744	0.53102	493.255	0.13354
865	housekeeping	CG14543	0.707787	0.941248	0.633895	0.573953	0.399547	552.142	0.100957
866	housekeeping	CG14621	0.354839	0.857143	0.87711	0.188721	0.218925	2.41385	0.00545104
867	housekeeping	CG14636	1.14325	0.900685	1.05501	1.75209	0.033952	308.007	0.0770974
868	housekeeping	CG14671	1.20177	0.994253	0.571292	1.60911	0.702083	421.182	0.171982
869	housekeeping	CG14701	0.446202	0.767241	1.07684	0.304875	0.407909	130.889	0.116252
870	housekeeping	CG14711	0.263955	0.64257	1.08	0.104639	0.217784	138.196	0.0465866
871	housekeeping	CG14787	2.25051	1	0.412563	5.0246	0.0268708	126.392	0.0217987
872	housekeeping	CG14806	0.805589	0.982759	0.612817	0.712759	0.497062	275.086	0.224314
873	housekeeping	CG14817	1.94803	1	0.229185	3.67527	0.641002	106.547	0.162396
874	housekeeping	CG1486	0.333437	0.765363	1.1427	0.172055	0.227341	50.834	0.0536263
875	housekeeping	CG14903	0.723736	1	0.692536	0.615572	0.251338	12.3952	0.0793396
876	housekeeping	CG14997	0.239398	0.266094	1.61979	0.10493	0.00710975	16.6475	0.00123912
877	housekeeping	CG15083	1.05322	0.976027	0.950043	1.68658	0.592589	331.385	0.203648
878	housekeeping	CG15118	0.174292	0.386986	2.21628	0.112254	0.120862	28.798	0.0704363
879	housekeeping	CG15602	0.250449	0.615385	1.29957	0.133284	0.158406	17.5317	0.0504882
880	housekeeping	CG15814	0.382895	0.692308	1.15289	0.219466	0.262543	26.2531	0.0937443
881	housekeeping	CG1582	0.367695	0.142857	0.851642	0.193479	0.424333	4.06111	0.0781364
882	housekeeping	CG15891	0.650375	0.828571	0.854598	0.513386	0.493977	38.3881	0.134579
883	housekeeping	CG1662	0.280382	0.654835	1.01711	0.1173	0.209707	164.24	0.0346519
884	housekeeping	CG16758	0.947082	0.849449	1.03973	1.29285	0.189243	687.44	0.0787299
885	housekeeping	CG16953	0.400348	0.802198	1.18681	0.250679	0.473219	32.8389	0.0424374
886	housekeeping	CG16985	0.212291	0.544521	2.11298	0.111851	0.20141	43.115	0.0683586
887	housekeeping	CG16986	0.555458	0.922414	0.823927	0.398988	0.276604	186.833	0.0689253
888	housekeeping	CG17141	0.201636	0.452477	1.50163	0.0737304	0.170698	78.0714	0.0422324
889	housekeeping	CG17180	0.385452	0.767068	0.913668	0.201456	0.474993	234.698	0.017527
890	housekeeping	CG17272	1.32592	0.987124	0.841379	2.30984	0.357189	315.173	0.157224
891	housekeeping	CG17322	0.233155	0.0495315	1.43622	0.0983072	0.0141999	9.81485	0.0024891
892	housekeeping	CG17333	0.648974	0.808824	1.12351	0.954716	0.39133	46.0216	0.103459
893	housekeeping	CG17508	1.26002	0.985714	0.717805	1.76374	0.909468	85.1738	0.369601
894	housekeeping	CG17514	0.952274	0.978022	0.697347	1.02795	0.998328	85.3329	0.777942
895	housekeeping	CG17565	0.380405	0.791165	1.00432	0.21338	0.467199	246.822	0.112117
896	housekeeping	CG17712	0.509443	0.910615	0.846549	0.326366	0.789793	85.9065	0.0760552
897	housekeeping	CG17883	0.942702	0.975904	0.553731	0.925354	0.932144	671.693	0.188009
898	housekeeping	CG17977	0.385572	0.777778	0.914957	0.21693	0.248026	246.392	0.02457
899	housekeeping	CG1840	0.403215	0.763699	1.05476	0.255599	0.308903	100.744	0.0641954
900	housekeeping	CG18508	0.682256	0.885714	1.09673	0.756364	0.637246	47.7101	0.135141
901	housekeeping	CG18547	0.191571	0.212974	2.58712	0.161573	0.013292	49.5949	0.0186002
902	housekeeping	CG18549	0.948091	0.957143	0.954951	1.19305	0.697572	65.5006	0.0588074
903	housekeeping	CG1890	0.520903	0.73743	0.992584	0.451085	0.383875	77.9299	0.0804093
904	housekeeping	CG2023	0.381536	0.585714	1.26292	0.278934	0.184943	19.1189	0.0625474
905	housekeeping	CG2126	0.305485	0.675978	1.09234	0.1496	0.265621	41.4081	0.076611
906	housekeeping	CG2147	0.40851	0.67033	1.29584	0.27167	0.311819	28.0105	0.0729319
907	housekeeping	CG2258	0.385519	0.717537	0.919911	0.214249	0.111959	225.238	0.0226345
908	housekeeping	CG2310	3.06361	0.992806	0.375953	8.98454	0.158649	404.21	0.0774096
909	housekeeping	CG2658	0.183477	0.317269	1.87883	0.0658722	0.0525898	50.8378	0.0202066
910	housekeeping	CG2811	1.84445	1	0.50339	3.65607	0.320604	642.542	0.0893989
911	housekeeping	CG2921	0.297084	0.69344	1.15408	0.143999	0.643538	174.333	0.0388607
912	housekeeping	CG3065	0.368094	0.7751	0.889116	0.182948	0.405821	227.902	0.0685297
913	housekeeping	CG31064	0.40609	0.773762	0.915719	0.233654	0.496929	254.3	0.0225323
914	housekeeping	CG31126	0.964789	0.982759	0.61722	1.06617	0.329011	336.231	0.110664
915	housekeeping	CG31142	0.463313	0.913097	1.13589	0.302761	0.337432	370.815	0.0746866
916	housekeeping	CG31211	0.34626	0.767068	0.936299	0.166874	0.766745	212.258	0.0532906
917	housekeeping	CG31249	0.332195	0.215827	1.3095	0.154872	0.0881689	10.509	0.0294195
918	housekeeping	CG31550	0.362548	0.791165	0.91828	0.195477	0.33712	237.194	0.0451217
919	housekeeping	CG31633	0.163815	0.167336	1.67792	0.053954	0.649307	23.8766	0.0177279
920	housekeeping	CG31705	0.89744	0.128571	1.41377	1.3332	0.0389592	8.35156	0.0125622
921	housekeeping	CG31712	1.16533	0.98929	0.471617	1.331	0.954958	822.917	0.25679
922	housekeeping	CG31922	0.387159	0.769746	0.908087	0.20792	0.145244	239.418	0.104392
923	housekeeping	CG31998	0.529298	0.902276	0.800968	0.344401	0.858576	365.928	0.039417
924	housekeeping	CG32039	0.858761	0.911765	0.711792	0.851014	0.494635	53.2484	0.106275
925	housekeeping	CG32147	0.405569	0.64726	1.87344	0.321881	0.605012	89.0297	0.174109
926	housekeeping	CG32262	0.315261	0.692529	1.0452	0.150714	0.173485	84.5031	0.0624891
927	housekeeping	CG32276	2.60088	1	0.425722	6.48387	0.900597	724.036	1.11428
928	housekeeping	CG32278	1.32937	0.996328	0.379604	1.79461	0.799949	1067.69	0.317179
929	housekeeping	CG33228	0.427537	0.882184	0.859643	0.25452	0.0875753	142.301	0.0536929
930	housekeeping	CG3402	0.957443	0.94913	0.692115	1.05815	0.374444	681.365	0.0987883
931	housekeeping	CG34148	0.192788	0.412485	1.36486	0.0667956	0.131289	74.8465	0.114297
932	housekeeping	CG34229	0.556332	0.925287	0.798532	0.38564	0.615869	185.643	0.22475
933	housekeeping	CG34242	0.663614	0.982143	0.65405	0.492933	0.220784	36.5769	0.0444101
934	housekeeping	CG3558	0.346626	0.788487	0.935699	0.167081	0.874684	219.862	0.120478
935	housekeeping	CG3570	0.280158	0.603448	1.21403	0.129676	0.235481	65.2955	0.045786
936	housekeeping	CG3618	0.475687	0.76573	0.782689	0.288856	0.0526416	284.89	0.0453057
937	housekeeping	CG3711	0.170927	0.257028	1.19427	0.0485777	0.180136	36.4269	0.00463194
938	housekeeping	CG3740	0.373638	0.818849	0.993792	0.20384	0.16586	272.745	0.0678506
939	housekeeping	CG3756	0.282814	0.511494	1.12517	0.115713	0.247336	54.0083	0.0536693
940	housekeeping	CG3793	0.500309	0.872825	0.803256	0.311986	0.232281	336.569	0.116002
941	housekeeping	CG3862	0.224512	0.453815	1.22581	0.0744383	0.0808629	81.9349	0.0270413
942	housekeeping	CG40472	0.119564	0.0550796	1.55297	0.0480606	0.0263036	8.11176	0.0109843
943	housekeeping	CG42336	2.2682	0.997552	0.279984	5.02363	0.613958	1803.52	0.2503
944	housekeeping	CG42518	0.257789	0.00862069	0.706777	0.085504	0.00166441	0.841224	0.000992794
945	housekeeping	CG42553	0.188253	0.264382	1.66319	0.0729894	0.539895	48.4311	0.0181873
946	housekeeping	CG42672	0.66845	0.982759	0.957922	0.671016	0.205419	41.1486	0.0406456
947	housekeeping	CG42676	0.263146	0.615797	1.48872	0.104987	0.54964	132.745	0.0728308
948	housekeeping	CG4294	0.324257	0.729585	1.0532	0.151065	0.24574	189.444	0.0810863
949	housekeeping	CG45049	1.89667	1	0.392553	3.88784	0.908075	345.874	0.399872
950	housekeeping	CG4557	0.201181	0.396648	1.25664	0.0724167	0.100484	16.4028	0.0434944
951	housekeeping	CG4617	0.348265	0.756359	1.03634	0.163158	0.22906	205.76	0.0393388
952	housekeeping	CG4645	0.48174	0.850067	0.839652	0.294625	0.3216	317.16	0.0709729
953	housekeeping	CG4729	0.707369	0.9	0.959645	0.783831	0.86692	50.7628	0.166178
954	housekeeping	CG4743	0.661089	0.843575	1.04496	0.808513	0.228143	114.94	0.0500103
955	housekeeping	CG4858	0.40086	0.827417	1.17342	0.246178	0.547191	298.773	0.142332
956	housekeeping	CG5037	0.596375	0.954023	0.828162	0.439218	0.379728	202.472	0.161043
957	housekeeping	CG5056	0.349112	0.725275	1.38563	0.215356	0.910655	25.9853	0.0492123
958	housekeeping	CG5110	0.597986	0.877698	0.763451	0.421026	0.701613	73.8406	0.122793
959	housekeeping	CG5116	0.19179	0.066092	0.991365	0.0539837	0.0271191	4.77071	0.0149009
960	housekeeping	CG5131	0.389419	0.801714	0.956754	0.213213	0.0616189	273.702	0.0405786
961	housekeeping	CG5147	0.212957	0.487282	1.29616	0.0756101	0.206591	88.1702	0.0510262
962	housekeeping	CG5167	0.419919	0.744253	1.04041	0.272389	0.0679791	121.052	0.0292256
963	housekeeping	CG5262	0.323513	0.176471	1.00093	0.154401	0.273531	4.43667	0.00984623
964	housekeeping	CG5287	0.353886	0.442857	0.993629	0.170002	0.129332	11.7601	0.0497881
965	housekeeping	CG5290	0.177254	0.28519	1.27694	0.0554655	0.078611	47.2756	0.0498235
966	housekeeping	CG5346	0.672623	0.25	1.16891	1.30479	0.0715493	16.4658	0.0625946
967	housekeeping	CG5412	0.430762	0.890805	0.998435	0.261049	0.23954	143.399	0.0602336
968	housekeeping	CG5484	0.320954	0.674699	1.32499	0.159828	0.351682	177.367	0.0760209
969	housekeeping	CG5498	0.31015	0.664384	1.43485	0.235318	0.221441	77.2675	0.0470516
970	housekeeping	CG5541	0.412595	0.373626	1.63722	0.612582	0.156437	19.8854	0.0513858
971	housekeeping	CG5555	0.221068	0.456493	1.19773	0.0749958	0.352055	82.335	0.01249
972	housekeeping	CG5645	0.181232	0.184739	1.67622	0.0793611	0.159891	31.5295	0.0203836
973	housekeeping	CG5727	0.423193	0.868132	1.66676	0.578974	0.307114	47.2802	0.0726213
974	housekeeping	CG5742	0.343585	0.752343	0.929469	0.16603	0.507751	208.496	0.0213566
975	housekeeping	CG5846	0.210115	0.472557	1.03894	0.0636503	0.243301	80.3224	0.054593
976	housekeeping	CG5850	0.313152	0.707466	0.992549	0.140112	0.511553	195.445	0.0218419
977	housekeeping	CG5861	0.86921	0.96921	0.655587	0.857887	0.599677	636.928	0.151053
978	housekeeping	CG5886	1.13614	0.994012	0.491869	1.33496	0.12523	184.985	0.117328
979	housekeeping	CG5919	0.403236	0.813187	3.65991	0.451215	0.665206	36.464	0.189425
980	housekeeping	CG6195	0.407284	0.692308	1.10575	0.241184	0.500603	27.9121	0.085932
981	housekeeping	CG6201	0.308592	0.576975	1.33858	0.171367	0.0926899	153.922	0.00689617
982	housekeeping	CG6364	0.49143	0.879121	0.982336	0.340481	0.529604	42.787	0.116551
983	housekeeping	CG6406	0.217164	0.483266	1.68784	0.0848262	0.231712	89.4296	0.0413645
984	housekeeping	CG6488	0.251145	0.469274	1.25398	0.0861005	0.130952	21.8379	0.0354153
985	housekeeping	CG6665	0.401748	0.832664	0.880423	0.227393	0.326595	272.377	0.0660549
986	housekeeping	CG6769	0.770858	0.720588	1.08139	1.047	0.531798	43.4857	0.130036
987	housekeeping	CG6805	0.77437	0.838235	1.15475	1.21288	0.200283	55.085	0.048225
988	housekeeping	CG6903	0.274751	0.629183	1.09844	0.114721	0.132121	141.59	0.0382619
989	housekeeping	CG7009	0.262442	0.624235	1.08385	0.104915	0.838549	146.835	0.0729881
990	housekeeping	CG7255	1.26925	0.0857143	0.678772	1.6098	0.00334827	7.16454	0.0317461
991	housekeeping	CG7289	0.259071	0.575636	1.04787	0.0919809	0.23302	117.175	0.0872561
992	housekeeping	CG7328	0.40234	0.784483	0.929225	0.252813	0.0463097	123.62	0.0101397
993	housekeeping	CG7339	1.19636	1	0.470524	1.28923	0.302714	18.6679	0.0629066
994	housekeeping	CG7394	0.343533	0.702055	2.27943	0.218789	0.477173	78.7831	0.115499
995	housekeeping	CG7488	0.306164	0.698276	1.1909	0.139516	0.113111	80.2196	0.0388891
996	housekeeping	CG7556	1.28438	0.955882	0.592536	1.90436	0.952427	85.5413	0.167876
997	housekeeping	CG7655	0.402487	0.791096	1.44073	0.280776	0.183254	104.307	0.114912
998	housekeeping	CG7745	0.280239	0.639893	0.975014	0.112358	0.167943	144.823	0.0661955
999	housekeeping	CG7791	0.266931	0.618115	1.21435	0.111898	0.0901381	148.499	0.0287897
1000	housekeeping	CG7806	0.178242	0.236948	1.26205	0.0572539	0.089148	36.0722	0.0329067
1001	housekeeping	CG7834	2.32238	1	0.20667	5.42689	0.975683	134.358	0.855643
1002	housekeeping	CG7943	0.30723	0.718482	1.04608	0.141218	0.682378	198.879	0.112354
1003	housekeeping	CG7956	0.254315	0.610442	1.13014	0.102949	0.804826	129.223	0.036739
1004	housekeeping	CG7970	1.68758	0.965517	0.782748	3.20465	0.13172	536.183	0.0525947
1005	housekeeping	CG7988	0.268217	0.547945	1.38193	0.120879	0.535476	47.9712	0.0293664
1006	housekeeping	CG7997	0.186687	0.204023	5.55065	0.28966	0.0437935	20.7162	0.00748634
1007	housekeeping	CG8134	0.233293	0.508701	1.11393	0.0782644	0.204299	95.0108	0.0541244
1008	housekeeping	CG8152	0.199142	0.417671	1.17604	0.063477	0.235595	68.8081	0.0147274
1009	housekeeping	CG8188	1.18324	0.973226	0.498777	1.44004	0.847909	840.731	0.0865512
1010	housekeeping	CG8230	0.422186	0.585714	1.12119	0.314437	0.223285	20.6494	0.0631534
1011	housekeeping	CG8319	0.403938	0.764706	0.810686	0.326901	0.32685	27.5787	0.0186072
1012	housekeeping	CG8531	0.252539	0.570281	1.43817	0.107312	0.128718	119.557	0.0409502
1013	housekeeping	CG8841	0.252578	0.563588	1.10734	0.0959716	0.468266	115.961	0.0215253
1014	housekeeping	CG8878	0.406426	0.815261	0.853664	0.234246	0.395728	271.296	0.0857106
1015	housekeeping	CG9067	0.407341	0.784173	0.816365	0.242715	0.501507	49.6699	0.130355
1016	housekeeping	CG9249	0.359848	0.810345	0.999497	0.197876	0.102853	112.65	0.0206231
1017	housekeeping	CG9328	1.72234	0.979452	0.741362	3.39769	0.680875	485.397	0.322365
1018	housekeeping	CG9330	0.298531	0.71481	1.24704	0.141294	0.905235	193.924	0.126566
1019	housekeeping	CG9344	1.12603	0.988506	0.487735	1.3207	0.508156	382.63	0.563708
1020	housekeeping	CG9399	0.224153	0.48996	1.74801	0.115498	0.441274	100.948	0.0944914
1021	housekeeping	CG9586	0.541103	0.928161	0.81904	0.374133	0.487266	183.043	0.106152
1022	housekeeping	CG9609	0.480034	0.817938	0.784017	0.285298	0.761347	302.543	0.0224217
1023	housekeeping	CG9636	0.456795	0.825971	0.822439	0.261343	0.252747	291.13	0.00986925
1024	housekeeping	CG9641	0.284901	0.619813	1.07816	0.122423	0.0478833	145.375	0.0228733
1025	housekeeping	CG9646	1.30286	0.933066	0.522091	1.67765	0.207717	861.237	0.0556653
1026	housekeeping	CG9795	0.350105	0.756359	1.16816	0.184469	0.345968	215.872	0.0521394
1027	housekeeping	CG9855	0.370097	0.799197	0.967904	0.196005	0.419116	240.812	0.109169
1028	housekeeping	CG9917	0.344674	0.698795	1.38182	0.232654	0.240848	215.232	0.0606571
1029	housekeeping	CG9921	0.636621	0.928161	0.822756	0.522382	0.263614	215.133	0.0557815
1030	housekeeping	CG9922	0.705594	0.978022	0.969422	0.681376	0.771101	67.5106	0.455929
1031	housekeeping	Charon	0.185721	0.30656	1.18309	0.0564077	0.467681	47.4282	0.0170119
1032	housekeeping	CHMP2B	0.453404	0.264706	1.09005	0.306703	0.320226	9.18393	0.0558347
1033	housekeeping	cic	0.57685	0.910649	1.04181	0.421091	0.979965	444.162	0.440284
1034	housekeeping	CkIIalpha-i3	0.230369	0.275862	1.03055	0.0719362	0.476163	22.9975	0.0210449
1035	housekeeping	CkIIbeta	1.58703	0.98929	0.347724	2.43038	0.911182	1128.59	0.621224
1036	housekeeping	Cln7	0.35442	0.681319	2.03596	0.296697	0.568469	26.4599	0.0684092
1037	housekeeping	cmb	0.211152	0.412316	2.79678	0.0887597	0.248602	74.2987	0.0462393
1038	housekeeping	cnir	0.508834	0.815261	0.794483	0.317356	0.254168	317.186	0.0159131
1039	housekeeping	Cnx99A	0.454201	0.835616	2.77219	0.654256	0.647073	147.698	0.733719
1040	housekeeping	cold	2.54901	0.992806	0.37563	6.12158	0.392016	333.17	0.0890007
1041	housekeeping	conu	0.445194	0.834003	1.24828	0.287968	0.604842	299.72	0.0912203
1042	housekeeping	Cpr60D	0.107876	0.0414993	1.77218	0.0332068	0.00148635	4.50308	0.0112224
1043	housekeeping	CRAT	0.36395	0.683908	1.26535	0.21733	0.145795	96.5898	0.106519
1044	housekeeping	ctrip	0.550975	0.904953	0.933561	0.388892	0.937262	382.526	0.248277
1045	housekeeping	dbr	0.290485	0.60241	1.54892	0.150991	0.764396	149.514	0.0670305
1046	housekeeping	Dgkepsilon	0.240474	0.609589	1.14389	0.0930254	0.224181	47.9111	0.0450392
1047	housekeeping	Dhap-at	0.224953	0.46988	1.18254	0.0815707	0.179057	87.8608	0.0823951
1048	housekeeping	DIP1	0.798327	0.957162	0.612056	0.678803	0.946488	558.456	0.150559
1049	housekeeping	dlg1	1.57439	0.990629	0.483722	2.45261	0.713972	1115.58	0.262707
1050	housekeeping	DnaJ-H	0.280889	0.606426	1.34407	0.117551	0.469143	136.211	0.0185874
1051	housekeeping	dop	0.320206	0.709505	1.13744	0.155183	0.219978	186.612	0.0996933
1052	housekeeping	drm	0.260909	0.0589023	2.57561	0.537046	0.0274498	20.8383	0.0885553
1053	housekeeping	Eaf	0.263836	0.625167	1.85585	0.122369	0.899904	139.774	0.0555896
1054	housekeeping	EDTP	0.368088	0.741633	2.27452	0.268317	0.548983	239.726	0.0309086
1055	housekeeping	Ehbp1	0.675459	0.735294	1.29377	1.07791	0.409392	44.2442	0.0627462
1056	housekeeping	eIF2beta	1.60147	0.998776	0.354235	2.64324	0.872809	1304.79	0.667837
1057	housekeeping	eIF2Bgamma	0.243363	0.5459	1.32355	0.103776	0.660687	123.303	0.065126
1058	housekeeping	eIF4G1	0.954882	0.98929	0.559245	0.966736	0.903478	697.612	0.48099
1059	housekeeping	elav	2.24062	0.971888	0.42745	4.89495	0.912887	1553.05	0.499037
1060	housekeeping	Elp2	0.211559	0.316092	1.30915	0.0651478	0.151214	24.7205	0.0328459
1061	housekeeping	EndoB	0.591319	0.83668	0.834326	0.446436	0.330158	381.08	0.0164442
1062	housekeeping	endos	1.65552	1	0.326656	2.92696	0.917532	28.69	0.211449
1063	housekeeping	Ent1	0.798289	0.942857	0.869623	0.865292	0.744077	55.6351	0.0531358
1064	housekeeping	E(spl)mbeta-HLH	1.01152	0.529412	1.04209	1.90858	0.117724	41.7351	0.0119404
1065	housekeeping	Ets97D	0.242819	0.513966	1.10702	0.0989213	0.171554	25.656	0.0457148
1066	housekeeping	Fancl	0.247784	0.215517	1.31371	0.0834604	0.0131211	18.4436	0.0354278
1067	housekeeping	Fer2LCH	2.74898	1	0.493279	8.05572	1	192.563	1.13132
1068	housekeeping	Fmr1	0.978284	0.964072	0.599423	0.971256	0.722309	150.361	0.0473394
1069	housekeeping	frj	0.253487	0.589023	1.30645	0.102471	0.597229	123.158	0.0172714
1070	housekeeping	fwd	0.574984	0.935743	1.07517	0.432368	0.924032	422.001	0.0846311
1071	housekeeping	g	0.322302	0.680054	1.00227	0.145172	0.180168	173.713	0.0675137
1072	housekeeping	G9a	0.761721	0.954485	0.768422	0.669782	0.510937	547.617	0.115699
1073	housekeeping	Gabat	1.18253	0.92905	0.888508	1.78783	0.245042	838.353	0.147289
1074	housekeeping	Galphas	0.696338	0.945055	1.02504	0.630858	0.97002	61.5103	0.234656
1075	housekeeping	gammaSnap1	0.778354	0.98324	0.717719	0.708519	0.83047	139.261	0.0986946
1076	housekeeping	GatA	0.315284	0.2	1.7132	0.161565	0.0594321	4.75171	0.0346421
1077	housekeeping	GATAd	0.370106	0.582734	0.9837	0.210293	0.261476	33.9997	0.118825
1078	housekeeping	Gbeta13F	3.5089	1	0.254964	11.3548	1	2490.64	3.58651
1079	housekeeping	Gbs-70E	0.411389	0.528571	2.48132	0.829847	0.269179	24.5157	0.143892
1080	housekeeping	GCC185	0.200676	0.47925	2.90903	0.0822698	0.695174	84.5722	0.0258939
1081	housekeeping	gfzf	0.432342	0.606164	1.20675	0.377984	0.0757973	89.8418	0.033338
1082	housekeeping	Gip	5.47549	1	0.149797	31.1407	0.534993	378.384	0.100092
1083	housekeeping	GluProRS	0.283478	0.585616	1.30408	0.132038	0.235906	53.3452	0.0569413
1084	housekeeping	GlyRS	0.451429	0.888617	0.865707	0.270996	0.277955	349.623	0.0836888
1085	housekeeping	Got1	0.838604	0.906475	1.22816	1.16093	0.216507	117.762	0.0954909
1086	housekeeping	Gp150	1.68298	1	0.557877	3.07593	0.665986	491.821	0.310286
1087	housekeeping	gpp	1.14431	0.993307	0.596876	1.43091	0.936331	847.034	0.287188
1088	housekeeping	gry	0.186869	0.428082	1.19192	0.0626038	0.175511	27.6639	0.0453525
1089	housekeeping	GstS1	1.63243	0.991379	0.734473	3.33846	0.340895	590.837	0.107507
1090	housekeeping	GstT3	0.356834	0.62931	1.0524	0.21708	0.0428297	89.8328	0.0726358
1091	housekeeping	Gyf	0.593686	0.92905	0.796885	0.424062	0.957913	421.321	0.294405
1092	housekeeping	h	0.890572	0.630901	1.1533	1.31036	0.612952	142.574	0.288839
1093	housekeeping	HDAC6	0.273147	0.591954	1.40171	0.120163	0.226698	62.2687	0.0836438
1094	housekeeping	Hel89B	0.354749	0.746988	0.876317	0.169903	0.356842	212.008	0.054338
1095	housekeeping	hep	0.623111	0.921017	0.787358	0.460828	0.551834	435.715	0.118326
1096	housekeeping	Hexo1	0.522461	0.85274	0.901669	0.369773	0.0949638	137.6	0.0574504
1097	housekeeping	hfw	0.210594	0.270415	2.87343	0.110257	0.141366	49.4393	0.0898104
1098	housekeeping	HisRS	0.440646	0.89011	1.11267	0.326108	0.897057	41.3719	0.13876
1099	housekeeping	HmgZ	3.13813	0.977242	0.358155	9.7631	0.983434	2233.83	1.21835
1100	housekeeping	hoip	2.00767	0.995104	0.388702	4.17132	0.564521	1626.28	0.310564
1101	housekeeping	Hrd3	0.250195	0.647925	1.35255	0.102044	0.824364	135.247	0.0596577
1102	housekeeping	Hsp23	1.32617	0.930388	1.12152	2.63138	0.23623	979.289	0.521004
1103	housekeeping	Hsp26	0.469304	0.718876	1.91949	0.840198	0.121459	374.73	0.335159
1104	housekeeping	ifc	0.306268	0.702811	2.02528	0.215619	0.152405	195.938	0.0931676
1105	housekeeping	Iml1	0.202279	0.441767	1.20568	0.0673734	0.753464	75.1019	0.0298809
1106	housekeeping	Inos	1.96801	0.0571429	0.988243	4.78612	0.0212119	7.52443	0.00450671
1107	housekeeping	IntS6	0.38724	0.820616	1.1194	0.233211	0.947922	265.547	0.0883699
1108	housekeeping	Jafrac2	0.752074	0.965517	0.777487	0.703084	0.0315923	262.196	0.0653003
1109	housekeeping	jagn	0.524092	0.866953	0.910198	0.396974	0.732885	116.046	0.183171
1110	housekeeping	jet	0.286393	0.594378	0.985845	0.109953	0.456135	132.656	0.0230267
1111	housekeeping	JIL-1	1.2309	0.994645	0.570997	1.61008	0.90405	908.685	0.331504
1112	housekeeping	Kcmf1	0.421365	0.823293	1.14861	0.277873	0.366865	291.207	0.0771765
1113	housekeeping	KdelR	1.78138	0.942857	0.458407	3.35026	0.426426	117.817	0.227865
1114	housekeeping	Kdm2	0.190166	0.407534	1.93099	0.0704369	0.371967	26.6664	0.039355
1115	housekeeping	Khc-73	0.770653	0.96648	0.820622	0.806119	0.915671	142.987	0.0591341
1116	housekeeping	kraken	0.93104	0.964286	0.783926	1.08901	0.291715	52.5297	0.107155
1117	housekeeping	kug	0.415219	1	1.28291	0.311898	0.451706	28.6323	0.156747
1118	housekeeping	l(2)gl	1.91051	0.997126	0.289115	3.58011	0.467138	649.155	0.134784
1119	housekeeping	l(2)k14710	0.3065	0.706827	1.10131	0.13681	0.811515	175.077	0.0340572
1120	housekeeping	lili	0.634029	0.865922	1.0728	0.632152	0.246241	104.302	0.0630242
1121	housekeeping	LIMK1	0.283179	0.646586	1.2321	0.120029	0.353714	147.615	0.0225212
1122	housekeeping	Lis-1	1.30063	0.991968	0.464106	1.7307	0.930097	943.123	0.187043
1123	housekeeping	Lkb1	0.201668	0.425703	1.20929	0.0666981	0.147448	71.5924	0.10394
1124	housekeeping	LPCAT	0.359035	0.732262	1.00455	0.190208	0.102066	215.456	0.0398421
1125	housekeeping	lqf	0.956438	0.985632	0.758046	1.11362	0.83616	336.583	0.318908
1126	housekeeping	Lrpprc2	0.246788	0.569155	1.11938	0.0929798	0.0626133	126.095	0.0270309
1127	housekeeping	Lrrk	0.108753	0.0267738	1.26009	0.0326263	0.00438579	3.06353	0.011386
1128	housekeeping	LSm7	0.531477	0.827309	1.18027	0.505019	0.378196	378.966	0.0965209
1129	housekeeping	lt	0.360313	0.75502	0.963323	0.178187	0.470934	217.434	0.0887431
1130	housekeeping	MFS1	0.260374	0.0714286	0.725744	0.0747808	0.00197478	1.29081	0.0265674
1131	housekeeping	MFS18	0.903961	1	0.466297	0.913604	0.164322	6.5439	0.0591093
1132	housekeeping	mgr	0.886167	0.949721	0.722542	0.981528	0.604964	156.849	0.158334
1133	housekeeping	mRpL18	1.08191	0.988506	0.568327	1.33362	0.234768	381.332	0.0787669
1134	housekeeping	mRpL21	1.17088	0.994253	0.480341	1.45313	0.164099	403.695	0.101754
1135	housekeeping	mRpL27	2.0733	1	0.240489	4.01853	0.448392	111.348	0.172066
1136	housekeeping	mRpL33	1.27868	1	0.499666	1.77166	0.744512	448.399	0.22867
1137	housekeeping	mRpL34	0.774631	0.962644	0.730197	0.739948	0.329374	270.597	0.0855917
1138	housekeeping	mRpL35	1.04956	0.994253	0.613737	1.23495	0.320509	364.739	0.0731971
1139	housekeeping	mRpL36	1.69067	1	0.248165	2.88221	0.234246	94.3097	0.0896088
1140	housekeeping	mRpL39	0.63168	0.971264	0.735357	0.503651	0.194822	224.355	0.194365
1141	housekeeping	mRpL44	0.884465	0.977011	0.657648	0.896211	0.232362	303.154	0.0634458
1142	housekeeping	mRpL45	0.788268	0.988506	0.683824	0.752815	0.301544	280.043	0.0874444
1143	housekeeping	mRpL49	1.49473	1	0.359865	2.32854	0.579854	521.619	0.132985
1144	housekeeping	mRpL50	0.572559	0.904192	0.914005	0.444049	0.370151	91.1978	0.0711523
1145	housekeeping	mRpL52	1.37033	1	0.525132	2.03969	0.526932	480.206	0.118337
1146	housekeeping	mRpL9	0.994386	0.994253	0.563171	1.11856	0.339049	350.734	0.0872776
1147	housekeeping	mRpS14	1.37894	0.997552	0.388111	1.91332	0.606244	1101.24	0.17857
1148	housekeeping	mRpS16	1.35328	0.997126	0.399009	1.88685	0.625795	466.207	0.136417
1149	housekeeping	mRpS18A	1.41398	1	0.588275	2.26631	0.522104	503.28	0.189095
1150	housekeeping	mRpS18B	0.888637	0.979885	0.708327	0.95219	0.167362	310.634	0.0473963
1151	housekeeping	mRpS18C	1.279	1	0.434777	1.73448	0.288867	446.77	0.093322
1152	housekeeping	mRpS24	1.6113	1	0.271386	2.6088	0.428692	89.5714	0.102583
1153	housekeeping	mRpS28	1.34152	0.997126	0.407058	1.81507	0.642415	456.964	0.19253
1154	housekeeping	mRpS30	0.549366	0.925287	0.844324	0.397605	0.117433	186.461	0.0588508
1155	housekeeping	mRpS33	0.366091	0.777397	1.77872	0.293067	0.873461	100.495	0.540869
1156	housekeeping	mRpS9	0.764584	0.988506	0.696421	0.679828	0.532852	266.527	0.113753
1157	housekeeping	mRRF2	0.206513	0.47246	1.47952	0.0726877	0.178784	90.4878	0.0627736
1158	housekeeping	Mtp	0.381536	0.557143	1.65885	0.434193	0.0763225	21.4465	0.0350047
1159	housekeeping	mtSSB	0.603365	0.626374	1.34707	0.555339	0.150391	36.005	0.0447706
1160	housekeeping	mv	0.131594	0.0942472	1.65702	0.0393481	0.0386124	12.6466	0.0167242
1161	housekeeping	NaCP60E	0.688632	0.884873	0.794372	0.57468	0.212745	461.373	0.050167
1162	housekeeping	Nap1	0.920058	0.977242	0.898023	1.1597	0.879087	720.129	0.361939
1163	housekeeping	NAT1	1.23636	0.989011	0.670682	1.7907	0.806152	114.05	0.328164
1164	housekeeping	ND-30	1.88624	1	0.275808	3.67629	0.952363	660.655	0.847374
1165	housekeeping	ND-42	1.44146	0.997126	0.425114	2.15343	0.724411	497.137	0.178354
1166	housekeeping	Nhe2	0.296363	0.653611	1.72387	0.17351	0.35183	185.652	0.0906958
1167	housekeeping	Nmd3	0.316166	0.747858	1.21163	0.165074	0.291919	215.964	0.079022
1168	housekeeping	noc	1.08411	0.912985	0.79139	1.38431	0.886224	732.496	0.280217
1169	housekeeping	Not11	0.431253	0.84739	0.833109	0.254236	0.300142	293.935	0.0696368
1170	housekeeping	Nprl2	0.212624	0.477356	1.20825	0.072894	0.668562	92.2192	0.0365693
1171	housekeeping	Nprl3	0.187224	0.386881	1.41401	0.0597542	0.139877	61.2436	0.0385897
1172	housekeeping	NTPase	1.3484	1	0.463428	1.67706	0.342744	8.79657	0.074289
1173	housekeeping	Oatp30B	0.897478	0.852941	0.748984	0.94931	0.189071	52.3243	0.067652
1174	housekeeping	Ostgamma	1.14561	0.99388	0.593729	1.40488	0.302487	916.576	0.152703
1175	housekeeping	Pa1	0.528315	0.917001	0.772232	0.337362	0.359479	370.1	0.0624157
1176	housekeeping	pan	0.963878	0.934404	0.826564	1.13905	0.962016	680.441	0.0963019
1177	housekeeping	pck	2.50515	1	0.373711	6.14879	0.491808	336.915	0.107709
1178	housekeeping	Pdk	0.507738	0.614286	2.31011	0.805695	0.195765	29.5781	0.109463
1179	housekeeping	peb	0.273039	0.223561	2.1542	0.492436	0.290731	81.2841	0.092398
1180	housekeeping	Pex16	0.330391	0.698276	1.44751	0.187667	0.275211	90.6556	0.0416732
1181	housekeeping	Pex6	0.285318	0.611995	1.12038	0.117841	0.149774	153.142	0.0227579
1182	housekeeping	PhKgamma	0.747875	0.939759	0.695971	0.621289	0.52929	517.603	0.161695
1183	housekeeping	PI4KIIIalpha	0.301128	0.66954	1.0576	0.121161	0.35877	72.8085	0.109933
1184	housekeeping	pico	1.18069	0.989011	0.741381	1.70953	0.508019	109.169	0.300763
1185	housekeeping	Pitslre	0.646358	0.942436	0.666428	0.478547	0.517175	459.822	0.151356
1186	housekeeping	pkaap	0.265919	0.643836	1.28535	0.120464	0.360203	56.9995	0.0542976
1187	housekeeping	PNPase	0.240032	0.491379	1.08401	0.085979	0.0670217	44.6729	0.0347203
1188	housekeeping	PRAS40	0.816873	0.912088	0.820524	0.857962	0.52902	70.7599	0.184299
1189	housekeeping	Prat	0.253968	0.39759	1.57888	0.142625	0.141773	91.3311	0.0662975
1190	housekeeping	prominin-like	0.353015	0.723378	1.60922	0.263546	0.385385	253.638	0.119368
1191	housekeeping	prtp	1.29051	0.985714	1.31457	2.75813	0.95408	100.894	0.23782
1192	housekeeping	Prx3	1.11867	0.991379	0.586084	1.38309	0.387991	386.838	0.19919
1193	housekeeping	psidin	0.339494	0.768666	1.04462	0.171529	0.122108	233.648	0.0376997
1194	housekeeping	Rab11	1.18128	0.994645	0.532549	1.45234	0.618942	863.582	0.31644
1195	housekeeping	Rab30	0.604403	0.944134	1.07912	0.599162	0.104141	115.69	0.0655611
1196	housekeeping	Rabex-5	0.239916	0.491299	1.56647	0.0917575	0.438871	96.0152	0.0184442
1197	housekeeping	RabX1	0.385286	0.571429	1.30633	0.367636	0.161461	21.0128	0.0842632
1198	housekeeping	Rack1	3.32813	1	0.143852	10.8063	1	1140.88	8.30582
1199	housekeeping	RagA-B	0.358047	0.697842	1.07344	0.217201	0.718039	40.8935	0.0650283
1200	housekeeping	Rala	1.14996	1	0.806805	1.5307	0.509944	77.8227	0.147711
1201	housekeeping	Rb97D	0.716644	0.92905	0.707578	0.615862	0.702628	511.513	0.0803265
1202	housekeeping	rho-7	0.319377	0.767241	1.13142	0.159745	0.142546	94.9732	0.0444659
1203	housekeeping	RhoGAP15B	0.394255	0.736264	1.08728	0.266725	0.279997	30.4068	0.0660336
1204	housekeeping	RhoGEF3	0.386493	0.796519	0.992532	0.220967	0.395366	253.162	0.00880231
1205	housekeeping	Rlip	0.233155	0.499331	1.28594	0.0855976	0.222952	95.3067	0.0722791
1206	housekeeping	RNASEK	3.16059	1	0.258214	10.6534	0.998736	1127.09	3.25468
1207	housekeeping	RpI12	0.416116	0.827417	0.882846	0.24231	0.268354	304.759	0.0763439
1208	housekeeping	RpI135	0.244967	0.52142	1.06062	0.0827609	0.400472	109.789	0.0462613
1209	housekeeping	RpL10Ab	3.38676	1	0.174978	11.6417	1	2539.09	12.1702
1210	housekeeping	RpL11	3.79877	1	0.104915	14.6677	1	3124.65	11.6122
1211	housekeeping	RpL13	3.38558	1	0.0877583	11.3822	1	2753.6	7.58991
1212	housekeeping	RpL14	4.3099	1	0.060776	18.4743	1	3509.97	14.239
1213	housekeeping	RpL15	3.64361	1	0.218317	13.5492	1	2733.55	14.908
1214	housekeeping	RpL18	4.05643	1	0.0933106	16.5868	1	3323.78	12.5833
1215	housekeeping	RpL18A	4.34682	1	0.0580872	18.7518	1	3536.34	14.3971
1216	housekeeping	RpL19	4.07899	1	0.0802295	16.5881	1	3324.79	12.9281
1217	housekeeping	RpL22	1.96507	1	0.2616	3.92887	0.999803	1604.7	2.22324
1218	housekeeping	RpL23A	3.82178	1	0.060084	14.5766	1	3117.85	11.7296
1219	housekeeping	RpL24	4.18644	1	0.0613873	17.5198	1	3418.05	12.6581
1220	housekeeping	RpL26	4.24804	1	0.0550992	17.9904	1	3463.99	13.2949
1221	housekeeping	RpL27	3.84908	1	0.116351	15.1756	1	3177.36	11.3264
1222	housekeeping	RpL28	4.49026	1	0.0614686	20.1726	1	3667.76	16.2594
1223	housekeeping	RpL3	3.57915	1	0.115005	12.7307	1	324.142	9.55854
1224	housekeeping	RpL30	3.79916	1	0.0919386	14.3825	1	3095.04	9.74342
1225	housekeeping	RpL31	4.11289	1	0.0704426	16.9727	1	3363.82	13.9481
1226	housekeeping	RpL32	4.22209	1	0.088315	17.987	1	3461.61	13.1511
1227	housekeeping	RpL34b	3.89373	1	0.0743233	15.1236	1	3175.03	11.5714
1228	housekeeping	RpL35	3.7849	1	0.0711771	14.2628	1	3083.48	8.42776
1229	housekeeping	RpL35A	3.93086	1	0.0768931	15.5041	1	3214.58	11.4588
1230	housekeeping	RpL36A	3.87837	1	0.0903233	15.1115	1	3172.68	9.77116
1231	housekeeping	RpL37a	4.27808	1	0.0557126	18.2801	1	3491.77	14.7676
1232	housekeeping	RpL37A	4.3103	1	0.0720594	18.5152	1	3513.16	12.9695
1233	housekeeping	RpL38	4.55478	1	0.0646023	20.6847	1	1581.88	14.7884
1234	housekeeping	RpL39	4.5795	1	0.0928086	20.7495	1	77.3534	11.1741
1235	housekeeping	RpL40	4.06974	1	0.065068	16.4674	1	3313.6	13.3176
1236	housekeeping	RpL6	3.76943	1	0.0758054	14.241	1	3080.95	10.6494
1237	housekeeping	RpL8	3.91115	1	0.0784122	15.3237	1	3195.73	10.9809
1238	housekeeping	RpS10b	4.08041	1	0.0560313	16.6565	1	3333.06	12.525
1239	housekeeping	RpS12	4.28636	1	0.0759203	18.3365	1	3495.92	13.5577
1240	housekeeping	RpS14a	3.50304	1	0.0966109	12.2992	1	2861.87	9.08596
1241	housekeeping	RpS14b	1.81909	1	0.261941	3.3442	1	630.467	3.12439
1242	housekeeping	RpS15	4.57169	1	0.0528629	20.9102	1	3734.64	17.195
1243	housekeeping	RpS15Aa	3.07681	1	0.235917	9.63818	1	2303.45	9.35217
1244	housekeeping	RpS17	3.73974	1	0.0936375	14.0579	1	3059.87	10.2406
1245	housekeeping	RpS18	3.09499	1	0.26499	9.87467	1	2327.02	10.8068
1246	housekeeping	RpS19a	3.38889	1	0.093547	11.5065	1	2768.33	6.95314
1247	housekeeping	RpS21	4.03317	1	0.0929632	16.2541	1	3290.23	12.3868
1248	housekeeping	RpS24	3.54373	1	0.0756275	12.5713	1	2894.7	10.0179
1249	housekeeping	RpS25	4.5392	1	0.0863781	20.744	1	3717.71	16.2237
1250	housekeeping	RpS27A	4.44358	1	0.0729007	19.5893	1	1539.19	13.6685
1251	housekeeping	RpS29	4.20336	1	0.0907262	17.7486	1	3438.41	14.4661
1252	housekeeping	RpS30	3.60761	1	0.0869765	13.0559	1	2949.28	9.37038
1253	housekeeping	RpS4	3.8223	1	0.111762	14.5991	1	1113.97	12.1065
1254	housekeeping	RpS6	2.7132	1	0.262764	7.5827	1	2039.63	7.79448
1255	housekeeping	RpS7	4.21351	1	0.0900974	17.5362	1	3417.77	13.7361
1256	housekeeping	RpS8	4.14982	1	0.0758692	17.329	1	3398.56	12.5186
1257	housekeeping	Sac1	0.31829	0.741379	0.959222	0.154987	0.289956	92.4898	0.0606818
1258	housekeeping	Sbf	0.220718	0.481928	1.16764	0.0747435	0.469422	87.2705	0.0136791
1259	housekeeping	scat	0.335197	0.438849	0.911171	0.142152	0.213164	21.3974	0.0535293
1260	housekeeping	Scsalpha	1.37173	1	0.47388	2.03069	0.703671	481.314	0.26006
1261	housekeeping	scu	1.46822	0.914286	0.633423	2.25601	0.620518	90.2865	0.229819
1262	housekeeping	scyl	1.74019	0.996575	0.855631	4.03085	0.677079	527.5	0.755216
1263	housekeeping	Sec13	1.30982	0.995104	0.496957	1.75756	0.621052	1039.49	0.176876
1264	housekeeping	Sec15	0.171621	0.333333	1.18595	0.0533184	0.336196	50.1814	0.0293469
1265	housekeeping	Sec22	1.37086	1	0.515562	1.91784	0.380659	9.37673	0.0994961
1266	housekeeping	Sec6	0.340474	0.402878	0.855893	0.119837	0.150066	18.1968	0.0295465
1267	housekeeping	Sec63	0.466297	0.678112	1.10982	0.43153	0.263922	89.1478	0.110764
1268	housekeeping	Sec71	0.324655	0.157143	1.10739	0.143062	0.560154	3.81884	0.0243973
1269	housekeeping	Seipin	0.300791	0.491379	1.48765	0.191258	0.35566	61.6579	0.0151387
1270	housekeeping	Sema1b	0.624737	0.928058	0.920455	0.538267	0.200514	86.3457	0.136072
1271	housekeeping	sesB	2.63949	1	0.213185	6.94258	0.976802	2139.11	2.22233
1272	housekeeping	sigmar	0.505193	0.893855	1.30937	0.587247	0.507465	103.016	0.0275535
1273	housekeeping	Sin1	0.202455	0.318436	1.63923	0.0791599	0.372061	13.281	0.0169464
1274	housekeeping	sip3	0.335871	0.730924	1.51983	0.158104	0.292105	194.721	0.062956
1275	housekeeping	Slik	0.319179	0.701473	1.50165	0.166374	0.854754	184.663	0.0471176
1276	housekeeping	Smyd5	0.242879	0.542169	1.32675	0.0924246	0.252621	106.943	0.0533315
1277	housekeeping	SmydA-1	0.415855	0.314286	1.27118	0.977257	0.173196	17.4285	0.00577022
1278	housekeeping	Snap29	0.679262	0.922356	0.650461	0.509654	0.872458	465.134	0.150932
1279	housekeeping	sni	0.281336	0.626437	1.15854	0.127762	0.0870062	68.7419	0.0423264
1280	housekeeping	Snx16	0.399344	0.571429	1.25354	0.359968	0.539457	20.802	0.0317613
1281	housekeeping	Socs16D	0.566332	0.854083	0.711246	0.359962	0.16581	357.864	0.130926
1282	housekeeping	sol	0.404169	0.772423	0.828092	0.218098	0.234482	248.456	0.0630634
1283	housekeeping	spas	0.370911	0.746988	0.95221	0.199449	0.121965	226.516	0.0219945
1284	housekeeping	spen	2.49192	1	0.274695	5.99523	0.998976	1805.1	1.52331
1285	housekeeping	spict	0.528985	0.982759	0.745784	0.340991	0.144126	31.2182	0.0640538
1286	housekeeping	SPoCk	0.971713	0.94913	0.657377	1.06064	0.719892	685.742	0.0457649
1287	housekeeping	Spt-I	1.05919	0.956835	0.625903	1.23203	0.468139	139.804	0.0974453
1288	housekeeping	Src42A	0.613525	0.900685	0.902494	0.509823	0.681657	170.313	0.0829969
1289	housekeeping	srl	0.220432	0.27577	1.91602	0.114126	0.17431	55.1599	0.0445456
1290	housekeeping	Srp19	0.83481	0.986301	0.73394	0.862962	0.869585	249.37	0.316169
1291	housekeeping	SrpRbeta	0.349575	0.738956	1.77316	0.242339	0.328954	229.122	0.094513
1292	housekeeping	Ssadh	0.916527	0.906475	0.72771	1.00469	0.102209	118.309	0.0418126
1293	housekeeping	sta	4.19003	1	0.108549	17.7289	1	382.6	12.7742
1294	housekeeping	Stip1	0.346626	0.718876	1.3633	0.18286	0.203096	203.355	0.0796149
1295	housekeeping	Su(P)	0.448047	0.835341	0.856581	0.262408	0.546193	294.49	0.112061
1296	housekeeping	sut1	0.632447	0.411765	1.15098	0.721672	0.118278	20.3911	0.0277378
1297	housekeeping	swm	0.643686	0.934404	0.70724	0.469081	0.687624	449.089	0.175619
1298	housekeeping	Syx13	1.19417	0.941176	0.80953	1.79707	0.327998	78.3146	0.0755414
1299	housekeeping	Syx16	0.587928	0.870147	0.728815	0.405022	0.819684	385.323	0.0806231
1300	housekeeping	Syx7	0.56188	0.902276	0.789556	0.388171	0.342354	389.903	0.0681912
1301	housekeeping	Tace	0.357113	0.731844	1.32614	0.203419	0.0375021	51.6899	0.00240797
1302	housekeeping	Tango14	0.540968	0.931034	0.861463	0.363461	0.157992	179.579	0.0636401
1303	housekeeping	tay	0.638889	0.903614	0.681401	0.450426	0.412413	425.548	0.172277
1304	housekeeping	Tif-IA	0.617723	0.930388	0.716592	0.445599	0.543377	434.756	0.0924488
1305	housekeeping	Tom40	1.10338	0.985632	0.498898	1.31138	0.382795	379.967	0.120558
1306	housekeeping	Tom7	2.30108	1	0.276549	5.52092	0.90608	810.088	0.745481
1307	housekeeping	Tre1	1.25735	0.934066	0.985399	2.20876	0.348429	109.927	0.100454
1308	housekeeping	trio	0.416442	0.493562	1.608	0.418353	0.883899	60.9719	0.0947252
1309	housekeeping	Trs20	0.821883	1	0.947939	1.0247	0.66226	6.61767	0.166891
1310	housekeeping	Trs31	0.548665	0.89826	0.761173	0.353049	0.686287	371.685	0.141956
1311	housekeeping	Trs33	0.341656	0.772989	0.933414	0.173278	0.305362	102.08	0.123155
1312	housekeeping	trus	0.286112	0.670683	1.14479	0.124855	0.139083	157.048	0.0443861
1313	housekeeping	trx	1.34274	0.967871	0.465466	1.80562	0.524982	937.923	0.224333
1314	housekeeping	Tsf2	0.273912	0.593039	2.08874	0.22087	0.122665	160.923	0.0373812
1315	housekeeping	tth	0.752118	0.842857	0.681016	0.670961	0.533149	45.853	0.174178
1316	housekeeping	ttk	0.261848	0.46988	2.75565	0.349334	0.465177	140.704	0.178783
1317	housekeeping	Ubr1	0.357672	0.772423	1.0119	0.183373	0.863115	222.824	0.0453123
1318	housekeeping	Uch	0.331916	0.635877	1.41683	0.188675	0.177185	178.618	0.0392254
1319	housekeeping	uif	0.695959	0.656652	1.20317	1.23506	0.0331492	137.441	0.0555963
1320	housekeeping	unk	0.99002	0.945114	0.706206	1.11381	0.604855	695.586	0.0413377
1321	housekeeping	Updo	0.62189	0.95977	0.72103	0.455856	0.340467	211.757	0.0737878
1322	housekeeping	upSET	1.08157	0.993307	0.613665	1.23081	0.594014	789.193	0.257499
1323	housekeeping	UQCR-11	2.96265	1	0.236265	9.10164	0.998904	1042.93	2.66251
1324	housekeeping	Use1	0.361813	0.561151	0.823289	0.18501	0.0723416	31.1815	0.032114
1325	housekeeping	Usp8	0.209059	0.33908	1.33537	0.06682	0.590524	26.5218	0.0267817
1326	housekeeping	ValRS	0.250787	0.437768	1.27068	0.092666	0.447483	26.993	0.0861706
1327	housekeeping	Vha100-1	0.907707	0.975904	0.608923	0.861794	0.683826	640.063	0.0440112
1328	housekeeping	Vhl	0.574842	0.720588	0.851566	0.392092	0.730915	28.3236	0.0512518
1329	housekeeping	Vps2	0.616014	0.916201	0.767156	0.462622	0.486073	104.355	0.110203
1330	housekeeping	Vps36	0.227207	0.483266	1.15006	0.0742842	0.307368	87.3785	0.0775676
1331	housekeeping	Vps37B	0.385546	0.798851	1.15541	0.235521	0.904308	120.792	0.154589
1332	housekeeping	Vps52	0.230169	0.550201	1.14661	0.0819851	0.284998	104.169	0.0484142
1333	housekeeping	wbl	0.570595	0.519553	1.59801	0.91434	0.00509665	69.4875	0.0635809
1334	housekeeping	wts	0.762848	0.939914	0.743497	0.674136	0.765614	167.236	0.261595
1335	housekeeping	wun2	1.60525	0.846154	0.821141	3.02951	0.383266	121.062	0.0556975
1336	housekeeping	Xe7	0.696277	0.930388	0.674446	0.52797	0.505765	474.077	0.166055
1337	housekeeping	yki	0.349413	0.745649	1.05106	0.187487	0.837039	216.017	0.0896862
1338	housekeeping	ZC3H3	0.261748	0.60241	1.15716	0.101219	0.836359	126.723	0.0316282
1339	housekeeping	Zcchc7	0.317413	0.714859	1.09652	0.150391	0.542289	185.475	0.104746
1340	housekeeping	ZnT86D	0.227201	0.475234	1.541	0.0919454	0.241152	93.0062	0.063468
1341	developmental paused_paused	5-HT1A	1.45287	0.797858	0.745254	2.3278	0.0723843	832.654	0.0522405
1342	developmental paused_paused	a	0.246178	0.441781	1.80426	0.153126	0.0323839	40.0542	0.0263156
1343	developmental paused_paused	abo	0.155984	0.166463	1.22795	0.0455673	0.0453361	25.1165	0.00731331
1344	developmental paused_paused	Ac76E	0.297349	0.526946	1.17093	0.149598	0.135782	29.8685	0.0481346
1345	developmental paused_paused	Adgf-A	0.252462	0.419162	3.4651	0.187515	0.0908162	22.4273	0.0427235
1346	developmental paused_paused	Adgf-A2	0.265839	0.00267738	0.635689	0.0746539	0.000318636	0.531678	0.000213758
1347	developmental paused_paused	alpha-Man-IIb	0.389199	0.773762	1.12133	0.232429	0.0659747	248.715	0.0133395
1348	developmental paused_paused	Amph	0.823652	0.80137	1.07746	1.23297	0.519784	215.529	0.164542
1349	developmental paused_paused	Ant2	0.224425	0.0879121	2.37248	0.343813	0.0548447	2.97411	0.0160719
1350	developmental paused_paused	Antp	1.77628	0.668005	0.994723	4.43605	0.256331	891.513	0.0311507
1351	developmental paused_paused	aos	0.351909	0.423025	1.93237	0.606153	0.119977	177.631	0.00451412
1352	developmental paused_paused	Apc	0.558992	0.834003	0.789412	0.362524	0.2273	347.623	0.0597084
1353	developmental paused_paused	app	1.03672	1	0.621894	1.23267	0.383911	7.41277	0.084386
1354	developmental paused_paused	arr	0.222869	0.414384	1.43661	0.0991357	0.315492	32.2445	0.055984
1355	developmental paused_paused	aru	0.660709	0.886986	1.23643	0.633045	0.134279	181.469	0.0438526
1356	developmental paused_paused	Ask1	0.278958	0.581006	1.31212	0.113099	0.145061	30.4972	0.0820156
1357	developmental paused_paused	ASPP	0.544992	0.882682	0.877035	0.35791	0.0595214	86.3721	0.0522415
1358	developmental paused_paused	Atet	0.365791	0.660959	1.3971	0.29598	0.407508	87.0657	0.202574
1359	developmental paused_paused	Atg1	0.841832	0.935743	0.594666	0.74386	0.615209	572.246	0.147412
1360	developmental paused_paused	Awh	0.24534	0.256849	2.10103	0.156542	0.00958938	23.232	0.0429718
1361	developmental paused_paused	B4	0.366207	0.709505	1.09418	0.195162	0.191035	208.94	0.0719121
1362	developmental paused_paused	bab2	0.295279	0.434932	1.50216	0.286259	0.183406	53.0086	0.0815531
1363	developmental paused_paused	babo	0.352462	0.482014	1.16891	0.208695	0.580831	27.3617	0.116364
1364	developmental paused_paused	babos	1.76807	0.88412	0.93263	4.48928	0.466658	369.477	0.300984
1365	developmental paused_paused	bap	1.4652	0.615385	0.883621	3.0218	0.0101633	86.8814	0.0289826
1366	developmental paused_paused	baz	0.759063	0.917808	1.03578	0.868156	0.233933	220.961	0.175374
1367	developmental paused_paused	bbg	0.546998	0.691781	1.45089	0.586687	0.05863	129.225	0.10485
1368	developmental paused_paused	beat-IIb	0.272381	0.530726	1.94777	0.282334	0.0764844	36.9244	0.0167485
1369	developmental paused_paused	beat-IIIc	0.684382	0.628571	1.36955	1.69658	0.1822	44.8519	0.0701348
1370	developmental paused_paused	Best1	0.370317	0.0857143	1.38784	0.844745	0.0890235	4.33445	0.0610148
1371	developmental paused_paused	Best2	0.468352	0.794521	1.1126	0.32903	0.0171019	117.885	0.0269304
1372	developmental paused_paused	B-H1	0.214254	0.210174	1.84643	0.190159	0.0171058	51.7256	0.00814152
1373	developmental paused_paused	B-H2	0.320699	0.236301	1.4841	0.160797	0.00716227	22.4318	0.014364
1374	developmental paused_paused	bi	1.31711	0.578313	1.08002	3.04542	0.129106	646.64	0.115338
1375	developmental paused_paused	bib	1.53516	0.985294	0.45444	2.55687	0.031139	104.031	0.0163803
1376	developmental paused_paused	BicD	0.943284	0.98324	0.766232	1.13402	0.272494	175.419	0.167596
1377	developmental paused_paused	bin	1.05919	0.043956	0.73521	1.42028	0.00922035	4.54164	0.0173091
1378	developmental paused_paused	Blimp-1	0.660089	0.0589023	1.22885	0.852848	0.0136591	33.5171	0.0049474
1379	developmental paused_paused	blot	0.269702	0.484979	1.74583	0.17638	0.0255991	38.2977	0.0410665
1380	developmental paused_paused	bnl	0.446738	0.505495	2.15427	0.649479	0.200454	27.8387	0.130907
1381	developmental paused_paused	boi	0.652456	0.519553	0.817546	0.463928	0.135021	56.4693	0.0121796
1382	developmental paused_paused	bol	2.03477	1	0.47417	4.52727	0.979788	369.761	0.453412
1383	developmental paused_paused	bowl	0.752166	0.931507	0.929757	0.762347	0.238577	212.897	0.0827295
1384	developmental paused_paused	brat	1.9882	0.993307	0.545121	4.32039	0.448355	1477.87	0.171799
1385	developmental paused_paused	brk	0.250561	0.23427	1.94951	0.226401	0.0189932	60.85	0.052584
1386	developmental paused_paused	Bsg	2.56786	1	0.522235	6.44123	0.994442	141.48	1.92352
1387	developmental paused_paused	btd	0.20569	0.139224	1.3822	0.0842504	0.00768975	24.7491	0.00793518
1388	developmental paused_paused	bun	0.816509	0.842857	2.34908	2.00305	0.612867	62.3352	0.456713
1389	developmental paused_paused	bwa	1.2514	0.942857	0.636812	1.99135	0.208588	88.3662	0.0291164
1390	developmental paused_paused	by	0.614979	0.88024	1.14212	0.535368	0.121847	95.1301	0.0582912
1391	developmental paused_paused	c11.1	0.212088	0.396252	1.4944	0.0690641	0.166201	67.5255	0.0772887
1392	developmental paused_paused	cad	1.23458	0.965517	0.578454	1.60991	0.0116531	67.0889	0.0301752
1393	developmental paused_paused	Cad74A	0.217517	0.0883534	1.69974	0.105217	0.00254442	17.1611	0.0103005
1394	developmental paused_paused	Cad99C	0.310547	0.671233	1.1042	0.149821	0.00877251	67.702	0.0190161
1395	developmental paused_paused	Calx	0.44978	0.677376	1.16695	0.328106	0.206462	253.1	0.0602458
1396	developmental paused_paused	Cam	3.9865	0.994645	0.352878	15.0192	0.907589	2806.39	1.2999
1397	developmental paused_paused	caps	0.845075	0.84739	0.726387	0.834039	0.169691	537.889	0.0916837
1398	developmental paused_paused	CASK	1.61761	0.926372	0.607237	2.66036	0.676952	1063.58	0.0439058
1399	developmental paused_paused	CDase	0.245132	0.361446	1.6708	0.153111	0.0676147	84.7042	0.00689358
1400	developmental paused_paused	cdc14	1.26494	1	0.584096	1.86869	0.682532	234.623	0.258374
1401	developmental paused_paused	Cdc7	0.17919	0.277108	1.32006	0.0626325	0.0660657	44.3942	0.00708278
1402	developmental paused_paused	CdGAPr	0.572441	0.913669	0.880978	0.429721	0.475724	76.5258	0.0285024
1403	developmental paused_paused	cdi	1.08468	0.962329	1.04734	1.83264	0.506748	335.505	0.301273
1404	developmental paused_paused	CenG1A	0.305868	0.506438	1.47917	0.234938	0.123393	46.6125	0.0641118
1405	developmental paused_paused	Cerk	0.380729	0.371429	1.17771	0.288819	0.331104	12.3456	0.0145616
1406	developmental paused_paused	cert	0.18708	0.400685	3.20852	0.10214	0.152222	28.1472	0.0939691
1407	developmental paused_paused	CG10005	0.312321	0.0374833	1.61997	0.451972	0.00581927	14.1348	0.0149629
1408	developmental paused_paused	CG10011	0.604926	0.900937	0.773803	0.435506	0.339465	412.316	0.0232573
1409	developmental paused_paused	CG10137	0.285877	0.603748	1.15378	0.125668	0.0584974	141.809	0.00178006
1410	developmental paused_paused	CG10184	0.420812	0.828641	1.57293	0.324248	0.103585	335.023	0.0301977
1411	developmental paused_paused	CG10283	0.556749	0.558219	1.22536	0.571267	0.109296	99.2557	0.0737582
1412	developmental paused_paused	CG10444	0.431663	0.359712	1.73318	0.803048	0.203044	34.1234	0.0324055
1413	developmental paused_paused	CG10550	1.00632	0.798561	1.16619	1.73239	0.0990399	121.6	0.0135881
1414	developmental paused_paused	CG10663	0.440839	0.252747	1.27547	0.465244	0.0327103	12.9852	0.00937144
1415	developmental paused_paused	CG10702	0.336953	0.218206	1.69729	0.344947	0.0264472	74.2051	0.00148775
1416	developmental paused_paused	CG10737	0.326226	0.593407	1.71605	0.240987	0.206822	22.0455	0.0692273
1417	developmental paused_paused	CG10738	0.186453	0.287818	2.12266	0.094256	0.0137393	51.5888	0.0174992
1418	developmental paused_paused	CG10803	0.470302	0.849162	0.934388	0.290461	0.692734	75.4128	0.0525955
1419	developmental paused_paused	CG10962	0.139838	0.122399	1.46803	0.0439859	0.00639287	17.8729	0.0114436
1420	developmental paused_paused	CG11034	0.211081	0.135057	0.967005	0.0660395	0.00296799	10.8976	0.00371855
1421	developmental paused_paused	CG11069	0.562405	0.709497	1.17197	0.52076	0.0316699	77.4722	0.0182416
1422	developmental paused_paused	CG11138	2.08479	0.994645	0.377371	4.02894	0.792393	1450.75	0.331851
1423	developmental paused_paused	CG11357	0.376834	0.812584	1.22263	0.231088	0.302198	256.63	0.0229646
1424	developmental paused_paused	CG11367	0.284046	0.638554	1.49639	0.151749	0.284516	156.863	0.0149328
1425	developmental paused_paused	CG11382	0.595526	0.373288	1.58334	1.34819	0.00948623	92.9208	0.00179355
1426	developmental paused_paused	CG11399	0.253968	0.574297	1.3027	0.0964824	0.160499	118.194	0.00418459
1427	developmental paused_paused	CG1146	0.254315	0.297945	1.78208	0.553871	0.0474191	44.1112	0.150756
1428	developmental paused_paused	CG11498	0.276358	0.00669344	1.91748	0.817518	0.0167499	3.14113	0.00200133
1429	developmental paused_paused	CG11638	0.319188	0.643909	1.41625	0.165458	0.132107	166.762	0.00619351
1430	developmental paused_paused	CG11825	0.49129	0.257143	2.00599	1.51865	0.178192	15.9635	0.101243
1431	developmental paused_paused	CG11883	0.328252	0.631861	1.06729	0.170319	0.054133	172.793	0.0388861
1432	developmental paused_paused	CG11897	0.214358	0.180723	2.18897	0.214987	0.242871	43.3133	0.0633012
1433	developmental paused_paused	CG12075	0.397389	0.712446	1.30266	0.304906	0.138526	79.227	0.0508821
1434	developmental paused_paused	CG12290	0.383194	0.242857	2.0942	0.659347	0.468079	10.1273	0.0272061
1435	developmental paused_paused	CG12496	0.234339	0.117805	2.52244	0.270828	0.00131666	30.7753	0.00334187
1436	developmental paused_paused	CG12541	0.472053	0.572959	1.25076	0.461824	0.0404756	244.533	0.0775206
1437	developmental paused_paused	CG12560	1.51264	1	0.29083	2.27894	0.206509	86.5595	0.0694114
1438	developmental paused_paused	CG12643	1.94984	1	0.572062	3.71147	0.571951	124.337	0.0476309
1439	developmental paused_paused	CG12708	0.163284	0.133869	2.1363	0.105323	0.014511	24.4082	0.0151164
1440	developmental paused_paused	CG1273	0.280084	0.14726	1.76673	0.237196	0.0110697	15.7158	0.00252004
1441	developmental paused_paused	CG12730	1.75315	0.914286	0.710352	3.44107	0.660467	110.276	0.231322
1442	developmental paused_paused	CG12991	1.01253	1	0.666619	1.20597	0.503583	185.393	0.0554449
1443	developmental paused_paused	CG13101	0.43895	0.657534	1.2255	0.376072	0.0307055	101.319	0.0319079
1444	developmental paused_paused	CG13204	0.578431	0.823293	0.79849	0.401089	0.186751	359.044	0.0163618
1445	developmental paused_paused	CG13252	0.328203	0.795977	1.15056	0.189029	0.0377958	105.549	0.0489506
1446	developmental paused_paused	CG13408	0.331293	0.37751	1.83732	0.323415	0.0111952	123.829	0.0143551
1447	developmental paused_paused	CG13506	0.295033	0.640411	2.0426	0.196374	0.205872	66.1153	0.0877817
1448	developmental paused_paused	CG13827	0.563642	0.773973	0.932849	0.448553	0.132951	133.772	0.0937357
1449	developmental paused_paused	CG13868	0.678074	0.971429	2.43633	1.88455	0.640475	66.9192	0.0823813
1450	developmental paused_paused	CG13893	0.223194	0.464525	1.15557	0.0729825	0.0971699	83.0086	0.00628604
1451	developmental paused_paused	CG13894	0.390956	0.589041	1.583	0.461834	0.120401	90.487	0.00826834
1452	developmental paused_paused	CG13912	0.773573	0.426471	1.21412	1.27994	0.0165442	27.6077	0.0193046
1453	developmental paused_paused	CG13921	0.402576	0.760375	0.963716	0.239711	0.0352537	251.013	0.0141993
1454	developmental paused_paused	CG13995	0.481037	0.666667	1.01064	0.348335	0.0129746	261.027	0.00396582
1455	developmental paused_paused	CG14535	0.714215	0.781794	0.934927	0.710158	0.0735786	444.416	0.00876513
1456	developmental paused_paused	CG14879	0.395725	0.381295	0.991135	0.236143	0.0517811	23.2818	0.112827
1457	developmental paused_paused	CG15236	0.301687	0.502008	1.77722	0.191611	0.00811119	134.578	0.0211989
1458	developmental paused_paused	CG1529	0.152037	0.384615	2.11588	0.0642528	0.520328	7.07897	0.0237803
1459	developmental paused_paused	CG15312	0.387066	0.244604	1.03159	0.293926	0.0417077	16.3526	0.0224931
1460	developmental paused_paused	CG1544	0.167186	0.296206	1.25904	0.0480478	0.0092497	46.3906	0.0272738
1461	developmental paused_paused	CG15628	0.887555	0.908969	1.04466	0.998204	0.0826265	614.103	0.0855831
1462	developmental paused_paused	CG15739	1.71949	0.867647	0.813569	3.17444	0.0693362	94.6269	0.0570424
1463	developmental paused_paused	CG15760	0.624554	0.819277	0.714882	0.44762	0.0454811	382.37	0.0137971
1464	developmental paused_paused	CG1582	0.367695	0.142857	0.851642	0.193479	0.424333	4.06111	0.0781364
1465	developmental paused_paused	CG15822	0.265265	0.558219	1.45154	0.154976	0.207633	52.6056	0.0931445
1466	developmental paused_paused	CG15879	0.206823	0.298851	1.3487	0.0687103	0.067864	23.7313	0.0258088
1467	developmental paused_paused	CG1607	0.518768	0.666667	1.36995	0.470035	0.0494638	289.61	0.0445889
1468	developmental paused_paused	CG1657	0.169759	0.270415	1.2725	0.0532548	0.248026	40.3788	0.0123892
1469	developmental paused_paused	CG16700	0.172024	0.190094	1.80061	0.0728066	0.0225171	30.671	0.0336839
1470	developmental paused_paused	CG1673	0.335317	0.147059	0.920681	0.169089	0.0143154	3.88439	0.0310758
1471	developmental paused_paused	CG16791	0.996674	0.922356	0.598977	1.06816	0.430098	676.215	0.0941495
1472	developmental paused_paused	CG17124	1.37092	0.813187	1.03197	2.13963	0.490632	93.3818	0.62432
1473	developmental paused_paused	CG17162	0.228205	0.00734394	0.913235	0.0657147	0.00442394	1.37515	0.0074952
1474	developmental paused_paused	CG17168	0.47274	0.904953	1.10837	0.327378	0.899427	349.861	0.0729754
1475	developmental paused_paused	CG17186	0.19349	0.278447	1.27812	0.0686414	0.201972	46.1279	0.0102424
1476	developmental paused_paused	CG17224	1.44647	0.928058	0.815344	2.46727	0.360047	183.258	0.0254687
1477	developmental paused_paused	CG17270	0.57587	0.809906	0.834804	0.424445	0.0791167	361.758	0.0100925
1478	developmental paused_paused	CG17292	2.22929	1	0.350902	4.59819	0.920688	117.766	0.12154
1479	developmental paused_paused	CG17600	0.368905	0.791096	1.39869	0.337699	0.325964	111.472	0.0563212
1480	developmental paused_paused	CG17672	0.620096	0.553648	1.27023	1.21045	0.00326818	110.687	0.0434815
1481	developmental paused_paused	CG17716	1.8865	0.904953	0.601017	3.63484	0.365026	1213.01	0.0397922
1482	developmental paused_paused	CG17778	0.593067	0.258993	1.38827	0.744327	0.0492714	25.6412	0.0291947
1483	developmental paused_paused	CG17786	0.806635	0.808219	1.02701	1.0201	0.236926	205.077	0.0594928
1484	developmental paused_paused	CG17816	1.2648	0.98324	0.684027	1.75757	0.137467	218.675	0.02229
1485	developmental paused_paused	CG17834	0.886179	0.93133	0.866885	0.967306	0.237343	193.154	0.0187714
1486	developmental paused_paused	CG18011	0.143783	0.042838	1.23246	0.044414	0.0038302	5.79917	0.000547595
1487	developmental paused_paused	CG1806	0.374112	0.450549	1.76867	0.334068	0.262191	18.9278	0.0748335
1488	developmental paused_paused	CG2519	0.581482	0.888889	0.731708	0.399766	0.754658	392.976	0.040704
1489	developmental paused_paused	CG2837	1.2511	0.976027	0.664662	1.77819	0.113045	355.001	0.0160883
1490	developmental paused_paused	CG2846	2.87784	1	0.242142	8.17601	0.495299	192.976	0.122699
1491	developmental paused_paused	CG30338	0.16326	0.34589	1.35535	0.0633709	0.0849604	21.2652	0.0497455
1492	developmental paused_paused	CG30394	0.209936	0.425703	2.04073	0.0863277	0.303847	77.4769	0.0082416
1493	developmental paused_paused	CG30440	0.290971	0.643836	1.19348	0.138132	0.0148963	60.1776	0.0293095
1494	developmental paused_paused	CG30463	0.678269	0.753425	1.3633	0.847279	0.102277	169.27	0.169216
1495	developmental paused_paused	CG3097	0.479789	0.285714	1.76786	1.43012	0.0777363	17.2905	0.0759593
1496	developmental paused_paused	CG31038	0.529517	0.592275	1.24672	0.587794	0.140454	86.3185	0.0109179
1497	developmental paused_paused	CG31121	1.03981	0.765363	0.705311	1.10465	0.0188449	132.457	0.00306348
1498	developmental paused_paused	CG31145	1.24539	0.901099	1.10043	2.56584	0.652346	111.727	0.202833
1499	developmental paused_paused	CG31324	0.733719	0.738956	1.10091	0.760846	0.250894	422.232	0.0763786
1500	developmental paused_paused	CG31510	0.321864	0.720214	1.12104	0.154323	0.184552	187.93	0.0254755
1501	developmental paused_paused	CG31637	1.21632	0.985294	0.610073	1.63986	0.482305	82.0188	0.0456254
1502	developmental paused_paused	CG31674	0.303458	0.194245	1.22094	0.159717	0.192521	9.59141	0.0123695
1503	developmental paused_paused	CG31690	0.891092	0.835341	0.802848	0.935503	0.0482825	556.064	0.0661292
1504	developmental paused_paused	CG31710	1.03828	0.994012	0.730002	1.23964	0.390886	172.472	0.0877574
1505	developmental paused_paused	CG31886	0.353254	0.738066	1.10687	0.186048	0.29712	232.561	0.025469
1506	developmental paused_paused	CG32103	0.315894	0.692308	3.02274	0.318224	0.91869	26.8588	0.132897
1507	developmental paused_paused	CG32137	0.342144	0.0549451	2.00429	0.804151	0.0429515	2.92918	0.0610079
1508	developmental paused_paused	CG32264	1.49566	0.987952	0.567707	2.34969	0.200147	1076.82	0.347114
1509	developmental paused_paused	CG32333	0.390855	0.672021	0.98276	0.225153	0.0482825	214.862	0.0663162
1510	developmental paused_paused	CG32447	0.601223	0.547945	1.29016	0.72719	0.0143954	110.369	0.00224084
1511	developmental paused_paused	CG32758	0.548987	0.860335	0.889555	0.39133	0.312518	87.7021	0.0195681
1512	developmental paused_paused	CG32814	0.604625	0.0549451	0.919444	0.625852	0.00840689	3.40416	0.00730428
1513	developmental paused_paused	CG33099	0.407795	0.242857	1.70141	1.20865	0.0386443	13.5741	0.0601007
1514	developmental paused_paused	CG33144	0.371986	0.744311	1.10109	0.232626	0.21446	237.497	0.104623
1515	developmental paused_paused	CG33203	0.273169	0.49162	1.92376	0.141068	0.0143167	27.0357	0.0108196
1516	developmental paused_paused	CG33298	0.606591	0.777397	0.977894	0.553266	0.648728	148.429	0.0580266
1517	developmental paused_paused	CG3394	0.730016	0.544118	0.857457	0.738245	0.0508839	28.8565	0.0224853
1518	developmental paused_paused	CG33993	0.620449	0.643836	1.48817	0.799996	0.0321337	133.803	0.180992
1519	developmental paused_paused	CG34126	0.258688	0.538462	1.28681	0.125001	0.177492	14.6664	0.0564224
1520	developmental paused_paused	CG34136	3.31882	1	0.343513	11.2105	0.204607	223.711	0.0198007
1521	developmental paused_paused	CG34347	0.254612	0.263736	1.65761	0.187276	0.110978	8.11087	0.0730448
1522	developmental paused_paused	CG34383	1.83096	1	0.514414	3.41996	0.57997	519.449	0.267017
1523	developmental paused_paused	CG34398	0.863214	0.825342	1.2097	1.37055	0.0608955	238.646	0.0464033
1524	developmental paused_paused	CG3534	0.333437	0.698324	1.14149	0.162945	0.28444	44.6334	0.0182631
1525	developmental paused_paused	CG3570	0.280158	0.603448	1.21403	0.129676	0.235481	65.2955	0.045786
1526	developmental paused_paused	CG3638	0.886939	0.962517	0.577711	0.829519	0.250261	623.541	0.0779576
1527	developmental paused_paused	CG3726	0.667792	0.788487	0.965003	0.619095	0.155759	415.259	0.0898935
1528	developmental paused_paused	CG3838	0.325497	0.700134	1.25432	0.18169	0.34515	195.122	0.086112
1529	developmental paused_paused	CG4080	0.260869	0.545455	2.14055	0.200346	0.283911	3.95702	0.0738623
1530	developmental paused_paused	CG4199	0.856287	0.882184	0.873935	0.991472	0.105645	273.815	0.17338
1531	developmental paused_paused	CG4213	0.29473	0.640719	1.00051	0.136391	0.061067	35.3832	0.00264843
1532	developmental paused_paused	CG42238	0.562016	0.528571	1.27111	0.568658	0.733255	23.7742	0.0592207
1533	developmental paused_paused	CG42240	0.260701	0.43909	2.30996	0.205389	0.0851159	110.802	0.0563052
1534	developmental paused_paused	CG42327	0.505593	0.873288	1.14056	0.401677	0.0936034	140.933	0.0960989
1535	developmental paused_paused	CG42340	0.868895	0.67033	1.15961	1.37165	0.254748	57.9286	0.0731011
1536	developmental paused_paused	CG42342	1.41286	0.955479	1.13437	3.07518	0.205472	420.967	1.13511
1537	developmental paused_paused	CG42389	0.896663	0.89011	0.917963	0.925903	0.547481	71.492	0.1639
1538	developmental paused_paused	CG42492	0.684682	0.860335	1.3068	1.37715	0.357382	145.334	0.045869
1539	developmental paused_paused	CG42663	0.573859	0.804795	1.25827	0.570256	0.21502	149.976	0.163459
1540	developmental paused_paused	CG42699	0.236924	0.413408	1.82701	0.109631	0.0319395	20.626	0.032235
1541	developmental paused_paused	CG42747	0.442306	0.623288	1.24783	0.395503	0.0425309	94.7375	0.00597465
1542	developmental paused_paused	CG42788	0.637609	0.871245	0.995923	0.613488	0.201898	139.313	0.0561167
1543	developmental paused_paused	CG4341	0.917789	0.811245	0.7846	1.03125	0.0565955	565.842	0.098181
1544	developmental paused_paused	CG4393	1.28934	0.659341	1.11251	3.85356	0.190907	94.2697	0.0843758
1545	developmental paused_paused	CG4562	2.79187	1	0.2318	7.41679	0.092625	151.327	0.0808348
1546	developmental paused_paused	CG4593	0.452258	0.842105	0.900063	0.279531	0.63237	333.034	0.135142
1547	developmental paused_paused	CG4615	0.259864	0.544846	1.30559	0.118009	0.0201877	121.081	0.00476512
1548	developmental paused_paused	CG4630	0.349154	0.165468	2.20793	0.489074	0.0073979	11.7407	0.00112047
1549	developmental paused_paused	CG4678	0.270958	0.356164	1.80755	0.175933	0.0135469	34.3491	0.0251366
1550	developmental paused_paused	CG4702	2.25614	0.866953	0.890112	6.05028	0.0491232	427.246	0.0692344
1551	developmental paused_paused	CG4901	0.200889	0.384615	1.4354	0.0861455	0.0712837	8.48684	0.08646
1552	developmental paused_paused	CG5002	0.353886	0.0495315	1.30974	0.205379	0.00394725	14.0872	0.0123461
1553	developmental paused_paused	CG5270	0.167289	0.299878	1.59608	0.0536174	0.344253	48.4513	0.0153116
1554	developmental paused_paused	CG5346	0.672623	0.25	1.16891	1.30479	0.0715493	16.4658	0.0625946
1555	developmental paused_paused	CG5522	0.6595	0.868132	1.20825	1.05536	0.370536	67.8799	0.224107
1556	developmental paused_paused	CG5608	0.18169	0.344043	1.33738	0.0624567	0.10126	54.6152	0.0350213
1557	developmental paused_paused	CG5830	0.699834	0.945055	0.871819	0.640788	0.889295	62.87	0.0925963
1558	developmental paused_paused	CG5953	0.444976	0.628571	1.05181	0.378276	0.36429	24.105	0.114059
1559	developmental paused_paused	CG6055	2.78672	0.832402	0.723401	8.05092	0.156909	382.32	0.0964285
1560	developmental paused_paused	CG6136	0.253087	0.546185	1.03156	0.089567	0.0942741	109.878	0.0446812
1561	developmental paused_paused	CG6191	0.149625	0.128519	2.94908	0.0550718	0.214708	19.412	0.0607233
1562	developmental paused_paused	CG6282	0.219215	0.437751	1.1413	0.0794588	0.0107618	80.6242	0.0205674
1563	developmental paused_paused	CG6329	2.49904	1	0.288054	6.03116	0.430535	434.482	0.106859
1564	developmental paused_paused	CG6406	0.217164	0.483266	1.68784	0.0848262	0.231712	89.4296	0.0413645
1565	developmental paused_paused	CG6424	0.272469	0.00267738	0.465079	0.076363	0.000586911	0.544938	0.00287852
1566	developmental paused_paused	CG6426	0.239964	0.0659341	2.38125	1.58112	0.0262483	4.00992	0.0324474
1567	developmental paused_paused	CG6656	0.216184	0.121821	2.03461	0.114086	0.0420064	23.6512	0.0599754
1568	developmental paused_paused	CG6765	0.69035	0.821954	0.726526	0.547709	0.158385	423.137	0.00814513
1569	developmental paused_paused	CG6847	0.791472	0.93133	0.773502	0.759632	0.0445821	174.216	0.00575522
1570	developmental paused_paused	CG6891	0.79278	0.913669	1.06424	0.923702	0.639368	107.997	0.0552653
1571	developmental paused_paused	CG7149	1.34803	0.985312	0.506631	1.88078	0.192254	1063.44	0.168064
1572	developmental paused_paused	CG7231	0.176239	0.195205	2.21951	0.105186	0.0673966	13.7971	0.00939048
1573	developmental paused_paused	CG7326	0.219616	0.481928	1.1766	0.075745	0.105425	87.5867	0.0368606
1574	developmental paused_paused	CG7372	0.508626	0.633199	1.42641	0.58122	0.0572772	293.524	0.0100021
1575	developmental paused_paused	CG7510	1.60312	0.863636	0.408492	2.53818	0.0809385	29.5252	0.022443
1576	developmental paused_paused	CG7879	0.302045	0.640147	1.10054	0.123959	0.904443	166.1	0.0665207
1577	developmental paused_paused	CG7884	0.221026	0.27933	2.87108	0.210533	0.127923	16.2367	0.00284452
1578	developmental paused_paused	CG7900	0.249712	0.0172414	0.597966	0.0586438	0.00136114	1.36458	0.00266326
1579	developmental paused_paused	CG7990	0.751822	0.863636	1.23602	1.13223	0.368238	18.1637	0.074072
1580	developmental paused_paused	CG8066	1.05139	0.954023	0.918383	1.59925	0.576301	378.323	0.0762525
1581	developmental paused_paused	CG8086	0.95818	0.726257	1.04225	1.45953	0.0274821	129.926	0.0112321
1582	developmental paused_paused	CG8134	0.233293	0.508701	1.11393	0.0782644	0.204299	95.0108	0.0541244
1583	developmental paused_paused	CG8155	0.235427	0.52075	1.15959	0.0866818	0.432729	101.498	0.0224821
1584	developmental paused_paused	CG8177	0.284901	0.429719	2.50353	0.451905	0.315576	147.937	0.0264261
1585	developmental paused_paused	CG8180	0.478509	0.714286	1.22469	0.67718	0.0407689	44.6425	0.0513314
1586	developmental paused_paused	CG8191	0.192516	0.156627	1.22039	0.0649595	0.51301	25.7164	0.0164161
1587	developmental paused_paused	CG8239	0.193128	0.296703	3.43137	0.623199	0.16288	10.667	0.0619825
1588	developmental paused_paused	CG8272	0.154288	0.228916	1.33299	0.0428279	0.18286	30.454	0.00455371
1589	developmental paused_paused	CG8312	1.17185	0.952055	0.852894	1.90388	0.571658	345.272	0.0715171
1590	developmental paused_paused	CG8468	0.610046	0.771429	1.23805	0.666369	0.207194	37.6409	0.0525523
1591	developmental paused_paused	CG8483	0.268656	0.236301	1.35945	0.168337	0.00179513	23.1379	0.0116833
1592	developmental paused_paused	CG8671	1.01067	0.978581	0.511833	1.0369	0.66829	714.797	0.155727
1593	developmental paused_paused	CG8677	1.02348	0.985274	0.603097	1.1382	0.626242	748.281	0.178509
1594	developmental paused_paused	CG8858	0.133701	0.0526316	1.6676	0.0402878	0.0041931	7.17597	0.00131205
1595	developmental paused_paused	CG8892	0.362276	0.792503	1.06445	0.195159	0.385659	236.627	0.0753609
1596	developmental paused_paused	CG9003	0.407156	0.741007	1.33975	0.410899	0.385969	56.9655	0.0663504
1597	developmental paused_paused	CG9328	1.72234	0.979452	0.741362	3.39769	0.680875	485.397	0.322365
1598	developmental paused_paused	CG9399	0.224153	0.48996	1.74801	0.115498	0.441274	100.948	0.0944914
1599	developmental paused_paused	CG9413	0.774812	0.755396	1.20469	0.984594	0.092001	89.0087	0.0672506
1600	developmental paused_paused	CG9503	1.02063	0.939914	0.79027	1.16476	0.0218663	217.749	0.013319
1601	developmental paused_paused	CG9650	1.91865	0.888889	0.614827	3.85585	0.904682	1227.42	0.313287
1602	developmental paused_paused	CG9801	0.513008	0.714286	1.38766	0.552754	0.180031	39.7554	0.110369
1603	developmental paused_paused	CG9815	0.229264	0.0949721	2.04953	0.988693	0.0106458	10.2997	0.00527228
1604	developmental paused_paused	CG9821	3.41634	1	0.256714	11.7456	1	991.976	5.12594
1605	developmental paused_paused	CG9967	0.158903	0.128519	1.28808	0.0482708	0.407722	19.8118	0.0133676
1606	developmental paused_paused	CHES-1-like	0.556603	0.899633	0.76112	0.359467	0.54816	411.862	0.216572
1607	developmental paused_paused	chinmo	2.91379	0.958904	0.700014	8.56392	1	743.89	4.44279
1608	developmental paused_paused	chrb	2.21473	0.976027	0.83151	6.20513	0.973553	643.248	1.09153
1609	developmental paused_paused	ckn	0.624106	0.955479	0.918078	0.51818	0.21043	182.884	0.104379
1610	developmental paused_paused	cno	0.293281	0.626506	1.81999	0.209727	0.114517	174.602	0.083517
1611	developmental paused_paused	Cog7	0.422893	0.128571	0.867195	0.304715	0.137084	4.60986	0.0412023
1612	developmental paused_paused	comm2	0.360794	0.218206	1.7374	0.39634	0.0174111	79.1336	0.0988442
1613	developmental paused_paused	Con	1.49485	0.842035	0.836874	2.67179	0.246836	930.015	0.156866
1614	developmental paused_paused	cora	2.11795	1	0.307804	4.58332	0.575546	294.048	0.149045
1615	developmental paused_paused	corn	1.14378	0.960894	0.897563	1.69049	0.0948835	195.022	0.10929
1616	developmental paused_paused	Corp	0.235522	0.226238	1.55745	0.106342	0.00570988	45.1967	0.0516327
1617	developmental paused_paused	corto	1.46157	0.995984	0.477588	2.16559	0.885347	1057.4	0.205339
1618	developmental paused_paused	CR17025	0.39008	0.52518	0.733044	0.220966	0.00487009	32.0531	0.000270265
1619	developmental paused_paused	CrebA	0.681526	0.881273	1.21462	0.735368	0.216612	532.914	0.116495
1620	developmental paused_paused	croc	0.534565	0.085676	1.27006	0.545744	0.101616	37.9373	0.0347626
1621	developmental paused_paused	crp	1.47221	0.998661	0.396005	2.13805	0.536392	1064.34	0.190712
1622	developmental paused_paused	CrzR	0.402767	0.406593	1.07204	0.360214	0.0400199	18.3608	0.044158
1623	developmental paused_paused	Ctr1A	2.56365	1	0.258599	6.20077	0.301533	167.797	0.0612174
1624	developmental paused_paused	Cul5	0.222675	0.493976	1.16411	0.0788389	0.141565	90.5569	0.02999
1625	developmental paused_paused	cv-2	1.27671	0.89011	0.88065	2.36723	0.142504	112.081	0.178147
1626	developmental paused_paused	cwo	0.99667	0.989726	0.798087	1.18895	0.754728	292.717	0.228587
1627	developmental paused_paused	CycH	0.181941	0.238286	1.30184	0.0621171	0.278081	37.5957	0.0099803
1628	developmental paused_paused	CycT	0.55514	0.912088	0.984575	0.371585	0.549844	46.1677	0.164123
1629	developmental paused_paused	Cyp18a1	1.71923	0.5	0.835158	3.06583	0.155088	55.5056	0.133818
1630	developmental paused_paused	Cyp28a5	0.273998	0.52142	2.29473	0.16435	0.0791203	139.925	0.0167923
1631	developmental paused_paused	Cyp305a1	0.34968	0.12069	1.37248	0.286594	0.0166678	18.5984	0.000468231
1632	developmental paused_paused	Cyp6a20	0.244308	0.212329	1.49069	0.133962	0.017595	18.2776	0.0252142
1633	developmental paused_paused	Cyp9c1	0.199786	0.197605	1.21965	0.0798189	0.0195591	8.09256	0.0290051
1634	developmental paused_paused	DAAM	0.326022	0.482877	1.73212	0.335144	0.307692	63.085	0.0389386
1635	developmental paused_paused	Dad	0.313769	0.623829	1.10831	0.157976	0.118986	163.027	0.211251
1636	developmental paused_paused	danr	0.461062	0.709505	1.03377	0.319283	0.025864	267.421	0.0016361
1637	developmental paused_paused	daw	0.880882	0.71223	1.2104	2.3981	0.186312	125.035	0.031928
1638	developmental paused_paused	Daxx	0.292431	0.676037	1.84185	0.150844	0.147435	168.243	0.114999
1639	developmental paused_paused	dbr	0.290485	0.60241	1.54892	0.150991	0.764396	149.514	0.0670305
1640	developmental paused_paused	Debcl	0.448287	0.787671	1.78541	0.600136	0.0895988	138.872	0.0743519
1641	developmental paused_paused	Dh31-R	0.218824	0.302544	2.77453	0.123324	0.0209029	60.3156	0.0208897
1642	developmental paused_paused	Dh44-R2	0.197294	0.180723	1.5987	0.0871123	0.0051375	32.4705	0.0132832
1643	developmental paused_paused	Dic1	1.33391	0.982864	0.554885	1.87903	0.382537	1053.86	0.097389
1644	developmental paused_paused	DIP-epsilon	0.226684	0.269076	2.03745	0.203827	0.0248778	66.1726	0.0698614
1645	developmental paused_paused	disco	0.891509	0.494505	1.26422	1.40054	0.0639001	46.5123	0.20891
1646	developmental paused_paused	Dl	0.647111	0.706827	1.42781	1.3189	0.189383	480.479	0.0532412
1647	developmental paused_paused	Dlic	1.17123	1	0.514316	1.50555	0.633612	212.064	0.129963
1648	developmental paused_paused	Dll	0.661089	0.709497	1.21454	0.922985	0.0268714	102.791	0.00868772
1649	developmental paused_paused	dlt	0.330832	0.280576	0.706597	0.118825	0.105693	12.7891	0.00587868
1650	developmental paused_paused	dmGlut	0.556725	0.402878	1.63855	0.684401	0.0464312	37.5665	0.10148
1651	developmental paused_paused	DnaJ-H	0.280889	0.606426	1.34407	0.117551	0.469143	136.211	0.0185874
1652	developmental paused_paused	dnc	1.80763	0.942436	0.494548	3.10677	0.327003	1184.25	0.279547
1653	developmental paused_paused	dnr1	0.265143	0.483516	1.57236	0.173599	0.218631	14.9277	0.0225287
1654	developmental paused_paused	Doc1	0.391892	0.038822	1.83495	0.742017	0.00564832	17.7579	0.0160126
1655	developmental paused_paused	Doc3	0.387311	0.0254351	1.66041	0.7099	0.00319042	11.3587	0.0238273
1656	developmental paused_paused	Dok	0.241415	0.232932	1.72363	0.0985382	0.282248	44.559	0.056405
1657	developmental paused_paused	DopEcR	0.827326	0.977654	0.785247	0.855142	0.0977057	150.217	0.0732683
1658	developmental paused_paused	DOR	0.89664	0.8	1.72299	2.9295	0.977783	72.8743	0.8219
1659	developmental paused_paused	dos	0.666296	0.748603	1.09248	0.78232	0.584806	99.0559	0.0177319
1660	developmental paused_paused	dpn	0.564104	0.538153	1.41099	0.681609	0.0294659	271.867	0.00607813
1661	developmental paused_paused	dpp	0.357306	0.69863	1.44228	0.256341	0.0585284	86.0627	0.0130185
1662	developmental paused_paused	dpr17	0.677205	0.681392	1.13714	0.788714	0.0267389	389.966	0.0657027
1663	developmental paused_paused	dpr19	0.701891	0.85676	0.75014	0.600371	0.136443	459.231	0.0135618
1664	developmental paused_paused	dpr8	1.02029	0.820616	0.828667	1.27222	0.128763	629.327	0.00591734
1665	developmental paused_paused	dpy	1.08312	0.907534	0.917935	1.57759	0.167469	295.942	0.0229521
1666	developmental paused_paused	Dr	0.519443	0.532798	1.25414	0.577402	0.0382226	251.426	0.00422023
1667	developmental paused_paused	Drep4	0.342514	0.228571	1.36366	0.202106	0.0302478	6.21664	0.00764303
1668	developmental paused_paused	drl	0.989326	0.878179	0.941474	1.32402	0.241521	675.164	0.231604
1669	developmental paused_paused	Dronc	0.186137	0.261044	1.93342	0.0995549	0.197802	47.6218	0.00860245
1670	developmental paused_paused	drpr	0.168963	0.29131	3.30309	0.0647845	0.311805	47.9557	0.097868
1671	developmental paused_paused	dve	0.703274	0.587684	1.31229	1.0783	0.0329596	373.023	0.047263
1672	developmental paused_paused	Dys	1.22229	1	0.622121	1.68304	0.53754	170.646	0.244701
1673	developmental paused_paused	E2f1	0.894669	0.961178	0.94359	1.03796	0.546433	668.364	0.199733
1674	developmental paused_paused	ec	0.778819	0.941781	0.698548	0.692851	0.163127	213.596	0.0765216
1675	developmental paused_paused	EcR	1.30238	0.954545	0.441548	1.63251	0.701408	25.9149	0.349478
1676	developmental paused_paused	Ect3	0.274578	0.258367	3.63801	0.549666	0.32217	87.7339	0.0366211
1677	developmental paused_paused	ed	1.47803	0.934066	0.93542	2.62136	0.2343	119.829	0.259863
1678	developmental paused_paused	Edc3	0.449177	0.831325	1.06391	0.325849	0.653108	314.093	0.0672296
1679	developmental paused_paused	EDTP	0.368088	0.741633	2.27452	0.268317	0.548983	239.726	0.0309086
1680	developmental paused_paused	Efa6	0.341601	0.570815	1.2344	0.208524	0.240263	52.0311	0.0600434
1681	developmental paused_paused	eg	0.556899	0.123288	1.45151	0.946931	0.00235815	27.517	0.0149521
1682	developmental paused_paused	egh	1.58607	1	0.646976	2.87652	0.367639	287.175	0.160301
1683	developmental paused_paused	egr	1.01444	0.736264	0.915614	1.25412	0.216364	67.0656	0.0721924
1684	developmental paused_paused	elav	2.24062	0.971888	0.42745	4.89495	0.912887	1553.05	0.499037
1685	developmental paused_paused	elB	0.964901	0.976027	0.768083	1.11253	0.487339	277.532	0.158553
1686	developmental paused_paused	ems	0.449901	0.283802	1.38068	0.480437	0.0116015	118.729	0.186689
1687	developmental paused_paused	en	0.305014	0.286479	1.64749	0.276816	0.00874615	88.2197	0.0116528
1688	developmental paused_paused	esg	0.924319	0.578767	1.21371	1.68521	0.0741967	177.45	0.0720298
1689	developmental paused_paused	E(spl)m2-BFM	0.483572	0.60274	1.88024	0.941456	0.0570995	126.072	0.00428745
1690	developmental paused_paused	E(spl)mbeta-HLH	1.01152	0.529412	1.04209	1.90858	0.117724	41.7351	0.0119404
1691	developmental paused_paused	eve	0.463044	0.251673	1.45366	0.579906	0.00855788	114.098	0.0267934
1692	developmental paused_paused	ex	0.364916	0.770548	1.62493	0.287135	0.0527692	99.506	0.0780243
1693	developmental paused_paused	exex	0.35073	0.266399	1.41521	0.283749	0.00672082	86.0505	0.00601669
1694	developmental paused_paused	Exn	0.436746	0.787671	1.09384	0.288938	0.151657	110.196	0.070077
1695	developmental paused_paused	e(y)3	0.538718	0.875502	1.05871	0.381923	0.480835	368.315	0.0986568
1696	developmental paused_paused	eya	0.383685	0.199465	1.35939	0.565757	0.010144	86.8511	0.0334845
1697	developmental paused_paused	fa2h	0.845986	0.945402	0.852582	0.992665	0.0325551	299.916	0.0171353
1698	developmental paused_paused	Fas2	2.75854	0.958501	0.598322	7.653	0.936764	1858.39	1.78311
1699	developmental paused_paused	Fas3	1.80606	0.868132	1.00807	4.40068	0.558131	142.881	0.731587
1700	developmental paused_paused	Fbxl7	0.360404	0.787671	1.1848	0.214885	0.0100025	91.7248	0.00147749
1701	developmental paused_paused	FBXO11	0.750363	0.92905	0.680376	0.642397	0.916866	523.326	0.0661634
1702	developmental paused_paused	Fem-1	0.382112	0.791165	1.00221	0.21288	0.326808	246.981	0.0684987
1703	developmental paused_paused	fend	1.59158	0.981258	0.573175	2.63833	0.204187	1131.59	0.460468
1704	developmental paused_paused	FER	0.588556	0.848921	0.844717	0.449011	0.163846	72.8228	0.0154344
1705	developmental paused_paused	Fili	0.67973	0.80137	1.23697	1.07706	0.283947	199.719	0.0286685
1706	developmental paused_paused	fj	0.939726	0.739726	1.42303	3.07257	0.127898	286.438	0.00749585
1707	developmental paused_paused	fne	3.94929	0.939759	0.317448	14.2284	0.379697	2574.08	0.462394
1708	developmental paused_paused	fng	0.807178	0.715753	1.32716	1.14103	0.0552273	183.762	0.0815556
1709	developmental paused_paused	fog	0.832863	0.763948	0.927736	0.934177	0.304767	151.827	0.0928625
1710	developmental paused_paused	form3	0.810332	0.571429	1.1028	1.36933	0.206198	50.2045	0.0851117
1711	developmental paused_paused	Fs	0.153128	0.0348059	1.5032	0.0860394	0.0113126	6.09467	0.0232013
1712	developmental paused_paused	fu	0.185671	0.390897	1.67415	0.0759361	0.244223	66.6255	0.0170611
1713	developmental paused_paused	Fur1	0.385166	0.714286	2.1338	0.473535	0.388909	33.778	0.16729
1714	developmental paused_paused	fus	0.819688	0.95104	0.668385	0.731485	0.194577	628.818	0.115622
1715	developmental paused_paused	fz	0.851699	0.883562	1.23884	1.17233	0.274956	235.7	0.251121
1716	developmental paused_paused	fz3	0.154406	0.0763052	2.0257	0.116491	0.0213374	13.9832	0.0425347
1717	developmental paused_paused	G9a	0.761721	0.954485	0.768422	0.669782	0.510937	547.617	0.115699
1718	developmental paused_paused	Gbeta13F	3.5089	1	0.254964	11.3548	1	2490.64	3.58651
1719	developmental paused_paused	Gclc	0.286785	0.339056	2.24195	0.307503	0.348101	31.2988	0.0856736
1720	developmental paused_paused	gcm	0.353456	0.100402	2.03026	0.584082	0.0107633	40.6756	0.0058813
1721	developmental paused_paused	GEFmeso	0.72373	0.842466	0.973242	0.720842	0.882226	185.435	0.0945321
1722	developmental paused_paused	geko	1.5602	0.965665	0.633367	2.52183	0.0501774	333.73	0.0847311
1723	developmental paused_paused	GIIIspla2	0.21082	0.435741	1.2955	0.0746147	0.117408	85.0601	0.0284184
1724	developmental paused_paused	GlcAT-S	0.353582	0.664804	1.39372	0.22777	0.256704	49.2477	0.0398363
1725	developmental paused_paused	Gli	1.93597	0.992806	0.475818	3.92962	0.114396	263.429	0.310099
1726	developmental paused_paused	GluRIA	0.596003	0.677376	1.16204	0.555592	0.021905	326.909	0.0869333
1727	developmental paused_paused	Gmap	1.73731	1	0.643293	3.85299	0.412607	41.2994	0.170431
1728	developmental paused_paused	gogo	0.495284	0.756359	0.865564	0.31703	0.0401153	291.519	0.0236224
1729	developmental paused_paused	grh	0.59228	0.524766	1.39254	0.917204	0.0416158	299.942	0.00616962
1730	developmental paused_paused	grim	0.424911	0.519411	1.43339	0.427131	0.0754607	208.081	0.00565298
1731	developmental paused_paused	Grip	0.816491	0.824176	0.994193	1.02243	0.173571	65.4778	0.10918
1732	developmental paused_paused	grk	0.176424	0.0294511	1.56442	0.0673236	0.00600495	4.6604	0.00643171
1733	developmental paused_paused	grn	0.588791	0.547945	1.63232	0.80948	0.0716113	112.275	0.146958
1734	developmental paused_paused	Gs1l	0.561627	0.789826	0.990747	0.429392	0.386927	346.411	0.106347
1735	developmental paused_paused	gsb	0.163274	0.104418	2.63967	0.626675	0.00223845	34.723	0.00395699
1736	developmental paused_paused	GstE8	0.646714	0.640805	1.00402	0.682612	0.257047	157.614	0.0106873
1737	developmental paused_paused	gt	0.237761	0.119143	1.64893	0.22267	0.0269876	31.243	0.00743041
1738	developmental paused_paused	hang	0.712879	0.957162	0.937624	0.654402	0.312358	534.401	0.0731229
1739	developmental paused_paused	hb	0.261455	0.348059	1.6542	0.186164	0.0105832	89.0451	0.0157364
1740	developmental paused_paused	hbn	0.442777	0.103079	1.5465	0.507145	0.00546898	43.2837	0.0432079
1741	developmental paused_paused	hbs	2.0887	0.505495	0.651385	4.61962	0.0646201	91.6868	0.0842668
1742	developmental paused_paused	hdc	1.54954	0.835616	1.11905	5.80324	0.621527	469.502	0.173183
1743	developmental paused_paused	hep	0.623111	0.921017	0.787358	0.460828	0.551834	435.715	0.118326
1744	developmental paused_paused	heph	1.83296	0.959839	0.792412	3.88778	0.452179	1291.45	0.0747772
1745	developmental paused_paused	Hers	0.893868	0.91834	0.618093	0.84957	0.825973	596.73	0.0852321
1746	developmental paused_paused	Hex-A	1.24756	0.904953	0.797026	1.77328	0.692534	814.613	0.256492
1747	developmental paused_paused	HGTX	0.505251	0.0924658	1.55107	0.646052	0.00690578	16.739	0.00413976
1748	developmental paused_paused	hid	0.686814	0.742857	1.52372	2.16473	0.184015	57.8685	0.0480033
1749	developmental paused_paused	hig	0.832284	0.76573	1.04467	1.01698	0.284586	506.496	0.0391919
1750	developmental paused_paused	Hipk	0.744471	0.938356	0.881552	0.729722	0.944721	213.769	0.19316
1751	developmental paused_paused	hiw	0.465695	0.784471	0.803508	0.273348	0.101589	283.812	0.0041173
1752	developmental paused_paused	HPS4	0.159864	0.203481	1.2875	0.052388	0.0359875	29.603	0.00897717
1753	developmental paused_paused	Hr39	0.355092	0.696118	0.954812	0.172512	0.131534	197.352	0.0389636
1754	developmental paused_paused	Hs6st	0.532131	0.542857	1.49743	0.606397	0.532466	24.7151	0.0296261
1755	developmental paused_paused	Hsp23	1.32617	0.930388	1.12152	2.63138	0.23623	979.289	0.521004
1756	developmental paused_paused	Hsp26	0.469304	0.718876	1.91949	0.840198	0.121459	374.73	0.335159
1757	developmental paused_paused	Hsp68	0.223841	0.19411	3.34218	0.181995	0.0673889	43.4792	0.101695
1758	developmental paused_paused	Hsp70Ab	0.277239	0.0719424	1.05119	0.108586	0.00880058	2.97503	0.0121725
1759	developmental paused_paused	hth	3.19509	0.973226	0.51289	9.89787	0.968968	2184.88	1.80173
1760	developmental paused_paused	htl	0.276558	0.592814	1.87301	0.190796	0.247492	34.7236	0.0160593
1761	developmental paused_paused	Hus1-like	0.179728	0.102815	1.97181	0.0712572	0.123358	18.3358	0.0336219
1762	developmental paused_paused	hyd	0.328818	0.768407	1.60825	0.179574	0.413964	215.051	0.103831
1763	developmental paused_paused	ImpE1	1.11281	0.746781	1.30726	2.91434	0.0386646	240.547	0.0528485
1764	developmental paused_paused	inaE	1.39209	0.926372	0.495163	1.91415	0.554945	919.193	0.0437815
1765	developmental paused_paused	INPP5E	0.261625	0.52514	1.2406	0.10885	0.0416553	26.6083	0.00967925
1766	developmental paused_paused	insc	0.586427	0.908046	0.715213	0.40002	0.0374421	187.136	0.0319044
1767	developmental paused_paused	IntS2	0.178856	0.247657	1.3692	0.0567611	0.143615	38.0649	0.0123511
1768	developmental paused_paused	inv	0.344483	0.350736	1.69425	0.335126	0.0338705	119.502	0.0232227
1769	developmental paused_paused	Invadolysin	0.866979	0.95279	0.819226	0.955566	0.108669	199.917	0.0643842
1770	developmental paused_paused	IP3K1	0.182943	0.727273	2.75266	0.340067	0.0300074	5.53744	0.00560485
1771	developmental paused_paused	ITP	0.25412	0.437751	3.96604	0.329733	0.483072	120.552	0.0449341
1772	developmental paused_paused	Itp-r83A	0.34416	0.708904	1.36107	0.222375	0.117737	83.1302	0.0512212
1773	developmental paused_paused	JHDM2	0.247079	0.550201	1.19877	0.0916161	0.250658	108.649	0.0121407
1774	developmental paused_paused	jumu	0.252162	0.419009	1.69981	0.186902	0.0257195	105.817	0.046802
1775	developmental paused_paused	kay	0.694374	0.661765	0.963935	0.750881	0.628101	34.7145	0.103655
1776	developmental paused_paused	Keap1	0.384207	0.698324	1.04811	0.229967	0.0607468	52.2378	0.0366778
1777	developmental paused_paused	kek1	2.02762	0.994413	0.632901	4.19163	0.145522	342.903	0.192142
1778	developmental paused_paused	kek5	0.62115	0.884892	0.837366	0.456061	0.162688	76.0787	0.24983
1779	developmental paused_paused	ken	0.973912	0.971429	0.961024	1.26345	0.892319	69.6857	0.513317
1780	developmental paused_paused	Khc-73	0.770653	0.96648	0.820622	0.806119	0.915671	142.987	0.0591341
1781	developmental paused_paused	kkv	1.24783	0.965753	0.594565	1.59565	0.0426922	337.293	0.0608115
1782	developmental paused_paused	klg	1.51281	0.715084	1.0563	4.06773	0.19325	218.863	0.248744
1783	developmental paused_paused	Klp98A	0.500714	0.842466	1.04156	0.383505	0.544702	135.655	0.157443
1784	developmental paused_paused	kn	1.15736	0.674699	1.04825	2.10902	0.0383335	623.581	0.0154225
1785	developmental paused_paused	kni	0.425085	0.356164	1.51669	0.495739	0.00325846	57.6899	0.0330934
1786	developmental paused_paused	ko	0.242095	0.537671	2.02013	0.151497	0.161256	48.5922	0.0779036
1787	developmental paused_paused	kon	0.813271	0.747253	1.05427	1.05348	0.0829065	61.4429	0.0679495
1788	developmental paused_paused	Kr	0.255191	0.143836	2.20388	0.59596	0.0770693	19.8991	0.0111343
1789	developmental paused_paused	kraken	0.93104	0.964286	0.783926	1.08901	0.291715	52.5297	0.107155
1790	developmental paused_paused	KrT95D	0.505708	0.514286	2.14163	1.07711	0.835643	27.1997	0.104725
1791	developmental paused_paused	ksr	0.156437	0.255689	1.3516	0.0485042	0.142749	35.7371	0.0129049
1792	developmental paused_paused	ktub	0.730481	0.854749	0.756141	0.63418	0.00649553	112.701	0.00922767
1793	developmental paused_paused	kuz	1.54675	0.998661	0.407153	2.41709	0.801853	1133.43	0.297111
1794	developmental paused_paused	l(1)G0469	0.405232	0.2	1.5917	0.755569	0.0971405	9.37878	0.0781085
1795	developmental paused_paused	l(1)sc	0.4077	0.127175	1.97592	0.546528	0.00106946	50.2455	0.070779
1796	developmental paused_paused	l(3)psg2	0.399182	0.84739	1.74781	0.266975	0.203403	285.664	0.0824206
1797	developmental paused_paused	lab	0.559223	0.287356	1.30535	0.666266	0.0173269	67.6561	0.0315999
1798	developmental paused_paused	lama	0.256671	0.175368	2.0487	0.214224	0.233541	44.8712	0.0687443
1799	developmental paused_paused	Lapsyn	0.635659	0.726257	1.01166	0.489016	0.0709404	80.1099	0.045416
1800	developmental paused_paused	larp	0.840478	0.976027	0.889745	0.913122	0.989275	249.002	0.434458
1801	developmental paused_paused	Lasp	0.393858	0.0143885	0.232293	0.156185	0.000853934	0.787716	0.00415061
1802	developmental paused_paused	lbe	0.178856	0.0414993	1.51607	0.0726239	0.00247856	6.6985	0.0101355
1803	developmental paused_paused	Lgr4	0.202998	0.0481928	1.44321	0.0941553	0.00433242	8.89337	0.00720118
1804	developmental paused_paused	lid	1.38156	0.993307	0.538579	1.93722	0.560263	992.417	0.23003
1805	developmental paused_paused	lilli	0.98074	0.983936	0.628762	1.06065	0.882769	717.758	0.129864
1806	developmental paused_paused	Lim1	1.7207	0.795181	0.590917	3.02547	0.167738	972.422	0.152495
1807	developmental paused_paused	lin-28	0.476328	0.698795	1.65067	0.566734	0.654224	319.051	0.262815
1808	developmental paused_paused	Lmpt	1.77581	0.960894	0.879785	4.59352	0.457963	326.587	0.234862
1809	developmental paused_paused	Lmx1a	0.520691	0.461847	1.28402	0.506332	0.00915659	205.668	0.00399378
1810	developmental paused_paused	M6	1.67415	1	0.492431	2.87675	0.837672	227.053	0.119477
1811	developmental paused_paused	mab-21	1.05842	0.62249	0.951613	1.54271	0.0720971	508.996	0.0718468
1812	developmental paused_paused	mahe	0.643547	0.89011	1.44113	0.622627	0.597154	55.5203	0.252788
1813	developmental paused_paused	Mal-A5	0.156828	0.0905753	2.31466	0.0690607	0.0198069	15.0803	0.029425
1814	developmental paused_paused	mam	0.859419	0.955479	1.03819	0.961477	0.696012	246.732	0.251626
1815	developmental paused_paused	mdy	0.869109	0.968176	0.621895	0.851748	0.252864	692.395	0.0806727
1816	developmental paused_paused	mei-W68	0.14416	0.0949721	1.72668	0.0608334	0.0013946	3.30621	0.00737439
1817	developmental paused_paused	Mekk1	0.222242	0.364943	1.99976	0.0827126	0.100393	31.0397	0.0805872
1818	developmental paused_paused	melt	0.273129	0.626712	1.01555	0.112601	0.00805749	54.3367	0.0126754
1819	developmental paused_paused	MESR3	0.502358	0.271429	1.97428	0.886377	0.245194	13.4536	0.107433
1820	developmental paused_paused	metro	0.183545	0.0660955	2.67395	0.105528	0.105387	13.3291	0.0683147
1821	developmental paused_paused	mfrn	0.154181	0.251673	1.6594	0.047665	0.0870364	34.4276	0.114199
1822	developmental paused_paused	MFS17	1.08262	1	0.489491	1.21183	0.64942	23.3327	0.296334
1823	developmental paused_paused	Mgat2	0.536656	0.851406	0.82599	0.367577	0.324023	355.462	0.0285082
1824	developmental paused_paused	mgl	0.714364	0.800535	0.9935	0.790394	0.474115	471.128	0.0433895
1825	developmental paused_paused	Mical	0.335161	0.752343	1.16007	0.163085	0.648352	204.029	0.0258461
1826	developmental paused_paused	Mid1	1.64467	0.890228	0.464576	2.64503	0.088158	1041.57	0.177698
1827	developmental paused_paused	mino	0.349401	0.725826	0.951234	0.179592	0.0600498	228.964	0.0108036
1828	developmental paused_paused	mirr	1.53877	0.803213	0.779825	2.77324	0.187365	904.793	0.176864
1829	developmental paused_paused	Mkp3	1.15238	0.979452	0.898658	1.7629	0.847937	346.666	0.559478
1830	developmental paused_paused	mmy	0.802139	0.910959	1.26844	1.40139	0.558071	263.346	0.234578
1831	developmental paused_paused	mnb	1.61406	0.998661	0.454565	2.68547	0.572937	1197.03	0.262758
1832	developmental paused_paused	Mnt	0.687577	0.908969	0.773131	0.557175	0.845437	469.739	0.0426194
1833	developmental paused_paused	Mob2	1.28236	0.994413	0.527531	1.65831	0.56819	220.306	0.384956
1834	developmental paused_paused	morgue	0.265495	0.645248	1.06646	0.120167	0.30711	148.266	0.0557994
1835	developmental paused_paused	mrt	0.354787	0.757697	0.986656	0.173946	0.0848771	213.877	0.0292033
1836	developmental paused_paused	msi	2.39385	0.982597	0.439511	5.68821	0.532489	1688.76	0.170124
1837	developmental paused_paused	mspo	1.14496	0.78022	1.0757	3.77823	0.381487	114.114	0.0880715
1838	developmental paused_paused	mtDNA-helicase	0.23164	0.541004	1.18188	0.0896555	0.0585781	116.283	0.0182331
1839	developmental paused_paused	mthl1	0.519558	0.893836	1.15356	0.435864	0.113478	150.139	0.0916028
1840	developmental paused_paused	mthl5	0.372252	0.362637	1.5918	0.287019	0.0629966	14.7118	0.00593417
1841	developmental paused_paused	mura	1.04672	0.951807	0.557837	1.12145	0.819353	717.02	0.154587
1842	developmental paused_paused	myo	0.652585	0.912088	1.07458	0.69028	0.468264	61.6465	0.16043
1843	developmental paused_paused	Myo31DF	0.369893	0.659341	1.45006	0.549394	0.510272	34.3052	0.0344572
1844	developmental paused_paused	MYPT-75D	0.4723	0.728246	1.12139	0.356845	0.0820414	285.198	0.0800163
1845	developmental paused_paused	N	1.84833	0.993151	0.61124	3.68842	0.383477	524.328	0.132136
1846	developmental paused_paused	nab	0.201543	0.210174	1.93146	0.125179	0.00217208	42.4162	0.0410425
1847	developmental paused_paused	nAChRbeta2	0.864398	0.784471	0.808804	0.89348	0.0818953	503.965	0.024415
1848	developmental paused_paused	NaCP60E	0.688632	0.884873	0.794372	0.57468	0.212745	461.373	0.050167
1849	developmental paused_paused	nahoda	3.26207	1	0.21458	10.4672	0.355367	749.076	0.0406393
1850	developmental paused_paused	Nbr	0.244984	0.559572	1.12992	0.0943955	0.342855	112.772	0.0582913
1851	developmental paused_paused	Ncc69	0.375263	0.683453	0.988807	0.238423	0.0472548	42.1041	0.0154133
1852	developmental paused_paused	nej	1.07036	0.981258	0.602504	1.23095	0.585064	773.982	0.176381
1853	developmental paused_paused	neo	0.25455	0.0410959	2.43091	0.588564	0.000620556	5.65792	0.0134952
1854	developmental paused_paused	nerfin-1	0.42576	0.487282	1.55199	0.599556	0.0307605	219.969	0.00325964
1855	developmental paused_paused	net	0.171621	0.196787	1.68231	0.0563203	0.0242498	28.3955	0.0265258
1856	developmental paused_paused	NetA	0.307087	0.456493	1.97354	0.306089	0.0611458	143.983	0.0360074
1857	developmental paused_paused	NetB	0.831343	0.828648	1.098	0.958923	0.285491	540.308	0.110461
1858	developmental paused_paused	Nhe2	0.296363	0.653611	1.72387	0.17351	0.35183	185.652	0.0906958
1859	developmental paused_paused	Nhe3	0.495238	0.865922	0.829454	0.31048	0.616389	79.9569	0.0318927
1860	developmental paused_paused	Nipped-A	0.598767	0.946452	0.779331	0.429862	0.399356	430.994	0.0814075
1861	developmental paused_paused	nkd	1.09546	0.886228	1.08386	1.77073	0.945744	169.804	0.414909
1862	developmental paused_paused	nmo	2.00267	0.982877	0.632403	4.51377	1	577.725	0.84706
1863	developmental paused_paused	Nost	0.601003	0.842466	1.55834	0.759269	0.214539	177.099	0.0962288
1864	developmental paused_paused	Notum	0.522617	0.0977242	1.47033	0.948287	0.0492015	54.0171	0.0531573
1865	developmental paused_paused	Nplp1	0.293156	0.345382	3.07608	1.02868	0.0715121	150.561	0.00551747
1866	developmental paused_paused	NSD	0.201919	0.330656	1.73853	0.0843156	0.356663	58.5047	0.0701981
1867	developmental paused_paused	Nufip	0.199687	0.230254	2.48174	0.120937	0.0957025	44.8004	0.0491505
1868	developmental paused_paused	numb	0.627898	0.914384	0.874549	0.504774	0.10623	173.538	0.0626459
1869	developmental paused_paused	nvy	0.701125	0.772423	1.12015	0.8455	0.351712	456.812	0.0385577
1870	developmental paused_paused	oaf	0.664391	0.860776	0.959046	0.622671	0.184169	455.654	0.0519225
1871	developmental paused_paused	Oamb	0.352648	0.703911	1.28798	0.226199	0.0216438	51.2793	0.00774001
1872	developmental paused_paused	Oatp26F	0.309453	0.286479	1.88962	0.309781	0.00482873	90.4955	0.000237487
1873	developmental paused_paused	odd	1.30841	0.505495	0.715199	2.0339	0.00723937	60.7471	0.00441697
1874	developmental paused_paused	olf186-F	0.25326	0.516484	3.55163	0.191098	0.426706	14.8164	0.0783023
1875	developmental paused_paused	olf413	0.970321	0.894244	0.842142	1.15375	0.315882	656.84	0.0262342
1876	developmental paused_paused	opa	0.126889	0.0159119	2.27721	0.274863	0.00848866	4.40354	0.0442491
1877	developmental paused_paused	Orct2	0.224733	0.449799	2.89219	0.163636	0.0656953	98.25	0.0113637
1878	developmental paused_paused	otk	0.344519	0.252747	2.30353	0.643628	0.0652138	13.322	0.0612079
1879	developmental paused_paused	out	0.287507	0.382184	1.69756	0.183309	0.0870602	46.6585	0.00456336
1880	developmental paused_paused	ovo	0.832352	0.842466	1.11615	1.1685	0.0465993	225.441	0.0712898
1881	developmental paused_paused	p130CAS	0.624401	0.842035	0.754558	0.474791	0.466373	402.665	0.0249973
1882	developmental paused_paused	Paip2	0.66309	0.828571	1.35962	0.836903	0.690851	45.1049	0.135653
1883	developmental paused_paused	Pak3	0.638889	0.671429	1.21575	0.592163	0.290716	31.3284	0.124071
1884	developmental paused_paused	papi	0.207356	0.393574	1.85632	0.0801737	0.255839	69.6166	0.0266267
1885	developmental paused_paused	Pdcd4	1.04022	0.956044	1.31436	1.66319	0.752472	97.1924	0.410751
1886	developmental paused_paused	Pde11	0.374978	0.385714	1.88162	0.372344	0.818854	13.5945	0.109292
1887	developmental paused_paused	pdm2	0.247089	0.341365	1.85614	0.206868	0.00521544	88.179	0.0503458
1888	developmental paused_paused	pdm3	1.10628	1	0.71648	1.50615	0.00747214	25.2918	0.0501492
1889	developmental paused_paused	peb	0.273039	0.223561	2.1542	0.492436	0.290731	81.2841	0.092398
1890	developmental paused_paused	Pex1	0.204828	0.25	1.07137	0.0506378	0.0595416	17.6775	0.0436165
1891	developmental paused_paused	PGRP-LF	0.319029	0.674658	1.24905	0.183391	0.0725114	73.4814	0.00898497
1892	developmental paused_paused	PH4alphaEFB	1.57599	0.928571	0.646844	2.88875	0.325126	104.25	0.0933412
1893	developmental paused_paused	ph-p	0.526304	0.84739	0.937407	0.385604	0.398511	356.893	0.0699024
1894	developmental paused_paused	phu	1.64877	0.968176	0.723263	3.34922	0.0916018	1344.8	0.0779915
1895	developmental paused_paused	phyl	0.757581	0.902276	0.70275	0.668263	0.0383153	516.377	0.0178071
1896	developmental paused_paused	Pi3K21B	0.284427	0.657534	1.40761	0.131979	0.382536	59.5378	0.0912738
1897	developmental paused_paused	Pif1A	0.083735	0.0171674	1.7615	0.0444937	0.00377547	0.613544	0.0140291
1898	developmental paused_paused	pigs	0.450387	0.708904	1.58311	0.480324	0.549604	116.062	0.162202
1899	developmental paused_paused	pk	0.446523	0.756849	1.23677	0.373499	0.217821	116.044	0.0113777
1900	developmental paused_paused	Pka-C1	1.53319	0.994645	0.533851	2.34187	0.990904	1088.24	0.842769
1901	developmental paused_paused	Plc21C	0.372673	0.604396	1.97908	0.279895	0.845423	23.0405	0.0568183
1902	developmental paused_paused	pnt	0.251977	0.131737	3.52624	0.517308	0.209681	9.19298	0.0707868
1903	developmental paused_paused	poe	0.341702	0.669523	1.72104	0.228614	0.932633	220.01	0.0993271
1904	developmental paused_paused	Poxm	0.782167	0.0359712	0.957743	0.681627	0.00373139	3.71073	0.00644767
1905	developmental paused_paused	Ppa	1.02132	0.950469	0.82054	1.28802	0.364411	746.353	0.198867
1906	developmental paused_paused	Ppn	3.78312	0.928571	0.40017	13.7246	0.291774	234.062	0.153984
1907	developmental paused_paused	Prosap	2.13803	0.997323	0.418222	4.45245	0.419676	1524.38	0.237738
1908	developmental paused_paused	Prx2540-2	0.718738	0.681507	1.67452	2.05085	0.148622	209.552	0.160506
1909	developmental paused_paused	Psc	1.11325	0.973226	0.619429	1.351	0.605093	801.336	0.21654
1910	developmental paused_paused	Psf1	0.253712	0.135207	1.36154	0.114138	0.00946577	28.6332	0.0285113
1911	developmental paused_paused	ptc	0.649672	0.824176	1.69783	0.832795	0.253467	57.1156	0.101474
1912	developmental paused_paused	Ptp10D	0.689282	0.802198	1.17212	0.956526	0.46577	59.5713	0.141942
1913	developmental paused_paused	Ptx1	0.585403	0.495315	1.15739	0.553644	0.0338229	236.257	0.127439
1914	developmental paused_paused	puc	0.771412	0.910308	0.703122	0.669945	0.980989	521.704	0.329864
1915	developmental paused_paused	Pvr	1.36417	0.928571	0.767391	1.79915	0.264047	79.8641	0.107675
1916	developmental paused_paused	pxb	0.400877	0.271429	1.72175	0.752526	0.356665	12.4642	0.0333976
1917	developmental paused_paused	pyr	1.122	0.549451	0.851464	1.64668	0.0983573	57.5278	0.17638
1918	developmental paused_paused	qsm	0.608921	0.818493	1.06406	0.555943	0.0366061	155.497	0.00758328
1919	developmental paused_paused	RasGAP1	0.294613	0.643909	1.36927	0.152396	0.466397	161.058	0.0490239
1920	developmental paused_paused	rau	0.46354	0.821229	1.23777	0.388251	0.0488867	78.4912	0.00267029
1921	developmental paused_paused	Rbfox1	2.80607	0.995984	0.360656	7.30243	0.825241	1954.45	0.359938
1922	developmental paused_paused	Rbp6	2.99359	0.902276	0.460271	8.45622	0.498099	1878.23	0.0533031
1923	developmental paused_paused	Rcd2	0.375239	0.77095	1.24047	0.27075	0.16442	61.8859	0.017407
1924	developmental paused_paused	rdgA	0.344615	0.640411	3.28369	0.718555	0.411707	99.8277	0.130871
1925	developmental paused_paused	rdgB	0.29244	0.59589	2.42719	0.251182	0.346505	64.7665	0.160682
1926	developmental paused_paused	Reck	0.639628	0.856115	0.823683	0.560525	0.0209741	81.4205	0.00295678
1927	developmental paused_paused	Reph	1.05629	0.906292	0.562786	1.14627	0.416892	689.398	0.0473766
1928	developmental paused_paused	repo	1.54486	1	0.508238	2.42545	0.0278612	207.956	0.00941302
1929	developmental paused_paused	REPTOR	1.46916	0.943775	0.638594	2.39845	0.870884	1027.77	0.370298
1930	developmental paused_paused	retn	0.65057	0.0472103	1.69046	1.84685	0.0247024	10.7452	0.0923098
1931	developmental paused_paused	rho	0.818046	0.796519	1.21007	1.10932	0.157648	540.852	0.0260746
1932	developmental paused_paused	RhoGAP71E	1.06353	0.986301	0.861964	1.42504	0.506865	311.56	0.261583
1933	developmental paused_paused	RhoGAP92B	0.244414	0.550201	1.53577	0.0894221	0.32848	107.47	0.08418
1934	developmental paused_paused	RhoGAP93B	1.03563	0.945055	0.764932	1.19026	0.193904	85.5067	0.126576
1935	developmental paused_paused	RhoL	2.13104	0.985612	0.437404	4.29745	0.188579	275.04	0.188254
1936	developmental paused_paused	Rhp	0.548727	0.738506	1.13317	0.503845	0.0431722	157.405	0.0582681
1937	developmental paused_paused	Rim2	0.362612	0.659341	1.36787	0.231864	0.502461	24.9938	0.0750014
1938	developmental paused_paused	rin	1.40302	0.993307	0.504872	2.102	0.325147	1038.39	0.176029
1939	developmental paused_paused	RluA-1	0.876523	0.564246	1.07004	1.64344	0.185619	109.672	0.0147881
1940	developmental paused_paused	Rph	0.319363	0.590361	1.17454	0.177452	0.0776543	163.109	0.00940282
1941	developmental paused_paused	RpII215	0.688546	0.946452	0.820092	0.579604	0.440197	498.588	0.109158
1942	developmental paused_paused	rpr	0.826831	0.689424	1.17617	1.18388	0.152969	470.469	0.0182986
1943	developmental paused_paused	rst	1.83484	0.971223	0.539242	3.36585	0.167008	236.774	0.0314863
1944	developmental paused_paused	rt	0.391565	0.530822	1.30512	0.329747	0.0115878	72.897	0.00899363
1945	developmental paused_paused	run	0.56893	0.527443	1.27252	0.575486	0.0235376	252.438	0.0293899
1946	developmental paused_paused	rut	0.349112	0.483516	1.90381	0.329189	0.201736	19.4563	0.0597408
1947	developmental paused_paused	ry	0.526687	0.872705	0.80465	0.332581	0.0462006	379.276	0.0311564
1948	developmental paused_paused	S	0.601621	0.922356	1.06174	0.517976	0.845915	445.203	0.0652283
1949	developmental paused_paused	salm	0.846917	0.702811	0.936846	1.06188	0.0906271	480.971	0.191002
1950	developmental paused_paused	SamDC	0.254245	0.551539	2.10237	0.140425	0.700412	123.653	0.0489336
1951	developmental paused_paused	sas	0.900211	0.952055	1.01356	1.35403	0.0739982	285.593	0.00598277
1952	developmental paused_paused	sba	0.506256	0.89726	1.01531	0.413859	0.548417	149.782	0.102346
1953	developmental paused_paused	sca	0.460781	0.661312	1.78446	0.454162	0.0230626	271.264	0.0101279
1954	developmental paused_paused	scb	0.674075	0.604396	1.11191	0.833716	0.39432	42.0961	0.116469
1955	developmental paused_paused	Scgdelta	0.559771	0.0359712	1.01194	0.319589	0.0102292	2.5149	0.00924677
1956	developmental paused_paused	scrt	2.43151	0.933066	0.471758	5.82714	0.243785	1617.63	0.0768873
1957	developmental paused_paused	scyl	1.74019	0.996575	0.855631	4.03085	0.677079	527.5	0.755216
1958	developmental paused_paused	sd	1.5057	0.959839	0.412843	2.24466	0.766625	1042.04	0.376084
1959	developmental paused_paused	Sdc	2.34594	0.998661	0.42018	5.4724	0.959339	1695.84	1.00149
1960	developmental paused_paused	sdk	1.0738	0.992806	0.599084	1.17288	0.131289	141.21	0.101757
1961	developmental paused_paused	sdt	1.63479	0.94913	0.486667	2.53777	0.388813	1081.34	0.158459
1962	developmental paused_paused	Sema1a	2.19184	0.977242	0.423993	4.57114	0.68792	1504.19	0.110528
1963	developmental paused_paused	sens	0.349302	0.0147256	1.42461	0.501723	0.00486475	5.95806	0.0164934
1964	developmental paused_paused	2020-09-04	1.12209	0.912985	0.552767	1.2841	0.429762	736.806	0.116626
1965	developmental paused_paused	Ser	0.353785	0.270386	1.56252	0.343002	0.00861477	29.3539	0.0164517
1966	developmental paused_paused	Sesn	0.967962	0.914286	1.16559	1.46367	0.579343	68.234	0.179083
1967	developmental paused_paused	shd	0.162127	0.00611995	1.27308	0.0517986	0.0050174	0.975571	0.0158771
1968	developmental paused_paused	shep	3.67147	0.981258	0.40148	12.4041	0.997953	2475.2	1.22757
1969	developmental paused_paused	shf	1.03192	0.582418	1.03734	1.50831	0.0562752	54.2489	0.00914371
1970	developmental paused_paused	shn	0.514369	0.916201	0.916545	0.385855	0.361183	92.4044	0.230653
1971	developmental paused_paused	shot	1.23058	0.989726	0.972335	2.23964	0.964902	392.189	0.511926
1972	developmental paused_paused	Shroom	0.80658	0.928082	0.976353	0.907807	0.253862	231.543	0.0551061
1973	developmental paused_paused	simj	0.644399	0.912985	0.729823	0.481144	0.403075	441.977	0.0637808
1974	developmental paused_paused	Six4	0.354383	0.103079	1.78148	0.564019	0.00161482	40.9518	0.037722
1975	developmental paused_paused	SK	1.18968	0.854083	0.72643	1.57899	0.655747	745.075	0.0721449
1976	developmental paused_paused	skd	1.68803	0.998661	0.346701	2.76713	0.991639	1218.11	0.411602
1977	developmental paused_paused	SKIP	0.707965	0.91834	0.864248	0.651273	0.471483	503.917	0.0434878
1978	developmental paused_paused	skl	1.08002	0.696118	1.03503	1.81994	0.127669	600.286	0.021411
1979	developmental paused_paused	sky	0.727542	0.949721	1.25879	1.17469	0.966077	154.76	0.329151
1980	developmental paused_paused	Slc45-1	1.1616	0.171429	1.11877	4.83678	0.0514139	20.1422	0.109445
1981	developmental paused_paused	SLC5A11	0.217869	0.49082	1.30415	0.0775334	0.553967	97.5095	0.0254938
1982	developmental paused_paused	slow	1.42024	0.935252	0.723548	2.02116	0.0718788	168.063	0.0520101
1983	developmental paused_paused	slp1	0.512744	0.212329	1.7167	0.863991	0.092451	42.6481	0.00969417
1984	developmental paused_paused	slp2	0.289451	0.327979	2.0732	0.322168	0.00726469	102.1	0.010854
1985	developmental paused_paused	sm	2.854	0.96921	0.418668	7.40121	0.994882	1887.41	0.331786
1986	developmental paused_paused	Smox	0.666827	0.956044	0.899447	0.551562	0.608849	59.2934	0.163996
1987	developmental paused_paused	sna	1.33391	0.25	1.09871	3.94802	0.0599591	115.843	0.0173964
1988	developmental paused_paused	Snoo	0.840785	0.868809	0.696473	0.776148	0.820354	532.356	0.0632742
1989	developmental paused_paused	sns	0.250272	0.461538	2.52785	0.243186	0.152891	14.3183	0.00766485
1990	developmental paused_paused	sob	0.360185	0.421233	1.58524	0.395426	0.123429	59.1199	0.0632894
1991	developmental paused_paused	Sodh-2	0.874006	0.741007	0.982573	1.18556	0.201378	98.6474	0.0424418
1992	developmental paused_paused	sog	0.212197	0.257028	3.76911	0.484711	0.365929	76.2237	0.208155
1993	developmental paused_paused	Sox102F	0.453802	0.26506	1.45638	0.506843	0.0201588	111.933	0.00885216
1994	developmental paused_paused	SoxN	1.07502	0.732877	1.07387	1.69919	0.140246	237.457	0.0686603
1995	developmental paused_paused	SP1173	0.796712	0.863014	1.31912	1.23194	0.203803	231.412	0.105093
1996	developmental paused_paused	SP2353	1.37522	1	0.541692	2.14096	0.16603	252.293	0.0149989
1997	developmental paused_paused	spdo	0.269398	0.354752	2.03259	0.304815	0.00983505	106.157	0.0113913
1998	developmental paused_paused	spen	2.49192	1	0.274695	5.99523	0.998976	1805.1	1.52331
1999	developmental paused_paused	spir	0.485263	0.799197	1.00724	0.305836	0.793077	299.941	0.113583
[truncated: 80 more rows]

## Sheet: Readme
Dataset EV5. Various single-cell expression metrics. Columns:
group_name: name of the effector gene group or the control group the gene belongs to
gene: common gene name
median.expression.in.highest_tissue: median gene expression in the highest expressing tissue
expression.frequency.in.highest_tissue: frequency of cells with expression in the highest expressing tissue (0 to 1)
var.in.highest_tissue: coefficient of variation (sd/mean) in the highest expressing tissue
mean_exp_highest_tissue: mean gene expression in the highest expressing tissue
expression.frequency.in.other_tissues: frequency of cells with expression in the five least expressing tissues (0 to 1)
total_expression: total expression
mean_exp_other_tissues: mean gene expression in the five least expressing tissues
