# Supplementary material for: TATA and paused promoters active in differentiated tissues have distinct expression characteristics
Source: Mol Syst Biol. 2021 Feb 5;17(2):e9866. doi: 10.15252/msb.20209866 (PMC7863008; doi:10.15252/msb.20209866)
Supplement: Supplementary file 8 — Dataset EV6 [file MSB-17-e9866-s008.xlsx]

## Sheet: Dataset_EV6_go_results_tata_pau
	gene_group	GOBPID	Pvalue	OddsRatio	ExpCount	Count	Size	Term	Gene_Names
1	TATA genes	GO:0040003	6.84e-27	10.8411	5.75485	44	191	chitin-based cuticle development	Acp65Aa, Ccp84Aa, Ccp84Ab, Ccp84Ad, CG34461, Cht9, Cpr11A, Cpr23B, Cpr35B, Cpr47Eb, Cpr49Ad, Cpr49Ae, Cpr49Af, Cpr49Ag, Cpr50Cb, Cpr56F, Cpr62Bb, Cpr65Av, Cpr65Ax2, Cpr65Ay, Cpr65Eb, Cpr65Ec, Cpr67B, Cpr67Fb, Cpr76Ba, Cpr76Bb, Cpr92F, Cpr97Ea, Cpr97Eb, Edg78E, Lcp4, Lcp65Aa, Lcp65Ab1, Lcp65Ad, Lcp65Af, TwdlC, TwdlE, TwdlH, TwdlK, TwdlO, TwdlP, TwdlQ, TwdlV, TwdlX
2	TATA genes	GO:0006508	7.38e-16	3.37292	27.1171	74	900	proteolysis	alphaTry, Bace, betaTry, CG11911, CG12256, CG13318, CG14523, CG14642, CG14780, CG14820, CG15255, CG17134, CG17475, CG17571, CG17633, CG18180, CG18417, CG18493, CG18585, CG2681, CG30025, CG30031, CG30371, CG31265, CG31266, CG31267, CG31343, CG31821, CG31954, CG32269, CG32270, CG32483, CG33127, CG33128, CG33160, CG3344, CG34290, CG3734, CG4386, CG4653, CG5255, CG5849, CG6048, CG6696, CG8562, CG8773…
3	TATA genes	GO:0006030	4.71e-15	8.94462	3.79639	26	126	chitin metabolic process	Cda9, CG10725, CG13675, CG13806, CG14300, CG17826, CG32284, CG32302, CG33985, CG34282, CG34426, CG43896, CG4835, CG7248, CG7252, CG7290, CG7298, Cht9, Muc11A, Muc18B, Muc96D, Mur18B, obst-F, obst-H, Peritrophin-15a, Peritrophin-15b
4	TATA genes	GO:0006040	3.89e-14	8.05048	4.12782	26	137	amino sugar metabolic process	Cda9, CG10725, CG13675, CG13806, CG14300, CG17826, CG32284, CG32302, CG33985, CG34282, CG34426, CG43896, CG4835, CG7248, CG7252, CG7290, CG7298, Cht9, Muc11A, Muc18B, Muc96D, Mur18B, obst-F, obst-H, Peritrophin-15a, Peritrophin-15b
5	TATA genes	GO:0016998	1.61e-05	23.3031	0.361561	5	12	cell wall macromolecule catabolic process	CG16756, LysB, LysD, LysE, LysS
6	TATA genes	GO:0071554	5.65e-05	16.3079	0.451951	5	15	cell wall organization or biogenesis	CG16756, LysB, LysD, LysE, LysS
7	TATA genes	GO:0043171	0.000942198	7.75827	0.783382	5	26	peptide catabolic process	CG17636, CG31343, CG5849, CG8773, CG8774
8	TATA genes	GO:0010171	0.00112811	7.40498	0.813512	5	27	body morphogenesis	TwdlK, TwdlO, TwdlP, TwdlQ, TwdlX
9	TATA genes	GO:0015850	0.00177366	9.28934	0.542342	4	18	organic hydroxy compound transport	Npc1b, Npc2d, Npc2e, Npc2h
10	TATA genes	GO:0030301	0.00199022	16.2219	0.271171	3	9	cholesterol transport	Npc1b, Npc2d, Npc2h
11	TATA genes	GO:0035179	0.00266184	64.7339	0.0903903	2	3	larval turning behavior	ppk, ppk26
12	TATA genes	GO:0050966	0.0052176	32.3641	0.12052	2	4	detection of mechanical stimulus involved in sensory perception of pain	ppk, ppk26
13	TATA genes	GO:0050830	0.00713756	3.83436	1.71742	6	57	defense response to Gram-positive bacterium	CG16756, LysB, LysD, LysE, LysS, spheroide
14	TATA genes	GO:0006869	0.00843014	3.68903	1.77768	6	59	lipid transport	CG4301, CG9981, Npc1b, Npc2d, Npc2e, Npc2h
15	highly paused genes	GO:0007275	4.3e-08	2.04791	59.1454	98	2499	multicellular organism development	Actbeta, AdamTS-A, Amph, Ank2, bark, by, Ca-alpha1D, cac, CAP, cbt, Cerk, CG14535, CG14762, CG15765, CG30069, CG30427, CG34375, CG45057, CG6867, CG8398, CG9098, CG9518, CG9850, CG9932, chinmo, Cht2, Cpr51A, Cyp301a1, daw, Ddc, Dif, dl, dpy, drd, dysc, ect, elB, Exn, exp, Fas3, foxo, Gasp, Gclc, hebe, Hmgcr, ine, kay, kkv, knk, laccase2, LamC, lbm, metro, Mmp1, Mob2, moody, mtg, mthl9, Myo61F, Npc…
16	highly paused genes	GO:0008362	2.3e-07	22.7524	0.473353	7	20	chitin-based embryonic cuticle biosynthetic process	Cht2, dpy, Gasp, kkv, knk, obst-A, pot
17	highly paused genes	GO:0006040	1.83e-06	5.76315	2.59551	13	111	amino sugar metabolic process	CG13676, CG8192, exp, Gasp, Gfat1, kkv, knk, mtg, obst-A, obst-B, obst-E, Peritrophin-A, reb
18	highly paused genes	GO:0023052	3.27e-06	1.9346	45.2052	75	1910	signaling	Actbeta, Ank2, brp, Ca-alpha1D, cac, Calx, CanB, cbt, Cerk, CG10359, CG10657, CG10737, CG12065, CG13516, CG17928, CG31140, CG43102, CG9098, CG9518, CG9850, daw, Dif, dl, DopEcR, dpy, dysc, elB, Esyt2, Exn, exp, foxo, Gadd45, Gycalpha99B, Hmgcr, ine, IRSp53, kay, knk, lbm, moody, mthl9, nAChRalpha2, nemy, Nrx-1, Pde8, PGRP-LF, Pkc98E, PKD, Pld, Pvf1, qtc, rdgB, RhoGAP100F, scaf, Shab, Shal, slbo, …
19	highly paused genes	GO:0006030	4.37e-06	5.77594	2.38466	12	102	chitin metabolic process	CG13676, CG8192, exp, Gasp, kkv, knk, mtg, obst-A, obst-B, obst-E, Peritrophin-A, reb
20	highly paused genes	GO:0006035	4.44e-06	83.6763	0.142006	4	6	cuticle chitin biosynthetic process	exp, kkv, knk, reb
21	highly paused genes	GO:0032502	6.1e-06	1.81586	62.3246	94	2715	developmental process	Actbeta, AdamTS-A, Amph, bark, by, Ca-alpha1D, CAP, cbt, Cerk, CG10657, CG12065, CG14535, CG14762, CG1572, CG15765, CG17928, CG30069, CG30427, CG31140, CG34375, CG34417, CG45057, CG6867, CG8398, CG9098, CG9518, CG9850, CG9932, chas, chinmo, Cht2, Cpr51A, Cyp301a1, daw, Ddc, Dif, dl, dpy, drd, ect, elB, Evi5, Exn, exp, Fas3, Gclc, hebe, Hmgcr, kkv, knk, laccase2, LamC, lbm, moody, mtg, mthl9, Myo6…
22	highly paused genes	GO:0007154	6.72e-06	1.88279	46.9093	76	1982	cell communication	Actbeta, Ank2, brp, Ca-alpha1D, cac, Calx, CanB, cbt, Cerk, CG10359, CG10657, CG10737, CG12065, CG13516, CG17928, CG31140, CG43102, CG9098, CG9518, CG9850, daw, Dif, dl, DopEcR, dpy, dysc, eIF6, elB, Esyt2, Exn, exp, foxo, Gadd45, Gycalpha99B, Hmgcr, ine, IRSp53, kay, knk, lbm, moody, mthl9, nAChRalpha2, nemy, Nrx-1, Pde8, PGRP-LF, Pkc98E, PKD, Pld, Pvf1, qtc, rdgB, RhoGAP100F, scaf, Shab, Shal, …
23	highly paused genes	GO:1901073	1.02e-05	55.7794	0.165674	4	7	glucosamine-containing compound biosynthetic process	exp, kkv, knk, reb
24	highly paused genes	GO:0018958	1.43e-05	6.2527	1.84608	10	78	phenol-containing compound metabolic process	Ddc, dl, Exn, Hayan, MP1, ple, Skeletor, Spn77Ba, yellow-b, yellow-c
25	highly paused genes	GO:0007591	6.35e-05	5.1535	2.18603	10	93	molting cycle, chitin-based cuticle	Cht2, Cht6, Ddc, Hmgcr, kay, kkv, Mmp1, ple, Pu, tfc
26	highly paused genes	GO:0022404	6.61e-05	6.67878	1.38684	8	59	molting cycle process	Cht2, Cht6, Ddc, Hmgcr, kay, kkv, ple, tfc
27	highly paused genes	GO:0048666	0.00010322	4.0674	3.26149	12	143	neuron development	Amph, Ca-alpha1D, cac, chinmo, Dif, dl, Mob2, pot, slow, SP2353, Syn2, wdp
28	highly paused genes	GO:0001838	0.000126636	62.5323	0.118338	3	5	embryonic epithelial tube formation	kkv, knk, Mmp1
29	highly paused genes	GO:0086010	0.000126636	62.5323	0.118338	3	5	membrane depolarization during action potential	Ca-alpha1D, cac, na
30	highly paused genes	GO:0051234	0.000141241	1.72301	45.2052	69	1910	establishment of localization	Amph, aralar1, bark, brp, Ca-alpha1D, cac, Calx, CanB, CG10657, CG13284, CG13893, CG13907, CG15279, CG1607, CG1698, CG30427, CG31100, CG3164, CG3168, CG31689, CG42237, CG4239, CG4562, CG5853, CG5973, CG6231, CG6836, CG7149, CG9413, CG9737, CG9850, CG9990, chinmo, Cralbp, daw, dmGlut, dysc, eIF6, Esyt2, Evi5, Exn, ine, laccase2, na, nAChRalpha2, Ncc69, nemy, Npc2b, Nrx-1, pain, Pkc98E, Pld, Presti…
31	highly paused genes	GO:1901617	0.000263897	6.27482	1.27805	7	54	organic hydroxy compound biosynthetic process	Ddc, foxo, Hmgcr, ple, Pu, yellow-b, yellow-c
32	highly paused genes	GO:0060541	0.00027482	2.95592	5.86958	16	248	respiratory system development	AdamTS-A, bark, dpy, elB, exp, Gasp, kkv, knk, Mmp1, obst-A, ple, Pu, reb, serp, wdp, wkd
33	highly paused genes	GO:0035150	0.000296353	6.14356	1.30172	7	55	regulation of tube size	bark, Gasp, kkv, knk, Mmp1, obst-A, serp
34	highly paused genes	GO:0042052	0.000373273	7.20373	0.970373	6	41	rhabdomere development	Amph, dysc, Mob2, SP2353, Syn2, tau
35	highly paused genes	GO:0048699	0.000441285	1.90024	22.3659	39	945	generation of neurons	Actbeta, Amph, Ank2, Ca-alpha1D, cac, CG14535, CG14762, CG45057, CG6867, CG9098, chinmo, daw, Dif, dl, dysc, elB, Fas3, foxo, Gclc, kay, metro, Mmp1, Mob2, Pka-R2, Pkc98E, pot, qless, RhoGAP100F, rush, Shab, slow, SP2353, spg, spz5, Syn2, tau, Tig, trv, wdp
36	highly paused genes	GO:0010025	0.000446482	13.9341	0.378682	4	16	wax biosynthetic process	CG1441, CG30427, CG5065, CG8303
37	highly paused genes	GO:0043173	0.000558218	Inf	0.0473353	2	2	nucleotide salvage	AMPdeam, CG3714
38	highly paused genes	GO:0035336	0.000573056	12.8611	0.40235	4	17	long-chain fatty-acyl-CoA metabolic process	CG1441, CG30427, CG5065, CG8303
39	highly paused genes	GO:0023061	0.000695822	3.4571	3.45548	11	146	signal release	brp, cac, CanB, CG9850, daw, Esyt2, Exn, nemy, Pkc98E, Syngr, Tomosyn
40	highly paused genes	GO:0035152	0.000756598	4.49946	1.96441	8	83	regulation of tube architecture, open tracheal system	bark, Gasp, kkv, knk, Mmp1, obst-A, serp, wkd
41	highly paused genes	GO:0046942	0.000774366	5.14512	1.51989	7	65	carboxylic acid transport	aralar1, CG15279, CG1607, CG1698, CG9413, dmGlut, Ncc69
42	highly paused genes	GO:1903825	0.000991095	5.85945	1.15971	6	49	organic acid transmembrane transport	aralar1, CG15279, CG1607, CG1698, CG9413, Ncc69
43	highly paused genes	GO:0035159	0.0013001	6.98135	0.828368	5	35	regulation of tube length, open tracheal system	bark, kkv, knk, Mmp1, serp
44	highly paused genes	GO:0048085	0.0013001	6.98135	0.828368	5	35	adult chitin-containing cuticle pigmentation	Ddc, kay, kkv, ple, tfc
45	highly paused genes	GO:0006023	0.00133752	9.83157	0.497021	4	21	aminoglycan biosynthetic process	exp, kkv, knk, reb
46	highly paused genes	GO:1900073	0.00133752	9.83157	0.497021	4	21	regulation of neuromuscular synaptic transmission	Ank2, dysc, Nrx-1, Tomosyn
47	highly paused genes	GO:0060439	0.00139133	17.8587	0.236676	3	10	trachea morphogenesis	exp, kkv, reb
48	highly paused genes	GO:0098656	0.00140846	4.60131	1.6804	7	71	anion transmembrane transport	aralar1, CG15279, CG1607, CG1698, CG9413, Ncc69, Prestin
49	highly paused genes	GO:0007268	0.00149906	2.57906	6.22459	15	263	chemical synaptic transmission	Ank2, brp, cac, CanB, dysc, Esyt2, Exn, nAChRalpha2, nemy, Nrx-1, Shab, Shal, spz5, Syngr, Tomosyn
50	highly paused genes	GO:0099537	0.00149906	2.57906	6.22459	15	263	trans-synaptic signaling	Ank2, brp, cac, CanB, dysc, Esyt2, Exn, nAChRalpha2, nemy, Nrx-1, Shab, Shal, spz5, Syngr, Tomosyn
51	highly paused genes	GO:0040005	0.00164841	83.0857	0.0710029	2	3	chitin-based cuticle attachment to epithelium	dpy, pot
52	highly paused genes	GO:0042416	0.00164841	83.0857	0.0710029	2	3	dopamine biosynthetic process	Ddc, ple
53	highly paused genes	GO:0051764	0.00164841	83.0857	0.0710029	2	3	actin crosslink formation	Fim, IRSp53
54	highly paused genes	GO:0009611	0.00193154	3.48543	2.79278	9	118	response to wounding	aralar1, Cad96Ca, Cbp53E, Cht2, Ddc, kay, kkv, Mmp1, ple
55	highly paused genes	GO:0070838	0.00209493	4.26603	1.79874	7	76	divalent metal ion transport	Ca-alpha1D, cac, Calx, na, pain, Prestin, Zip89B
56	highly paused genes	GO:0006032	0.00224587	8.35468	0.568024	4	24	chitin catabolic process	ChLD3, Cht2, Cht6, serp
57	highly paused genes	GO:1901568	0.00224587	8.35468	0.568024	4	24	fatty acid derivative metabolic process	CG1441, CG30427, CG5065, CG8303
58	highly paused genes	GO:0019748	0.00252911	3.66265	2.36676	8	100	secondary metabolic process	dl, Exn, GstO3, Hayan, MP1, Spn77Ba, yellow-b, yellow-c
59	highly paused genes	GO:0007611	0.00285838	2.85627	4.11817	11	174	learning or memory	Ank2, brp, Ddc, DopEcR, Fas3, Mob2, nemy, Nrx-1, Pkc98E, Shal, Tomosyn
60	highly paused genes	GO:0009581	0.00286333	3.27311	2.95846	9	125	detection of external stimulus	cac, Calx, CanB, Cerk, Gycalpha99B, pain, Pld, rdgB, trv
61	highly paused genes	GO:0009582	0.00286333	3.27311	2.95846	9	125	detection of abiotic stimulus	cac, Calx, CanB, Cerk, Gycalpha99B, pain, Pld, rdgB, trv
62	highly paused genes	GO:0015718	0.00304467	7.59385	0.615359	4	26	monocarboxylic acid transport	CG13907, CG42237, Nrx-1, Prestin
63	highly paused genes	GO:0046348	0.00304467	7.59385	0.615359	4	26	amino sugar catabolic process	ChLD3, Cht2, Cht6, serp
64	highly paused genes	GO:0034097	0.00314584	12.4978	0.307679	3	13	response to cytokine	Dif, dl, wdp
65	highly paused genes	GO:0022617	0.00324527	41.5393	0.0946706	2	4	extracellular matrix disassembly	Mmp1, obst-A
66	highly paused genes	GO:0032925	0.00324527	41.5393	0.0946706	2	4	regulation of activin receptor signaling pathway	daw, foxo
67	highly paused genes	GO:2000683	0.00324527	41.5393	0.0946706	2	4	regulation of cellular response to X-ray	Pvf1, Tie
68	highly paused genes	GO:0007269	0.00342532	3.47235	2.4851	8	105	neurotransmitter secretion	brp, cac, CanB, Esyt2, Exn, nemy, Syngr, Tomosyn
69	highly paused genes	GO:0007622	0.00342532	3.47235	2.4851	8	105	rhythmic behavior	cu, Ddc, dysc, foxo, kay, na, Pka-R2, Shab
70	highly paused genes	GO:0070588	0.00350856	7.26306	0.639026	4	27	calcium ion transmembrane transport	Ca-alpha1D, cac, pain, Prestin
71	highly paused genes	GO:0090630	0.00350856	7.26306	0.639026	4	27	activation of GTPase activity	Evi5, RhoGAP100F, spg, wkd
72	highly paused genes	GO:1903530	0.00395219	3.77086	2.01175	7	85	regulation of secretion by cell	cac, CG9850, daw, Exn, nemy, Pkc98E, Tomosyn
73	highly paused genes	GO:0055085	0.00421717	1.99258	11.1879	21	481	transmembrane transport	Ca-alpha1D, cac, Calx, CG13907, CG31100, CG3164, CG3168, CG31689, CG4562, CG6231, dmGlut, dysc, na, nAChRalpha2, pain, Prestin, Shab, Shal, Shaw, Sur, Zip89B
74	highly paused genes	GO:0050789	0.00443827	1.40016	87.1206	108	3681	regulation of biological process	Actbeta, Amph, Ank2, brp, Ca-alpha1D, cac, Cad96Ca, Calx, Cbp53E, cbt, Cerk, CG10359, CG10737, CG11617, CG13284, CG13516, CG1572, CG17124, CG17816, CG31140, CG3328, CG42359, CG43102, CG6765, CG6878, CG8398, CG9098, CG9850, chinmo, cu, daw, Ddc, Dif, dl, DopEcR, dpy, dysc, elB, Evi5, Exn, exp, foxo, Gadd45, Gasp, Glut4EF, Gycalpha99B, Hayan, Hers, Hmgcr, ine, IRSp53, kay, knk, l(2)34Fc, LamC, lbm,…
75	highly paused genes	GO:0003013	0.00444446	5.10346	1.08871	5	46	circulatory system process	cac, pain, Scgdelta, Shab, wry
76	highly paused genes	GO:0008039	0.00444446	5.10346	1.08871	5	46	synaptic target recognition	CG6867, Fas3, pot, slow, wdp
77	highly paused genes	GO:0035006	0.00487932	4.98152	1.11238	5	47	melanization defense response	dl, Exn, Hayan, MP1, Spn77Ba
78	highly paused genes	GO:0007602	0.0049657	4.12402	1.58573	6	67	phototransduction	cac, Calx, Cerk, Gycalpha99B, Pld, rdgB
79	highly paused genes	GO:0006812	0.00506702	2.24502	7.07663	15	299	cation transport	Ca-alpha1D, cac, Calx, CG4239, laccase2, na, nAChRalpha2, Ncc69, pain, Prestin, Shab, Shal, Shaw, SK, Zip89B
80	highly paused genes	GO:0001932	0.00534392	2.48998	5.11221	12	216	regulation of protein phosphorylation	Actbeta, chinmo, daw, DopEcR, Gadd45, Hmgcr, kay, Pde8, PGRP-LF, Pka-R2, Pvf1, wdp
81	highly paused genes	GO:0009605	0.00552524	1.70523	20.0061	32	864	response to external stimulus	CG14132, CG42359, CG6426, CG6867, Cyp6a20, daw, Ddc, Dif, dl, DopEcR, dysc, eIF6, Fas3, foxo, Hmgcr, kay, l(2)34Fc, Lmpt, MP1, mthl9, Myo61F, Pdp1, PGRP-LF, Phk-3, Pka-R2, ple, RhoGAP100F, SP2353, spz5, St3, Tep3, Tig
82	highly paused genes	GO:0046903	0.00577854	2.3645	5.82224	13	246	secretion	Amph, brp, cac, CanB, CG42237, CG9850, daw, Esyt2, Exn, nemy, Pkc98E, Syngr, Tomosyn
83	highly paused genes	GO:0006813	0.00583813	4.75427	1.15971	5	49	potassium ion transport	Ncc69, Shab, Shal, Shaw, SK
84	highly paused genes	GO:0035148	0.00584193	6.18492	0.733697	4	31	tube formation	kkv, knk, Mmp1, wkd
85	highly paused genes	GO:0006811	0.00606497	2.5648	4.55114	11	198	ion transport	aralar1, CG13907, CG15279, CG1607, CG1698, CG42237, CG9413, dmGlut, dysc, Nrx-1, rdgB
86	highly paused genes	GO:0045475	0.00615243	3.92969	1.65674	6	70	locomotor rhythm	cu, dysc, foxo, kay, na, Pka-R2
87	highly paused genes	GO:0042391	0.00659034	3.8689	1.6804	6	71	regulation of membrane potential	Ca-alpha1D, cac, na, Prestin, Shab, SK
88	highly paused genes	GO:0001751	0.00665347	2.67009	3.97616	10	168	compound eye photoreceptor cell differentiation	Amph, dysc, elB, kay, Mob2, RhoGAP100F, SP2353, spg, Syn2, tau
89	highly paused genes	GO:0007416	0.00665347	2.67009	3.97616	10	168	synapse assembly	Ank2, cac, dysc, kay, lbm, metro, Mob2, mtg, Nrx-1, Syn2
90	highly paused genes	GO:0048513	0.00691245	1.55653	30.2709	44	1279	animal organ development	AdamTS-A, Amph, by, CAP, cbt, Cerk, CG30069, CG9932, chinmo, Cyp301a1, Ddc, Dif, dl, dpy, dysc, elB, Exn, exp, foxo, Gclc, Hmgcr, kay, kkv, LamC, Mmp1, Mob2, moody, Myo61F, ple, pot, Pvf1, reb, RhoGAP100F, scaf, Scgdelta, slow, SP2353, spg, Sur, Syn2, tau, Tsp, vkg, wdp
91	highly paused genes	GO:0003333	0.00715573	5.7971	0.775884	4	33	amino acid transmembrane transport	aralar1, CG1607, CG9413, Ncc69
92	highly paused genes	GO:0048589	0.00719106	2.04395	8.7807	17	371	developmental growth	Ank2, cac, dysc, foxo, Gasp, ine, kay, metro, Mmp1, Mob2, Nrx-1, obst-A, Pkc98E, RhoGAP100F, scaf, Syn2, tsl
93	highly paused genes	GO:0006694	0.00732222	5.75738	0.781032	4	33	steroid biosynthetic process	CG7724, foxo, Hmgcr, Npc2b
94	highly paused genes	GO:0060047	0.00732222	5.75738	0.781032	4	33	heart contraction	cac, pain, Scgdelta, Shab
95	highly paused genes	GO:0009607	0.00737848	2.03801	8.80436	17	372	response to biotic stimulus	CG14132, CG42359, CG6426, Cyp6a20, Dif, dl, foxo, kay, l(2)34Fc, Lmpt, MP1, Myo61F, PGRP-LF, Phk-3, SP2353, St3, Tep3
96	highly paused genes	GO:0051707	0.00737848	2.03801	8.80436	17	372	response to other organism	CG14132, CG42359, CG6426, Cyp6a20, Dif, dl, foxo, kay, l(2)34Fc, Lmpt, MP1, Myo61F, PGRP-LF, Phk-3, SP2353, St3, Tep3
97	highly paused genes	GO:0040011	0.00744543	1.78248	14.8396	25	627	locomotion	AdamTS-A, CAP, Cerk, CG6867, daw, Ddc, dl, dysc, Evi5, Fas3, Gycalpha99B, Hmgcr, kay, Nrx-1, pain, Pka-R2, ple, Pu, Pvf1, RhoGAP100F, slbo, spz5, Syn2, Tie, Tig
98	highly paused genes	GO:0007626	0.00767725	2.99948	2.84272	8	122	locomotory behavior	brp, cac, Galt, Hmgcr, nemy, pain, ple, Shab
99	highly paused genes	GO:0006568	0.00786212	20.7661	0.142006	2	6	tryptophan metabolic process	CG9547, Ddc
100	highly paused genes	GO:0009713	0.00786212	20.7661	0.142006	2	6	catechol-containing compound biosynthetic process	Ddc, ple
101	highly paused genes	GO:0044745	0.00786212	20.7661	0.142006	2	6	amino acid transmembrane import	CG15279, CG1698
102	highly paused genes	GO:0042462	0.00855531	3.22853	2.31943	7	98	eye photoreceptor cell development	Amph, dysc, Mob2, RhoGAP100F, SP2353, Syn2, tau
103	highly paused genes	GO:0051049	0.00875609	2.237	6.12992	13	259	regulation of transport	cac, CG9850, daw, dysc, Evi5, Exn, nemy, Nrx-1, Pkc98E, Pld, Tomosyn, wdp, wkd
104	highly paused genes	GO:0031175	0.00885041	1.77596	14.2716	24	603	neuron projection development	Actbeta, Ank2, CG14535, CG14762, CG45057, CG6867, CG9098, daw, dysc, Fas3, foxo, Gclc, kay, metro, Mmp1, Pka-R2, Pkc98E, RhoGAP100F, rush, Shab, spz5, tau, Tig, trv
105	highly paused genes	GO:0007399	0.00916245	1.59439	24.0347	36	1038	nervous system development	Actbeta, Amph, Ca-alpha1D, CG14535, CG14762, CG15765, CG45057, CG6867, CG8398, CG9098, chinmo, daw, Dif, dl, elB, Fas3, foxo, Gclc, ine, Mmp1, moody, Pka-R2, Pkc98E, pot, qless, RhoGAP100F, rush, Shab, slow, SP2353, spg, spz5, tau, Tig, trv, wdp
106	highly paused genes	GO:0048067	0.00921427	7.92906	0.443013	3	19	cuticle pigmentation	Pu, yellow-b, yellow-c
107	highly paused genes	GO:0043473	0.00922671	2.89882	2.93479	8	124	pigmentation	Ddc, kay, kkv, ple, Pu, tfc, yellow-b, yellow-c
108	highly paused genes	GO:0007166	0.00952817	1.70548	16.733	27	707	cell surface receptor signaling pathway	Actbeta, cbt, CG9850, daw, Dif, dl, elB, exp, foxo, IRSp53, knk, lbm, PGRP-LF, Pvf1, scaf, spz5, Swim, Tie, tsl, Tsp42Ea, Tsp42Ef, Tsp42Eg, Tsp42Ej, Tsp42El, Tsp74F, wdp, wry
109	highly paused genes	GO:0006584	0.00959814	7.80712	0.449685	3	19	catecholamine metabolic process	Ddc, ple, Skeletor
110	highly paused genes	GO:0007475	0.00959814	7.80712	0.449685	3	19	apposition of dorsal and ventral imaginal disc-derived wing surfaces	by, dpy, pot
111	highly paused genes	GO:0042045	0.00959814	7.80712	0.449685	3	19	epithelial fluid transport	bark, Ca-alpha1D, cac
112	highly paused genes	GO:0048584	0.00967077	1.93475	9.79841	18	414	positive regulation of response to stimulus	Actbeta, Cad96Ca, cbt, CG42359, CG43102, CG9098, CG9850, daw, Dif, dl, DopEcR, Exn, foxo, Gadd45, Hmgcr, Pde8, slbo, Swim
113	highly paused genes	GO:0050954	0.00970533	3.54011	1.82241	6	77	sensory perception of mechanical stimulus	Ank2, CAP, CG8086, dysc, na, pain
114	highly paused genes	GO:0065008	0.00981814	1.58658	24.1524	36	1060	regulation of biological quality	Ank2, brp, by, Cad96Ca, CanB, Cbp53E, CG9518, chinmo, daw, Dbi, dpy, dysc, Esyt2, Exn, foxo, Galt, ine, IRSp53, laccase2, LamC, metro, Mob2, nemy, Npc2b, Nrx-1, pain, Pkc98E, scaf, Scgdelta, slow, SP2353, spz5, Syn2, Syngr, Tomosyn, wdp
115	highly paused genes	GO:0006637	0.0099742	5.21628	0.852035	4	36	acyl-CoA metabolic process	CG1441, CG30427, CG5065, CG8303

## Sheet: Readme
Dataset EV6. GO term enrichments for the TATA and highly paused groups.
Columns:
gene group: name of the gene group
GOBPID: GO Bioprocess ID
Pvalue: pvalue
OddsRatio: Odds ratio
ExpCount: expected count based on the group size
Count: total genes from the group present in the GO category
Size: total genes in the GO category
Term: name of the GO term
Gene_Names: gene from the group present in the GO category
